# Supplementary material for: Transcriptome analysis of early stages of sorghum grain mold disease reveals defense regulators and metabolic pathways associated with resistance
Source: BMC Genomics. 2021 Apr 22;22:295. doi: 10.1186/s12864-021-07609-y (PMC8063297; doi:10.1186/s12864-021-07609-y)
Supplement: Supplementary file 4 — Additional file 4 Table S1. Genes differentially expressed between genotypes at 0 hpi [file 12864_2021_7609_MOESM4_ESM.xlsx]

## Sheet: sig_diff_genes_0
Transcriptome analysis of early stages of sorghum grain mold disease reveals defense regulators and metabolic pathways associated with resistance
Habte Nida, Sanghun Lee, Ying Li, Tesfaye Mengiste
Table S1. Genes differentially expressed between genotypes at 0 hpi
gene_id	gene	log2_fold_change	test_stat	p_value	q_value	Description
XLOC_020416	Sobic.005G184500	9.71004	14.6635	5e-05	0.000711073	Zein seed storage protein
XLOC_016244	Sobic.004G324800	7.30506	3.74116	5e-05	0.000711073	expressed protein
XLOC_030623	Sobic.010G024200	6.6281	5.44262	0.0025	0.0178452	expressed protein
XLOC_031353	Sobic.010G165700	6.23228	4.86199	0.0026	0.0184017	retrotransposon protein, putative, unclassified, expressed
XLOC_025199	Sobic.007G088500	6.20435	8.83937	5e-05	0.000711073	expressed protein
XLOC_025199	Sobic.007G088400	6.20435	8.83937	5e-05	0.000711073	OsFBX291 - F-box domain containing protein, expressed
XLOC_027304	Sobic.008G087866	6.09798	4.88883	0.0037	0.0240464
XLOC_024973	Sobic.007G040900	6.06575	5.5723	0.00835	0.0441316	MEGL18 - Maternally expressed gene MEG family protein precursor, putative, expressed
XLOC_026587	Sobic.008G144201	5.80659	6.29273	5e-05	0.000711073	Zein seed storage protein
XLOC_006259	Sobic.002G132100	5.41932	6.33916	5e-05	0.000711073
XLOC_023335	Sobic.006G248300	5.39408	6.80919	5e-05	0.000711073	lipoxygenase, putative, expressed
XLOC_012193	Sobic.003G429900	5.29433	3.17166	0.00365	0.0238701	expressed protein
XLOC_026175	Sobic.008G063800	5.14581	4.29955	0.0008	0.00729481	LTPL36 - Protease inhibitor/seed storage/LTP family protein precursor, expressed
XLOC_026318	Sobic.008G090300	4.84531	5.62456	5e-05	0.000711073
XLOC_006227	Sobic.002G124200	4.67474	3.21779	0.0084	0.0442837	OsFBX187 - F-box domain containing protein, expressed
XLOC_007203	Sobic.002G317500	4.67094	3.15045	0.001	0.00874136	protein phosphatase 2C, putative, expressed
XLOC_017204	Sobic.004G161501	4.6311	2.34704	0.00265	0.0186528
XLOC_002365	Sobic.001G454100	4.60818	3.67385	0.0033	0.0221006	transporter family protein, putative, expressed
XLOC_004729	Sobic.001G376200	4.53397	3.72606	0.00275	0.019227	auxin response factor, putative, expressed
XLOC_000674	Sobic.001G133466	4.47857	5.15131	5e-05	0.000711073
XLOC_008875	Sobic.002G211400	4.47166	3.02177	0.00905	0.0467943	OsFBL33 - F-box domain and LRR containing protein, expressed
XLOC_012132	Sobic.003G415300	4.46738	6.9345	5e-05	0.000711073	DEF1 - Defensin and Defensin-like DEFL family, expressed
XLOC_031696	Sobic.010G227300	4.34874	3.41509	0.0037	0.0240464	no apical meristem protein, putative, expressed
XLOC_015015	Sobic.004G092600	4.34059	3.74566	0.0001	0.00131776	NOL1/NOP2/sun family protein, putative, expressed
XLOC_012126	Sobic.003G413700	4.22967	4.40152	5e-05	0.000711073	potassium transporter, putative, expressed
XLOC_010879	Sobic.003G179300	4.19713	4.09298	0.0037	0.0240464	gamma-thionin family domain containing protein, expressed
XLOC_001732	Sobic.001G328650	4.18852	2.68254	5e-05	0.000711073
XLOC_017444	Sobic.004G207500	4.18358	2.10049	0.00265	0.0186528	GDSL-like lipase/acylhydrolase, putative, expressed
XLOC_012131	Sobic.003G415200	4.11753	5.02071	5e-05	0.000711073	DEF1 - Defensin and Defensin-like DEFL family, expressed
XLOC_032801	Sobic.010G163000	4.02996	4.20496	5e-05	0.000711073	reticuline oxidase-like protein precursor, putative, expressed
XLOC_025927	Sobic.008G012000	4.02452	3.7844	0.00835	0.0441316
XLOC_026827	Sobic.008G190400	4.02412	5.30041	5e-05	0.000711073	uridine/cytidine kinase-like 1, putative, expressed
XLOC_016903	Sobic.004G096801	4.02353	4.85102	5e-05	0.000711073
XLOC_023779	Sobic.007G047000	4.01058	4.29467	5e-05	0.000711073	hypothetical protein
XLOC_026386	Sobic.008G105200	3.95274	2.83034	0.00745	0.0403586	zinc finger C-x8-C-x5-C-x3-H type family protein, expressed
XLOC_027080	Sobic.008G045000	3.88182	5.52429	5e-05	0.000711073	expressed protein
XLOC_020033	Sobic.005G108500	3.87123	2.86637	0.0025	0.0178452
XLOC_001330	Sobic.001G259800	3.85198	2.88086	0.00565	0.0328341
XLOC_004235	Sobic.001G274025	3.82406	7.79545	5e-05	0.000711073
XLOC_020225	Sobic.005G146000	3.79947	3.76368	0.00035	0.00373871
XLOC_019028	Sobic.005G144450	3.76412	4.13555	5e-05	0.000711073
XLOC_019028	Sobic.005G144400	3.76412	4.13555	5e-05	0.000711073
XLOC_020875	Sobic.006G048300	3.73719	3.45415	0.00045	0.00460932
XLOC_000493	Sobic.001G098301	3.72284	4.02101	0.00015	0.00186339	GTPase of unknown function domain containing protein, putative, expressed
XLOC_027216	Sobic.008G070350	3.71067	6.87434	5e-05	0.000711073	phosphoribosylamine--glycine ligase, putative, expressed
XLOC_018515	Sobic.005G060633	3.62559	3.32411	0.0082	0.0435594
XLOC_029696	Sobic.009G100050	3.61359	3.45544	5e-05	0.000711073
XLOC_023186	Sobic.006G217900	3.60757	4.78151	5e-05	0.000711073	leucine-rich repeat receptor protein kinase EXS precursor, putative, expressed
XLOC_025104	Sobic.007G069800	3.5974	6.79071	5e-05	0.000711073	expressed protein
XLOC_018987	Sobic.005G136200	3.59283	2.91876	0.00275	0.019227	chalcone synthase, putative, expressed
XLOC_023452	Sobic.006G267000	3.53496	3.08207	0.00265	0.0186528	harpin-induced protein 1 domain containing protein, expressed
XLOC_032593	Sobic.010G122400	3.49917	7.03444	5e-05	0.000711073	cadmium tolerance factor, putative, expressed
XLOC_024091	Sobic.007G101800	3.47834	7.10486	5e-05	0.000711073	pyrophosphate--fructose 6-phosphate 1-phosphotransferase subunit alpha, putative, expressed
XLOC_015434	Sobic.004G166700	3.47802	3.57971	5e-05	0.000711073	glycosyl hydrolases, putative, expressed
XLOC_018264	Sobic.005G003400	3.47216	5.67751	5e-05	0.000711073
XLOC_016197	Sobic.004G317500	3.44406	3.91038	5e-05	0.000711073	pathogenesis-related Bet v I family protein, putative, expressed
XLOC_026673	Sobic.008G159300	3.42584	4.3117	5e-05	0.000711073	KUN1 - Kunitz-type trypsin inhibitor precursor, expressed
XLOC_021367	Sobic.006G147450	3.36542	4.1066	5e-05	0.000711073	L-allo-threonine aldolase, putative, expressed
XLOC_012214	Sobic.003G434200	3.35292	3.58012	0.0001	0.00131776	DUF630/DUF632 domains containing protein, putative, expressed
XLOC_024986	Sobic.007G043100	3.30864	2.99903	0.00215	0.0159327	cycloartenol synthase, putative, expressed
XLOC_006833	Sobic.002G239601	3.30157	4.92388	5e-05	0.000711073	OsFBX338 - F-box domain containing protein, expressed
XLOC_026263	Sobic.008G082300	3.30111	5.3002	5e-05	0.000711073	DEF1 - Defensin and Defensin-like DEFL family, expressed
XLOC_031564	Sobic.010G200800	3.29977	2.9499	0.00155	0.0124358	protein kinase domain containing protein, expressed
XLOC_009691	Sobic.002G379750	3.27192	3.58145	0.0001	0.00131776
XLOC_019483	Sobic.005G229900	3.26064	2.50376	0.00535	0.0315631	GRAS family transcription factor domain containing protein, expressed
XLOC_025179	Sobic.007G083700	3.25669	2.97315	0.00175	0.0136405
XLOC_013317	Sobic.003G202200	3.23896	1.78321	0.00965	0.049076	uncharacterized protein PA4923, putative, expressed
XLOC_004922	Sobic.001G410450	3.12846	2.53065	0.00775	0.0416326	expressed protein
XLOC_001749	Sobic.001G331401	3.1212	1.53927	0.00025	0.00286086	expressed protein
XLOC_015370	Sobic.004G156400	3.10704	4.15724	5e-05	0.000711073	LSM domain containing protein, expressed
XLOC_013279	Sobic.003G195300	3.07565	4.1608	5e-05	0.000711073	harpin-induced protein 1 domain containing protein, expressed
XLOC_013279	Sobic.003G195150	3.07565	4.1608	5e-05	0.000711073	NAD binding domain of 6-phosphogluconate dehydrogenase containing protein, expressed
XLOC_005800	Sobic.002G037400	3.07349	2.31583	0.0071	0.0388152	9-cis-epoxycarotenoid dioxygenase 1, chloroplast precursor, putative, expressed
XLOC_032187	Sobic.010G046500	3.0637	6.00228	5e-05	0.000711073	csAtPR5, putative, expressed
XLOC_005544	Sobic.001G530350	3.03297	2.66107	0.0025	0.0178452	lysM domain containing protein, putative, expressed
XLOC_021290	Sobic.006G132600	3.02461	2.54367	0.00395	0.0252485
XLOC_011126	Sobic.003G225800	2.98914	7.23672	5e-05	0.000711073	AAA-type ATPase family protein, putative, expressed
XLOC_026790	Sobic.008G182800	2.98455	4.54209	5e-05	0.000711073	thaumatin, putative, expressed
XLOC_015221	Sobic.004G130916	2.9651	2.35023	0.00795	0.0424882	retrotransposon protein, putative, unclassified, expressed
XLOC_001805	Sobic.001G341001	2.96038	2.50968	0.0085	0.0446698
XLOC_009636	Sobic.002G366100	2.92308	5.02226	5e-05	0.000711073	NAD dependent epimerase/dehydratase family protein, putative, expressed
XLOC_000420	Sobic.001G081800	2.91741	7.33216	5e-05	0.000711073	GASR3 - Gibberellin-regulated GASA/GAST/Snakin family protein precursor, expressed
XLOC_032889	Sobic.010G183201	2.91687	3.69809	5e-05	0.000711073
XLOC_019117	Sobic.005G162800	2.90943	2.28005	0.0083	0.0439368	expressed protein
XLOC_006101	Sobic.002G098800	2.90537	3.42451	5e-05	0.000711073	peroxiredoxin, putative, expressed
XLOC_016983	Sobic.004G114700	2.89726	4.97177	5e-05	0.000711073
XLOC_027432	Sobic.008G108200	2.89507	3.72543	5e-05	0.000711073	receptor kinase, putative, expressed
XLOC_003691	Sobic.001G171850	2.89272	2.49048	0.0011	0.00944247
XLOC_003691	Sobic.001G171800	2.89272	2.49048	0.0011	0.00944247
XLOC_004570	Sobic.001G345333	2.87596	4.72657	5e-05	0.000711073
XLOC_027281	Sobic.008G082400	2.87587	1.40855	0.0066	0.0367925
XLOC_006595	Sobic.002G195900	2.8329	4.71057	5e-05	0.000711073	expressed protein
XLOC_018514	Sobic.005G060600	2.81705	4.17167	5e-05	0.000711073
XLOC_025202	Sobic.007G089600	2.81357	3.78807	5e-05	0.000711073	OsGrx_S15.1 - glutaredoxin subgroup II, expressed
XLOC_006482	Sobic.002G174200	2.79414	2.55406	0.0046	0.0282048	WRKY74, expressed
XLOC_010830	Sobic.003G170966	2.79328	5.57387	5e-05	0.000711073
XLOC_006203	Sobic.002G119800	2.78177	2.55069	0.0016	0.0127572	arginyl-tRNA synthetase, putative, expressed
XLOC_013763	Sobic.003G296600	2.76373	2.39197	0.00035	0.00373871	coiled-coil domain-containing protein 25, putative, expressed
XLOC_006434	Sobic.002G162900	2.75942	3.23166	0.0001	0.00131776
XLOC_032930	Sobic.010G192432	2.74083	2.29554	0.0022	0.0161883	transcription factor, putative, expressed
XLOC_025456	Sobic.007G145600	2.73463	2.85885	0.0003	0.00331928	AMP-binding domain containing protein, expressed
XLOC_028702	Sobic.009G167000	2.73441	3.16005	0.0002	0.00238004	expressed protein
XLOC_022624	Sobic.006G112200	2.72215	2.41673	0.0004	0.00416879
XLOC_017431	Sobic.004G204600	2.72061	3.1018	5e-05	0.000711073	protein phosphatase 2C containing protein, expressed
XLOC_026108	Sobic.008G050800	2.7177	5.80638	5e-05	0.000711073	expressed protein
XLOC_022076	Sobic.006G004100	2.68901	3.83049	5e-05	0.000711073	no apical meristem protein, putative, expressed
XLOC_028992	Sobic.009G221200	2.66444	4.25187	5e-05	0.000711073	NBS-LRR disease resistance protein, putative, expressed
XLOC_029395	Sobic.009G039900	2.65199	2.8556	0.0004	0.00416879	myb-like DNA-binding domain, SHAQKYF class family protein, expressed
XLOC_004216	Sobic.001G268000	2.64151	4.80256	5e-05	0.000711073
XLOC_020205	Sobic.005G142000	2.6358	5.34756	5e-05	0.000711073	expressed protein
XLOC_010154	Sobic.003G036200	2.63373	2.76498	0.0008	0.00729481	NADP-dependent malic enzyme, chloroplast precursor, putative, expressed
XLOC_004179	Sobic.001G261577	2.62131	2.96979	0.00045	0.00460932
XLOC_022235	Sobic.006G036201	2.61844	1.48093	0.0098	0.0496422
XLOC_006862	Sobic.002G245300	2.61732	2.68565	0.00105	0.00911638	citrate transporter, putative, expressed
XLOC_020311	Sobic.005G163301	2.61066	3.16323	5e-05	0.000711073	OsFBX248 - F-box domain containing protein, expressed
XLOC_026008	Sobic.008G028600	2.60463	2.25858	0.00475	0.0289755	WRKY50, expressed
XLOC_000451	Sobic.001G089200	2.56955	2.60485	0.00165	0.0130871
XLOC_029776	Sobic.009G114500	2.55286	2.43857	0.00065	0.0061837	thiamin pyrophosphokinase 1, putative, expressed
XLOC_000922	Sobic.001G179740	2.54427	6.06179	5e-05	0.000711073	cycloartenol synthase, putative, expressed
XLOC_029762	Sobic.009G112000	2.53808	2.21653	0.00395	0.0252485	OsFBO5 - F-box and other domain containing protein, expressed
XLOC_012168	Sobic.003G425600	2.53535	2.74664	0.00015	0.00186339
XLOC_010840	Sobic.003G172701	2.5329	2.6351	0.00075	0.00692972	uncharacterized protein ycf73, putative, expressed
XLOC_000340	Sobic.001G066500	2.5246	6.88097	5e-05	0.000711073	zinc ion binding protein, putative, expressed
XLOC_018498	Sobic.005G055150	2.50425	5.59223	5e-05	0.000711073	acetyltransferase, GNAT family, putative, expressed
XLOC_027206	Sobic.008G068850	2.4939	2.32524	0.0033	0.0221006	expressed protein
XLOC_025181	Sobic.007G083900	2.46332	2.64767	0.00055	0.0054304	B3 DNA binding domain containing protein, expressed
XLOC_031801	Sobic.010G246900	2.46148	2.30399	5e-05	0.000711073
XLOC_023927	Sobic.007G074200	2.45597	5.40806	5e-05	0.000711073	expressed protein
XLOC_030121	Sobic.009G183101	2.45196	4.56021	5e-05	0.000711073
XLOC_005415	Sobic.001G505300	2.44988	5.67545	5e-05	0.000711073	RING finger and CHY zinc finger domain-containing protein 1, putative, expressed
XLOC_027771	Sobic.008G177900	2.43374	3.42612	5e-05	0.000711073	NBS-LRR disease resistance protein, putative, expressed
XLOC_017550	Sobic.004G228100	2.40819	4.19906	5e-05	0.000711073	zinc finger, C3HC4 type domain containing protein, expressed
XLOC_029956	Sobic.009G152140	2.40292	5.88176	5e-05	0.000711073
XLOC_005705	Sobic.002G015400	2.39692	2.43516	0.00175	0.0136405	OsFBD13 - F-box and FBD domain containing protein, expressed
XLOC_003492	Sobic.001G129650	2.38782	2.48967	0.00155	0.0124358
XLOC_020975	Sobic.006G066000	2.38386	2.40431	5e-05	0.000711073
XLOC_003530	Sobic.001G137400	2.37519	4.04069	5e-05	0.000711073	ankyrin, putative, expressed
XLOC_003803	Sobic.001G195500	2.36831	2.4485	0.00095	0.00839661	transposon protein, putative, unclassified, expressed
XLOC_002495	Sobic.001G481100	2.36691	2.99197	5e-05	0.000711073	DUF581 domain containing protein, expressed
XLOC_020688	Sobic.006G010900	2.36078	3.83197	5e-05	0.000711073	expressed protein
XLOC_015270	Sobic.004G139400	2.35473	2.29591	5e-05	0.000711073
XLOC_021142	Sobic.006G100400	2.35315	3.18165	5e-05	0.000711073	expressed protein
XLOC_027234	Sobic.008G073700	2.35166	2.3422	0.002	0.015089	OsSCP65 - Putative Serine Carboxypeptidase homologue, expressed
XLOC_019150	Sobic.005G169400	2.34802	3.08191	0.00015	0.00186339	WIP5 - Wound-induced protein precursor, expressed
XLOC_026672	Sobic.008G159250	2.3329	6.38578	5e-05	0.000711073
XLOC_004695	Sobic.001G369500	2.33207	2.97038	5e-05	0.000711073	cytochrome P450, putative, expressed
XLOC_016955	Sobic.004G108501	2.3274	2.52755	0.00085	0.0076836
XLOC_019928	Sobic.005G083280	2.3249	2.16802	0.00385	0.024761	homeobox and START domains containing protein, putative, expressed
XLOC_004908	Sobic.001G408001	2.31568	2.14955	0.0082	0.0435594	phospholipase C, putative, expressed
XLOC_025981	Sobic.008G022400	2.31162	4.22508	5e-05	0.000711073	EMB2748, putative, expressed
XLOC_020865	Sobic.006G046400	2.30882	3.38612	5e-05	0.000711073
XLOC_022867	Sobic.006G154500	2.30551	1.96529	0.0081	0.0431242	GEM, putative, expressed
XLOC_019176	Sobic.005G174700	2.30487	3.33212	5e-05	0.000711073
XLOC_018741	Sobic.005G099000	2.28388	6.10813	5e-05	0.000711073	glycosyl hydrolase, putative, expressed
XLOC_003955	Sobic.001G223100	2.28297	3.12785	5e-05	0.000711073	peptide transporter PTR3-A, putative, expressed
XLOC_027773	Sobic.008G178200	2.28162	2.54719	0.0009	0.00803981	NBS-LRR disease resistance protein, putative, expressed
XLOC_032411	Sobic.010G089800	2.27454	4.36647	5e-05	0.000711073	expressed protein
XLOC_022469	Sobic.006G081200	2.26296	4.28881	5e-05	0.000711073	phospholipase C, putative, expressed
XLOC_020801	Sobic.006G031800	2.25312	3.64834	5e-05	0.000711073
XLOC_012792	Sobic.003G102000	2.23371	2.84122	0.00035	0.00373871	expressed protein
XLOC_021174	Sobic.006G106600	2.23312	3.27759	5e-05	0.000711073	arsenical pump-driving ATPase, putative, expressed
XLOC_018586	Sobic.005G072400	2.22914	4.10732	5e-05	0.000711073	expressed protein
XLOC_016161	Sobic.004G308200	2.22903	3.17939	5e-05	0.000711073	xyloglucan fucosyltransferase, putative, expressed
XLOC_025180	Sobic.007G083800	2.2213	2.59183	0.00075	0.00692972
XLOC_024881	Sobic.007G023800	2.21914	3.40438	5e-05	0.000711073	transposon protein, putative, CACTA, En/Spm sub-class, expressed
XLOC_008185	Sobic.002G074800	2.21492	1.9571	0.0072	0.0392078
XLOC_002158	Sobic.001G415700	2.21408	4.51384	5e-05	0.000711073	expressed protein
XLOC_017361	Sobic.004G192100	2.2037	2.22056	0.00305	0.0208188	uncharacterized Cys-rich domain containing protein, putative, expressed
XLOC_022725	Sobic.006G127900	2.18871	2.7615	5e-05	0.000711073	helix-loop-helix DNA-binding domain containing protein, expressed
XLOC_024619	Sobic.007G196201	2.1886	3.06922	5e-05	0.000711073	zinc finger, C3HC4 type domain containing protein, expressed
XLOC_020415	Sobic.005G184400	2.18758	2.84062	5e-05	0.000711073
XLOC_032258	Sobic.010G061500	2.17947	2.29706	0.00295	0.0203274	OsFBLD5 - F-box, LRR and FBD domain containing protein, expressed
XLOC_022428	Sobic.006G073150	2.17555	3.36834	5e-05	0.000711073
XLOC_028558	Sobic.009G137700	2.17398	5.36836	5e-05	0.000711073	hydrolase, NUDIX family, domain containing protein, expressed
XLOC_031456	Sobic.010G182100	2.16039	6.15296	5e-05	0.000711073	elongation factor Tu, putative, expressed
XLOC_005303	Sobic.001G482700	2.15761	2.64468	5e-05	0.000711073	ZIM domain containing protein, putative, expressed
XLOC_013356	Sobic.003G211600	2.15691	2.07558	0.00595	0.0341496
XLOC_024969	Sobic.007G040400	2.15036	1.97247	0.0078	0.0418339
XLOC_018331	Sobic.005G020000	2.15028	3.52411	5e-05	0.000711073	pentatricopeptide, putative, expressed
XLOC_020571	Sobic.005G215900	2.14829	4.06382	5e-05	0.000711073	BBTI13 - Bowman-Birk type bran trypsin inhibitor precursor, expressed
XLOC_020658	Sobic.006G005400	2.14317	3.30633	5e-05	0.000711073	retrotransposon protein, putative, unclassified, expressed
XLOC_008110	Sobic.002G060450	2.14273	2.79443	0.00015	0.00186339	OsFBX237 - F-box domain containing protein, expressed
XLOC_028352	Sobic.009G097200	2.14118	5.2122	5e-05	0.000711073	saposin-like type B, region 1 family protein, putative, expressed
XLOC_001400	Sobic.001G268700	2.13959	5.15616	5e-05	0.000711073	lysosomal alpha-mannosidase precursor, putative, expressed
XLOC_001631	Sobic.001G307600	2.11536	2.29855	0.0005	0.00502589	oxidoreductase, short chain dehydrogenase/reductase family domain containing family, expressed
XLOC_028500	Sobic.009G126800	2.10723	4.28859	5e-05	0.000711073	exonuclease, putative, expressed
XLOC_020226	Sobic.005G146200	2.10006	2.52039	0.00125	0.010435
XLOC_026958	Sobic.008G023600	2.09636	2.12687	0.00125	0.010435	OsDegp14 - Putative Deg protease homologue, expressed
XLOC_030187	Sobic.009G197200	2.09186	2.11557	0.0034	0.0225891
XLOC_027570	Sobic.008G135600	2.09058	2.57626	0.00045	0.00460933	osmotin, putative, expressed
XLOC_004396	Sobic.001G309300	2.07917	2.11877	0.0012	0.0101341	expressed protein
XLOC_029415	Sobic.009G043500	2.06955	2.39563	0.001	0.00874136	sulfite oxidase, putative, expressed
XLOC_028073	Sobic.009G043600	2.06769	2.25178	0.00405	0.0257399	glutathione S-transferase, putative, expressed
XLOC_025708	Sobic.007G200700	2.06202	2.1823	0.00205	0.0153897	pyridoxamine 5\'-phosphate oxidase family protein, putative, expressed
XLOC_025474	Sobic.007G151400	2.05737	2.66302	0.00025	0.00286086	cytokinin dehydrogenase precursor, putative, expressed
XLOC_026237	Sobic.008G078550	2.05272	4.07738	5e-05	0.000711073	retrotransposon protein, putative, unclassified, expressed
XLOC_007228	Sobic.002G321300	2.05053	4.04278	5e-05	0.000711073	pleiotropic drug resistance protein, putative, expressed
XLOC_021194	Sobic.006G110600	2.041	1.91632	0.0078	0.0418339
XLOC_032162	Sobic.010G040700	2.03751	1.75885	0.0094	0.0481714	transferase family domain containing protein, expressed
XLOC_032162	Sobic.010G040600	2.03751	1.75885	0.0094	0.0481714	ubiquitin fusion protein, putative, expressed
XLOC_004787	Sobic.001G387000	2.03295	3.15495	5e-05	0.000711073	zinc finger, C3HC4 type domain containing protein, expressed
XLOC_025145	Sobic.007G077001	2.02636	2.20987	0.00265	0.0186528	AP2 domain containing protein, expressed
XLOC_014989	Sobic.004G087700	2.02021	2.97794	5e-05	0.000711073	pleiotropic drug resistance protein, putative, expressed
XLOC_004214	Sobic.001G267701	2.01874	3.47054	5e-05	0.000711073	zinc knuckle family protein, expressed
XLOC_011351	Sobic.003G265100	2.00609	1.79362	0.0021	0.0156316	lipid phosphatase protein, putative, expressed
XLOC_014823	Sobic.004G054900	2.00508	2.20505	0.00205	0.0153897	expressed protein
XLOC_017593	Sobic.004G235801	2.00285	3.83586	5e-05	0.000711073	calcium-binding protein, putative, expressed
XLOC_001916	Sobic.001G365500	1.99513	1.53295	0.00885	0.0460885
XLOC_001916	Sobic.001G365400	1.99513	1.53295	0.00885	0.0460885
XLOC_006649	Sobic.002G206300	1.99142	3.35754	5e-05	0.000711073	tsi1-interacting protein TSIP1, putative, expressed
XLOC_024944	Sobic.007G036100	1.9852	2.08674	0.00245	0.0175785
XLOC_031864	Sobic.010G259600	1.98308	3.43251	5e-05	0.000711073	transferase family protein, putative, expressed
XLOC_033478	Sobic.K043600	1.97338	2.63132	0.00035	0.00373871
XLOC_009042	Sobic.002G249900	1.97231	3.20656	5e-05	0.000711073	reductase, putative, expressed
XLOC_019992	Sobic.005G099200	1.96895	4.67518	5e-05	0.000711073
XLOC_029815	Sobic.009G122325	1.96553	5.18622	5e-05	0.000711073
XLOC_025093	Sobic.007G065800	1.95952	1.97993	0.0053	0.0313457	Cupin domain containing protein, expressed
XLOC_025391	Sobic.007G133400	1.956	2.06324	0.0049	0.0295878	expressed protein
XLOC_026781	Sobic.008G181200	1.95411	2.15338	0.00305	0.0208188
XLOC_020379	Sobic.005G177600	1.94992	3.39778	5e-05	0.000711073	glycosyl hydrolase, putative, expressed
XLOC_001279	Sobic.001G250000	1.94957	2.49393	0.0002	0.00238004
XLOC_009037	Sobic.002G249300	1.94926	2.10037	0.00285	0.0197688	auxin efflux carrier component, putative, expressed
XLOC_008735	Sobic.002G186500	1.94703	2.90598	0.00015	0.00186339	UPF0041 domain containing protein, putative, expressed
XLOC_013348	Sobic.003G210000	1.93671	2.40412	0.0007	0.0065548	expressed protein
XLOC_024182	Sobic.007G116766	1.93651	2.54416	5e-05	0.000711073
XLOC_004388	Sobic.001G308200	1.93426	3.62143	5e-05	0.000711073	cytochrome P450 97B2, putative, expressed
XLOC_008021	Sobic.002G042300	1.93104	2.79941	5e-05	0.000711073	gibberellin receptor GID1L2, putative, expressed
XLOC_008583	Sobic.002G155700	1.92832	2.82997	5e-05	0.000711073
XLOC_025857	Sobic.007G226500	1.9159	2.8015	5e-05	0.000711073	spotted leaf 11, putative, expressed
XLOC_025857	Sobic.007G226400	1.9159	2.8015	5e-05	0.000711073	pentatricopeptide, putative, expressed
XLOC_017120	Sobic.004G139700	1.91355	5.56156	5e-05	0.000711073	OsSCP7 - Putative Serine Carboxypeptidase homologue, expressed
XLOC_015283	Sobic.004G141200	1.91272	1.83393	0.00745	0.0403586	cytochrome P450, putative, expressed
XLOC_021000	Sobic.006G073001	1.90957	2.93875	5e-05	0.000711073	expressed protein
XLOC_006340	Sobic.002G144966	1.90264	5.01719	5e-05	0.000711073	40S ribosomal protein S7, putative, expressed
XLOC_007071	Sobic.002G291132	1.89061	4.01114	5e-05	0.000711073
XLOC_001201	Sobic.001G233200	1.88292	4.40242	5e-05	0.000711073
XLOC_011240	Sobic.003G244600	1.87858	5.00858	5e-05	0.000711073	glycosyl hydrolase, putative, expressed
XLOC_022288	Sobic.006G044301	1.86674	2.90903	5e-05	0.000711073
XLOC_019251	Sobic.005G189800	1.86203	2.58433	0.00015	0.00186339
XLOC_018188	Sobic.004G349400	1.85712	2.64378	5e-05	0.000711073	zinc finger, C3HC4 type domain containing protein, expressed
XLOC_018188	Sobic.004G349300	1.85712	2.64378	5e-05	0.000711073	tyrosine protein kinase domain containing protein, putative, expressed
XLOC_032306	Sobic.010G068200	1.85669	2.30286	0.001	0.00874136	flavonol synthase/flavanone 3-hydroxylase, putative, expressed
XLOC_011296	Sobic.003G255700	1.85494	4.78177	5e-05	0.000711073	ubiquitin-conjugating enzyme domain containing protein, expressed
XLOC_022052	Sobic.006G281600	1.84625	1.64573	0.00215	0.0159327	OsSigP6 - Putative Type I Signal Peptidase homologue; employs a putative Ser/Lys catalytic dyad, expressed
XLOC_011576	Sobic.003G306400	1.84325	2.4917	5e-05	0.000711073	holliday junction resolvase, putative, expressed
XLOC_019998	Sobic.005G100400	1.84054	2.38078	0.00075	0.00692972
XLOC_009858	Sobic.002G409250	1.83882	3.83644	5e-05	0.000711073
XLOC_031939	Sobic.010G275100	1.83861	2.47343	0.0003	0.00331928	Ser/Thr-rich protein T10 in DGCR region, putative, expressed
XLOC_013167	Sobic.003G172400	1.83398	3.63536	5e-05	0.000711073	conserved hypothetical protein
XLOC_025146	Sobic.007G077100	1.82733	1.85382	0.0071	0.0388152	AP2 domain containing protein, expressed
XLOC_013214	Sobic.003G180900	1.82004	2.03716	5e-05	0.000711073	SLT1 protein, putative, expressed
XLOC_013214	Sobic.003G180800	1.82004	2.03716	5e-05	0.000711073
XLOC_013214	Sobic.003G180950	1.82004	2.03716	5e-05	0.000711073
XLOC_022420	Sobic.006G071628	1.80869	3.30458	5e-05	0.000711073	sec23/Sec24 trunk domain containing protein, expressed
XLOC_005920	Sobic.002G061500	1.80801	1.79456	0.0084	0.0442837	OsFBX237 - F-box domain containing protein, expressed
XLOC_017765	Sobic.004G268300	1.79693	2.6712	0.0002	0.00238004	phosphatase, putative, expressed
XLOC_025795	Sobic.007G216800	1.79087	3.067	5e-05	0.000711073	expressed protein
XLOC_024949	Sobic.007G037000	1.79027	3.25748	5e-05	0.000711073	serine esterase family protein, putative, expressed
XLOC_032756	Sobic.010G154500	1.7879	3.14223	5e-05	0.000711073
XLOC_020338	Sobic.005G168300	1.78202	1.95009	0.0032	0.0215693	vegetative storage protein, putative, expressed
XLOC_018027	Sobic.004G316300	1.78039	2.64247	5e-05	0.000711073
XLOC_015105	Sobic.004G108100	1.78002	3.07025	5e-05	0.000711073	calcium-binding EF hand family protein, putative, expressed
XLOC_025250	Sobic.007G099000	1.77929	2.02421	0.00275	0.019227
XLOC_027428	Sobic.008G107300	1.77874	2.35553	0.0009	0.00803981	phytosulfokine receptor precursor, putative, expressed
XLOC_008326	Sobic.002G104000	1.77659	1.82189	0.0077	0.0414306
XLOC_012173	Sobic.003G426700	1.771	2.11147	0.0022	0.0161883	expressed protein
XLOC_027905	Sobic.009G012400	1.76768	2.95438	5e-05	0.000711073	RPA1C - Putative single-stranded DNA binding complex subunit 1, expressed
XLOC_019824	Sobic.005G061500	1.74719	4.12934	5e-05	0.000711073	protein kinase domain containing protein, expressed
XLOC_023872	Sobic.007G066200	1.74505	2.05805	0.0004	0.00416879
XLOC_010672	Sobic.003G139366	1.73494	2.47881	0.0001	0.00131776
XLOC_010672	Sobic.003G139333	1.73494	2.47881	0.0001	0.00131776
XLOC_023953	Sobic.007G079200	1.73388	3.23678	5e-05	0.000711073	exonuclease, putative, expressed
XLOC_008321	Sobic.002G103500	1.73334	2.79998	5e-05	0.000711073	ras-related protein, putative, expressed
XLOC_025280	Sobic.007G107000	1.72988	2.64799	0.00015	0.00186339	pirin, putative, expressed
XLOC_004496	Sobic.001G327300	1.72834	2.18064	0.00245	0.0175785	Cyclopropane-fatty-acyl-phospholipid synthase, putative, expressed
XLOC_032341	Sobic.010G074500	1.71795	3.50909	5e-05	0.000711073	phosphopantothenoylcysteine decarboxylase, putative, expressed
XLOC_000769	Sobic.001G150650	1.71438	2.33768	0.00065	0.0061837	oxidoreductase, short chain dehydrogenase/reductase family domain containing protein, expressed
XLOC_029814	Sobic.009G122300	1.71133	2.14338	0.00245	0.0175785	white-brown complex homolog protein 16, putative, expressed
XLOC_020313	Sobic.005G163500	1.71109	2.57792	5e-05	0.000711073	dnaJ domain containing protein, expressed
XLOC_008829	Sobic.002G202700	1.70725	1.99793	0.0024	0.017324	WRKY76, expressed
XLOC_013590	Sobic.003G259901	1.7029	2.53234	0.0002	0.00238004
XLOC_031287	Sobic.010G152850	1.70246	2.18593	0.00155	0.0124358	acyltransferase, putative, expressed
XLOC_004870	Sobic.001G401300	1.69987	3.58735	5e-05	0.000711073	pathogenesis-related Bet v I family protein, putative, expressed
XLOC_013362	Sobic.003G213100	1.69649	4.70806	5e-05	0.000711073	AAA-type ATPase family protein, putative, expressed
XLOC_003301	Sobic.001G094400	1.69464	3.52539	5e-05	0.000711073	OsCML4 - Calmodulin-related calcium sensor protein, expressed
XLOC_019129	Sobic.005G165700	1.69291	4.02272	5e-05	0.000711073	AMBP1 - Antimicrobial peptide MBP-1 family protein precursor, expressed
XLOC_008109	Sobic.002G060400	1.68849	2.60591	0.00025	0.00286086	OsFBX237 - F-box domain containing protein, expressed
XLOC_013797	Sobic.003G302600	1.68314	2.1349	0.0017	0.0133757	CAMK_KIN1/SNF1/Nim1_like.1 - CAMK includes calcium/calmodulin depedent protein kinases, expressed
XLOC_004019	Sobic.001G235500	1.68059	2.58431	0.0005	0.00502589	cytochrome P450, putative, expressed
XLOC_022986	Sobic.006G178500	1.67968	2.20405	0.00125	0.010435	transmembrane amino acid transporter protein, putative, expressed
XLOC_022307	Sobic.006G047300	1.67835	2.73338	0.0001	0.00131776	EMB1688, putative, expressed
XLOC_020692	Sobic.006G011500	1.67808	2.45602	0.00015	0.00186339	expressed protein
XLOC_012879	Sobic.003G117850	1.67568	3.81499	5e-05	0.000711073
XLOC_001414	Sobic.001G270600	1.66644	1.99242	0.0035	0.0230972
XLOC_019609	Sobic.005G021600	1.66302	1.98993	0.002	0.015089	expressed protein
XLOC_025100	Sobic.007G069000	1.66239	1.87701	0.0004	0.00416879	glyoxalase family protein, putative, expressed
XLOC_007577	Sobic.002G387701	1.6623	2.58271	0.0002	0.00238004
XLOC_023719	Sobic.007G036550	1.66173	3.32152	5e-05	0.000711073	class III HD-Zip protein 8, putative, expressed
XLOC_023719	Sobic.007G036500	1.66173	3.32152	5e-05	0.000711073	START domain containing protein, expressed
XLOC_018364	Sobic.005G027840	1.66126	3.453	5e-05	0.000711073	Rf1, mitochondrial precursor, putative, expressed
XLOC_008108	Sobic.002G060200	1.6583	2.87621	5e-05	0.000711073	OsFBX238 - F-box domain containing protein, expressed
XLOC_018730	Sobic.005G096932	1.65797	1.89082	0.0048	0.0292058
XLOC_019014	Sobic.005G141801	1.65663	2.16257	0.00035	0.00373871	cadmium-induced protein, putative, expressed
XLOC_024229	Sobic.007G123400	1.65553	3.32696	5e-05	0.000711073	heavy metal-associated domain containing protein, expressed
XLOC_005979	Sobic.002G073250	1.65377	1.91384	0.0036	0.0235801
XLOC_009504	Sobic.002G338700	1.65117	2.59071	0.00015	0.00186339	armadillo/beta-catenin repeat family protein, putative, expressed
XLOC_001786	Sobic.001G337600	1.64607	2.9104	5e-05	0.000711073	expressed protein
XLOC_026054	Sobic.008G037400	1.64088	2.54619	5e-05	0.000711073
XLOC_003696	Sobic.001G172700	1.64014	2.93185	5e-05	0.000711073	PPR repeat containing protein, expressed
XLOC_025143	Sobic.007G076700	1.63972	2.24734	0.001	0.00874136	coproporphyrinogen III oxidase, chloroplast precursor, putative, expressed
XLOC_004958	Sobic.001G418400	1.6397	2.40334	0.0005	0.00502589	cadmium tolerance factor, putative, expressed
XLOC_016631	Sobic.004G043001	1.63247	2.25884	5e-05	0.000711073	expressed protein
XLOC_015536	Sobic.004G188000	1.62699	1.71187	0.0093	0.0478057	histone H3, putative, expressed
XLOC_002338	Sobic.001G448300	1.62374	1.90453	0.00345	0.0228395	phytosulfokines precursor, putative, expressed
XLOC_006192	Sobic.002G117850	1.62173	3.22874	5e-05	0.000711073
XLOC_007277	Sobic.002G330500	1.62093	3.81813	5e-05	0.000711073	hydrolase, NUDIX family, domain containing protein, expressed
XLOC_014425	Sobic.003G422300	1.61652	2.99251	5e-05	0.000711073	recA protein, expressed
XLOC_006139	Sobic.002G106000	1.61635	2.37276	0.0005	0.00502589	OsFBD15 - F-box and FBD domain containing protein, expressed
XLOC_008065	Sobic.002G052000	1.61528	3.11343	5e-05	0.000711073	early light-induced protein, chloroplast precursor, putative, expressed
XLOC_021551	Sobic.006G184300	1.61498	2.49317	0.0003	0.00331928	OsFBX148 - F-box domain containing protein, expressed
XLOC_007979	Sobic.002G035300	1.61458	1.9026	0.0049	0.0295878	acetyltransferase, GNAT family protein, expressed
XLOC_023372	Sobic.006G254000	1.61339	2.02046	0.0024	0.017324	naringenin,2-oxoglutarate 3-dioxygenase, putative, expressed
XLOC_012562	Sobic.003G060400	1.60935	2.3956	0.0003	0.00331928	transcription regulator, putative, expressed
XLOC_024230	Sobic.007G123500	1.60642	2.03723	0.0007	0.0065548	sulfate transporter, putative, expressed
XLOC_006084	Sobic.002G095300	1.6058	2.31161	0.00065	0.0061837	deoxynucleoside kinase family, putative, expressed
XLOC_029724	Sobic.009G104201	1.60378	2.66085	5e-05	0.000711073
XLOC_025110	Sobic.007G070500	1.60056	2.34843	0.0003	0.00331928	OsFBL41 - F-box domain and LRR containing protein, expressed
XLOC_019178	Sobic.005G174900	1.6	1.75962	0.00975	0.0494189
XLOC_006041	Sobic.002G087500	1.59196	3.14687	5e-05	0.000711073
XLOC_018501	Sobic.005G055900	1.58337	3.84897	5e-05	0.000711073	expressed protein
XLOC_021198	Sobic.006G111300	1.5792	2.03671	0.00225	0.0164475	expressed protein
XLOC_000855	Sobic.001G166700	1.5745	2.66228	5e-05	0.000711073	helix-loop-helix DNA-binding domain containing protein, expressed
XLOC_020046	Sobic.005G110445	1.56935	2.01604	0.00175	0.0136405
XLOC_025357	Sobic.007G126000	1.56585	2.22648	0.00045	0.00460932
XLOC_022460	Sobic.006G079400	1.56562	2.24133	5e-05	0.000711073
XLOC_022460	Sobic.006G079350	1.56562	2.24133	5e-05	0.000711073
XLOC_022460	Sobic.006G079450	1.56562	2.24133	5e-05	0.000711073
XLOC_006295	Sobic.002G137601	1.56438	2.56424	0.0002	0.00238004	expressed protein
XLOC_028415	Sobic.009G111100	1.56126	1.72143	0.00785	0.042021	expressed protein
XLOC_003796	Sobic.001G193900	1.56098	1.68093	0.00555	0.0324109
XLOC_010989	Sobic.003G199001	1.55782	2.54521	0.00015	0.00186339
XLOC_032083	Sobic.010G026200	1.55745	2.29845	0.0003	0.00331928	Sec1 family transport protein, putative, expressed
XLOC_026470	Sobic.008G122400	1.55303	1.57687	0.0066	0.0367925	expressed protein
XLOC_015978	Sobic.004G273400	1.55144	2.11707	0.00155	0.0124358	oligopeptide transporter, putative, expressed
XLOC_005561	Sobic.001G532600	1.54871	2.24231	0.0002	0.00238004	pyridoxamine 5\'-phosphate oxidase family protein, putative, expressed
XLOC_003471	Sobic.001G125700	1.54722	2.90097	5e-05	0.000711073	lipoxygenase, putative, expressed
XLOC_007828	Sobic.002G008100	1.54683	2.23022	0.0011	0.00944247	VHS and GAT domain containing protein, expressed
XLOC_026657	Sobic.008G157000	1.5451	2.24644	0.0007	0.0065548	OsIAA31 - Auxin-responsive Aux/IAA gene family member, expressed
XLOC_017831	Sobic.004G282301	1.54319	1.98847	0.00265	0.0186528
XLOC_030120	Sobic.009G183000	1.54266	3.65807	5e-05	0.000711073
XLOC_024960	Sobic.007G038800	1.54131	2.6902	5e-05	0.000711073	expressed protein
XLOC_018997	Sobic.005G138600	1.53986	2.81883	5e-05	0.000711073	DEAD-box ATP-dependent RNA helicase, putative, expressed
XLOC_002083	Sobic.001G399200	1.53854	2.19483	0.0007	0.0065548	kinesin motor domain containing protein, expressed
XLOC_011392	Sobic.003G272101	1.53696	2.05854	0.0016	0.0127572	fiber protein Fb11, putative, expressed
XLOC_003750	Sobic.001G183300	1.52928	1.70505	0.00875	0.0456246	methyl-CpG binding domain containing protein, expressed
XLOC_004232	Sobic.001G273000	1.52918	2.9599	5e-05	0.000711073	MATE efflux family protein, putative, expressed
XLOC_005985	Sobic.002G075000	1.52658	2.23394	0.0009	0.00803981	receptor kinase, putative, expressed
XLOC_016447	Sobic.004G005900	1.52651	2.87293	5e-05	0.000711073	expressed protein
XLOC_023247	Sobic.006G230900	1.52588	2.01366	0.0018	0.0139586	wound induced protein, putative, expressed
XLOC_014384	Sobic.003G415800	1.52515	2.81209	5e-05	0.000711073
XLOC_002421	Sobic.001G465900	1.52356	1.87451	0.00195	0.0147987	adenylyl-sulfate kinase, putative, expressed
XLOC_008244	Sobic.002G086200	1.52085	2.67253	5e-05	0.000711073
XLOC_006803	Sobic.002G234400	1.51011	2.31351	0.0003	0.00331928	white-brown complex homolog protein 11, putative, expressed
XLOC_019932	Sobic.005G085200	1.50762	3.529	5e-05	0.000711073	OsFBK25 - F-box domain and kelch repeat containing protein, expressed
XLOC_017485	Sobic.004G215200	1.50489	2.15571	0.001	0.00874136	expressed protein
XLOC_027509	Sobic.008G123400	1.50446	3.46999	5e-05	0.000711073	HEAT repeat family protein, putative, expressed
XLOC_008161	Sobic.002G070000	1.49965	2.12362	0.0008	0.00729481	OsFBX230 - F-box domain containing protein, expressed
XLOC_023129	Sobic.006G207100	1.49529	1.91281	0.0024	0.017324	expressed protein
XLOC_020459	Sobic.005G193260	1.49439	4.23013	5e-05	0.000711073
XLOC_020876	Sobic.006G048600	1.4921	2.8308	5e-05	0.000711073
XLOC_020876	Sobic.006G048500	1.4921	2.8308	5e-05	0.000711073
XLOC_018408	Sobic.005G036300	1.48698	2.96447	5e-05	0.000711073	ligA, putative, expressed
XLOC_009103	Sobic.002G260200	1.48384	2.24267	0.00065	0.0061837	vacuolar protein-sorting protein bro1, putative, expressed
XLOC_020637	Sobic.006G002100	1.48052	2.85779	5e-05	0.000711073	phosphoglycerate mutase, putative, expressed
XLOC_006225	Sobic.002G123900	1.4788	3.05074	5e-05	0.000711073	OsFBX187 - F-box domain containing protein, expressed
XLOC_023898	Sobic.007G068300	1.47865	2.05402	0.0006	0.0058073	polyphenol oxidase, putative, expressed
XLOC_023672	Sobic.007G026600	1.4774	2.43565	0.0002	0.00238004	kelch repeat protein, putative, expressed
XLOC_000563	Sobic.001G111366	1.47596	3.94397	5e-05	0.000711073	phytochrome A, putative, expressed
XLOC_012637	Sobic.003G073700	1.47334	2.67615	5e-05	0.000711073	OsMADS65 - MADS-box family gene with MIKC* type-box, expressed
XLOC_026921	Sobic.008G016200	1.47172	2.04424	0.0013	0.0107984	CAMK_KIN1/SNF1/Nim1_like.37 - CAMK includes calcium/calmodulin depedent protein kinases, expressed
XLOC_027525	Sobic.008G126200	1.47149	3.26928	5e-05	0.000711073	calmodulin binding protein, putative, expressed
XLOC_003799	Sobic.001G194900	1.46802	4.02968	5e-05	0.000711073	FAD dependent oxidoreductase domain containing protein, expressed
XLOC_009893	Sobic.002G417900	1.4671	4.28901	5e-05	0.000711073	nucleotidyltransferase, putative, expressed
XLOC_013168	Sobic.003G172500	1.46702	3.13974	5e-05	0.000711073
XLOC_013168	Sobic.003G172450	1.46702	3.13974	5e-05	0.000711073
XLOC_026454	Sobic.008G118700	1.46347	4.0356	5e-05	0.000711073	respiratory burst oxidase, putative, expressed
XLOC_003066	Sobic.001G050400	1.46144	1.59971	0.0028	0.019503	expressed protein
XLOC_024419	Sobic.007G154701	1.45783	2.61174	0.0001	0.00131776	MORN repeat domain containing protein, expressed
XLOC_008216	Sobic.002G081700	1.45552	1.93896	0.00315	0.021353	mla1, putative, expressed
XLOC_020681	Sobic.006G009400	1.45078	3.58977	5e-05	0.000711073	G-patch domain containing protein, expressed
XLOC_022847	Sobic.006G148900	1.44969	2.73611	5e-05	0.000711073	phenylalanine ammonia-lyase, putative, expressed
XLOC_028060	Sobic.009G040900	1.44536	3.36467	5e-05	0.000711073	sucrose-phosphatase, putative, expressed
XLOC_008099	Sobic.002G059100	1.44444	2.21799	0.00065	0.0061837	OsFBX237 - F-box domain containing protein, expressed
XLOC_026615	Sobic.008G150200	1.43597	2.1099	0.001	0.00874136	PPR repeat domain containing protein, putative, expressed
XLOC_008395	Sobic.002G116800	1.43313	1.82443	0.0051	0.0304868	expressed protein
XLOC_005719	Sobic.002G017500	1.43146	1.76573	0.00655	0.036673	expressed protein
XLOC_008272	Sobic.002G093600	1.43078	1.62019	0.0087	0.0454348	Jacalin-like lectin domain containing protein, putative, expressed
XLOC_009883	Sobic.002G415600	1.43005	1.98311	0.00165	0.0130871	AP2 domain containing protein, expressed
XLOC_019931	Sobic.005G084900	1.4279	2.95802	5e-05	0.000711073	OsDegp12 - Putative Deg protease homologue, expressed
XLOC_015460	Sobic.004G171600	1.42742	1.72388	0.0058	0.0335307	helix-loop-helix DNA-binding domain containing protein, expressed
XLOC_003136	Sobic.001G064200	1.42736	4.09547	5e-05	0.000711073	expressed protein
XLOC_020427	Sobic.005G186300	1.42703	3.08245	5e-05	0.000711073
XLOC_000232	Sobic.001G043601	1.42159	1.76927	0.0058	0.0335307	zinc finger, C3HC4 type domain containing protein, expressed
XLOC_016311	Sobic.004G338100	1.42111	2.96967	5e-05	0.000711073	glycogen synthase 1, putative, expressed
XLOC_004766	Sobic.001G381900	1.41857	1.59933	0.003	0.0205616	PRC-barrel domain protein, putative, expressed
XLOC_008106	Sobic.002G060000	1.41836	1.65323	0.0083	0.0439368	OsFBX237 - F-box domain containing protein, expressed
XLOC_032965	Sobic.010G200700	1.41488	2.27422	0.0003	0.00331928	expressed protein
XLOC_032792	Sobic.010G162000	1.41362	3.01671	5e-05	0.000711073	peroxidase precursor, putative, expressed
XLOC_000157	Sobic.001G029700	1.41222	3.58176	5e-05	0.000711073	ELM2 domain containing protein, putative, expressed
XLOC_003943	Sobic.001G221350	1.41053	2.12163	0.0011	0.00944247
XLOC_023471	Sobic.006G271400	1.40523	2.87752	5e-05	0.000711073	methyl-CpG binding domain containing protein, expressed
XLOC_009190	Sobic.002G276400	1.40466	2.28191	0.00025	0.00286086	tyrosine protein kinase domain containing protein, putative, expressed
XLOC_012205	Sobic.003G432900	1.40438	2.31593	0.00045	0.00460932	RNA recognition motif containing protein, putative, expressed
XLOC_021277	Sobic.006G129700	1.40346	3.25369	5e-05	0.000711073	amine oxidase, flavin-containing, domain containing protein, expressed
XLOC_027412	Sobic.008G104801	1.40022	2.48901	5e-05	0.000711073	expressed protein
XLOC_018840	Sobic.005G111500	1.39603	3.33366	5e-05	0.000711073	FHA domain containing protein, putative, expressed
XLOC_029817	Sobic.009G122375	1.39221	3.32541	5e-05	0.000711073
XLOC_031201	Sobic.010G136100	1.3917	3.80974	5e-05	0.000711073
XLOC_019900	Sobic.005G077933	1.39069	2.35991	0.00025	0.00286086
XLOC_026040	Sobic.008G034400	1.3903	3.16345	5e-05	0.000711073	ATP-dependent RNA helicase, putative, expressed
XLOC_006525	Sobic.002G181200	1.38781	2.60641	5e-05	0.000711073	expressed protein
XLOC_005502	Sobic.001G522300	1.38468	2.30535	0.00035	0.00373871	leucine-rich repeat transmembrane protein kinase, putative, expressed
XLOC_005558	Sobic.001G532200	1.38416	1.91023	0.00355	0.0233442	OsRhmbd7 - Putative Rhomboid homologue, expressed
XLOC_026304	Sobic.008G088854	1.38244	2.70153	5e-05	0.000711073
XLOC_032830	Sobic.010G168400	1.3823	2.42235	5e-05	0.000711073	ferroportin1 domain containing protein, expressed
XLOC_020021	Sobic.005G105600	1.38142	1.8314	0.0036	0.0235801	stripe rust resistance protein Yr10, putative, expressed
XLOC_008504	Sobic.002G139700	1.38025	3.48181	5e-05	0.000711073	tubulin binding cofactor C, putative, expressed
XLOC_031634	Sobic.010G213600	1.37883	2.23986	0.00035	0.00373871	histidine kinase, putative, expressed
XLOC_022811	Sobic.006G143900	1.37784	1.74593	0.0044	0.0273603	transporter family protein, putative, expressed
XLOC_026181	Sobic.008G064900	1.37622	2.55547	0.0001	0.00131776	growth regulator related protein, putative, expressed
XLOC_011033	Sobic.003G207500	1.36818	3.64096	5e-05	0.000711073	signal peptide peptidase domain containing protein, expressed
XLOC_031165	Sobic.010G130700	1.36772	1.86089	0.0035	0.0230972	leucine-rich repeat receptor protein kinase EXS precursor, putative, expressed
XLOC_027904	Sobic.009G012200	1.36615	1.94493	0.0023	0.0167616	RPA1C - Putative single-stranded DNA binding complex subunit 1, expressed
XLOC_008552	Sobic.002G150032	1.3608	2.68119	5e-05	0.000711073	DNA-directed RNA polymerase subunit beta, putative, expressed
XLOC_000564	Sobic.001G111500	1.36056	3.06044	5e-05	0.000711073	phytochrome A, putative, expressed
XLOC_001186	Sobic.001G230700	1.35928	3.35904	5e-05	0.000711073	RING finger and CHY zinc finger domain-containing protein 1, putative, expressed
XLOC_003038	Sobic.001G044900	1.35884	1.67358	0.0091	0.0469946	N-dimethylguanosine tRNA methyltransferase, putative, expressed
XLOC_032813	Sobic.010G165100	1.35863	2.94601	5e-05	0.000711073	expressed protein
XLOC_016051	Sobic.004G286600	1.3541	3.56072	5e-05	0.000711073	dehydrin, putative, expressed
XLOC_006632	Sobic.002G203200	1.35245	2.04659	0.0005	0.00502589
XLOC_006004	Sobic.002G078300	1.34992	2.5462	0.0001	0.00131776	acyl carrier protein, putative, expressed
XLOC_023334	Sobic.006G248000	1.34807	1.93071	0.00245	0.0175785	polyprenyl synthetase, putative, expressed
XLOC_028671	Sobic.009G160600	1.34614	3.67599	5e-05	0.000711073	Yip1 domain containing protein, expressed
XLOC_018727	Sobic.005G096700	1.34594	3.18513	5e-05	0.000711073
XLOC_003398	Sobic.001G112350	1.3417	2.39533	0.0002	0.00238004
XLOC_012455	Sobic.003G036500	1.33962	2.10048	0.0009	0.00803981	fruit protein PKIWI502, putative, expressed
XLOC_031339	Sobic.010G161600	1.33647	1.65549	0.0086	0.0450818	peroxidase precursor, putative, expressed
XLOC_004865	Sobic.001G400800	1.33533	1.68932	0.00835	0.0441316	pathogenesis-related Bet v I family protein, putative, expressed
XLOC_004650	Sobic.001G359400	1.33473	2.75955	5e-05	0.000711073	cytochrome P450, putative, expressed
XLOC_002683	Sobic.001G515200	1.33347	1.67249	0.0021	0.0156316
XLOC_032961	Sobic.010G199700	1.33343	2.58156	0.0002	0.00238004	STRUBBELIG-RECEPTOR FAMILY 7 precursor, putative, expressed
XLOC_006490	Sobic.002G175500	1.33298	1.73364	0.00595	0.0341496	OsSCP44 - Putative Serine Carboxypeptidase homologue, expressed
XLOC_002892	Sobic.001G013701	1.33197	3.32583	5e-05	0.000711073
XLOC_030052	Sobic.009G170400	1.33181	2.85416	5e-05	0.000711073	ribonuclease P family protein, putative, expressed
XLOC_000079	Sobic.001G015100	1.32991	2.28996	0.0002	0.00238004	pirin, putative, expressed
XLOC_027160	Sobic.008G060500	1.32792	2.98007	5e-05	0.000711073	receptor-like protein kinase 2 precursor, putative, expressed
XLOC_029522	Sobic.009G063800	1.32722	2.35377	0.0002	0.00238004	ATP10 protein, expressed
XLOC_021642	Sobic.006G201300	1.32491	3.1718	5e-05	0.000711073	expressed protein
XLOC_014367	Sobic.003G413100	1.32337	2.20852	0.00055	0.0054304	oxidoreductase, short chain dehydrogenase/reductase family domain containing protein, expressed
XLOC_017215	Sobic.004G163200	1.32249	1.65017	0.0085	0.0446698	HSF-type DNA-binding domain containing protein, expressed
XLOC_002472	Sobic.001G475600	1.32248	2.23372	0.00065	0.0061837	prenyltransferase, putative, expressed
XLOC_024617	Sobic.007G196000	1.32158	2.03316	0.00015	0.00186339	ubiquitin carboxyl-terminal hydrolase family protein, expressed
XLOC_013987	Sobic.003G338300	1.3195	1.84968	0.00285	0.0197688
XLOC_021167	Sobic.006G105000	1.31929	2.1351	0.00055	0.0054304	aldose 1-epimerase, putative, expressed
XLOC_003679	Sobic.001G168250	1.31313	1.74808	0.0056	0.032623	oxidoreductase, aldo/keto reductase family protein, putative, expressed
XLOC_025118	Sobic.007G071950	1.31218	2.31291	0.00035	0.00373871	NBS-LRR disease resistance protein, putative, expressed
XLOC_027945	Sobic.009G019700	1.30916	3.71578	5e-05	0.000711073
XLOC_007210	Sobic.002G318300	1.30805	2.32534	0.0005	0.00502589	MATE efflux family protein, putative, expressed
XLOC_002868	Sobic.001G008700	1.30704	2.56994	5e-05	0.000711073	DUF565 domain containing protein, putative, expressed
XLOC_019836	Sobic.005G064700	1.30608	3.51229	5e-05	0.000711073	expressed protein
XLOC_013194	Sobic.003G176400	1.3059	2.20543	0.0002	0.00238004
XLOC_013194	Sobic.003G176375	1.3059	2.20543	0.0002	0.00238004
XLOC_018974	Sobic.005G134501	1.30419	2.24733	0.00025	0.00286086	tyrosine aminotransferase, putative, expressed
XLOC_023549	Sobic.007G003500	1.30376	3.58332	5e-05	0.000711073	cytochrome P450, putative, expressed
XLOC_012221	Sobic.003G435600	1.30199	2.71365	5e-05	0.000711073	CBS domain-containing protein, putative, expressed
XLOC_013678	Sobic.003G278500	1.30196	3.43799	5e-05	0.000711073	RING finger and CHY zinc finger domain-containing protein 1, putative, expressed
XLOC_030034	Sobic.009G166801	1.30058	1.93353	0.0025	0.0178452	expressed protein
XLOC_009220	Sobic.002G281700	1.29914	3.14241	5e-05	0.000711073	eukaryotic aspartyl protease domain containing protein, expressed
XLOC_032774	Sobic.010G159000	1.299	2.13971	0.00125	0.010435	expressed protein
XLOC_008112	Sobic.002G060600	1.29789	1.86695	0.0028	0.019503	OsFBX237 - F-box domain containing protein, expressed
XLOC_011923	Sobic.003G374100	1.2971	3.66318	5e-05	0.000711073	beta-galactosidase precursor, putative, expressed
XLOC_017434	Sobic.004G205300	1.29455	2.47197	0.0001	0.00131776	Core histone H2A/H2B/H3/H4 domain containing protein, putative, expressed
XLOC_024350	Sobic.007G144100	1.29284	2.63378	5e-05	0.000711073	eukaryotic translation initiation factor 3 subunit C, putative, expressed
XLOC_023690	Sobic.007G030900	1.29239	3.17576	5e-05	0.000711073	copine-6, putative, expressed
XLOC_025468	Sobic.007G150700	1.29177	3.58476	5e-05	0.000711073	F-box/LRR-repeat protein 3, putative, expressed
XLOC_004156	Sobic.001G261200	1.29143	2.63254	5e-05	0.000711073	transporter family protein, putative, expressed
XLOC_013801	Sobic.003G303500	1.29139	2.46622	0.0002	0.00238004	homeobox and START domains containing protein, putative, expressed
XLOC_006462	Sobic.002G169633	1.28959	2.80216	5e-05	0.000711073	Leucine Rich Repeat family protein, expressed
XLOC_026503	Sobic.008G129000	1.28828	1.77058	0.00485	0.0293603	phosphatidic acid phosphatase-related, putative, expressed
XLOC_032570	Sobic.010G119500	1.28654	1.93771	0.002	0.015089	cadmium tolerance factor, putative, expressed
XLOC_021429	Sobic.006G158600	1.28578	1.76944	0.004	0.0254998	short-chain dehydrogenase/reductase, putative, expressed
XLOC_029997	Sobic.009G159700	1.28211	2.75228	5e-05	0.000711073	expressed protein
XLOC_004210	Sobic.001G267233	1.28106	2.56994	5e-05	0.000711073
XLOC_004210	Sobic.001G267200	1.28106	2.56994	5e-05	0.000711073	arginyl-tRNA synthetase, putative, expressed
XLOC_006474	Sobic.002G172000	1.28093	1.82601	0.00265	0.0186528	protein phosphatase 2C, putative, expressed
XLOC_032789	Sobic.010G161450	1.27859	2.38713	0.00025	0.00286086	growth regulator related protein, putative, expressed
XLOC_015369	Sobic.004G156200	1.27384	3.6851	5e-05	0.000711073	POLE1 - Putative DNA polymerase epsilon catalytic subunit, expressed
XLOC_003309	Sobic.001G095632	1.27293	3.10568	5e-05	0.000711073	cytochrome b-c1 complex subunit 8, putative, expressed
XLOC_017345	Sobic.004G188500	1.27085	2.52845	0.0001	0.00131776	nucleotide-sugar transporter family protein, putative, expressed
XLOC_029529	Sobic.009G064766	1.2672	1.72791	0.0067	0.0371515
XLOC_025251	Sobic.007G099100	1.26487	1.95916	0.00195	0.0147987
XLOC_020806	Sobic.006G032700	1.26297	1.40154	0.0097	0.0492552	rhodanese-like domain containing protein, putative, expressed
XLOC_032334	Sobic.010G073300	1.26154	1.66257	0.00605	0.0346046	expressed protein
XLOC_016022	Sobic.004G280800	1.25982	2.63463	5e-05	0.000711073	WD domain, G-beta repeat domain containing protein, expressed
XLOC_009616	Sobic.002G362700	1.2573	2.36306	0.00015	0.00186339	zinc finger family protein, putative, expressed
XLOC_033014	Sobic.010G211200	1.25635	1.59504	0.0064	0.0360022	ZOS6-06 - C2H2 zinc finger protein, expressed
XLOC_006223	Sobic.002G123600	1.25423	2.55401	5e-05	0.000711073	expressed protein
XLOC_004302	Sobic.001G290300	1.25287	1.74983	0.0032	0.0215693	GTPase of unknown function domain containing protein, putative, expressed
XLOC_029764	Sobic.009G112300	1.25185	3.11949	5e-05	0.000711073	kinase, pfkB family, putative, expressed
XLOC_032529	Sobic.010G109700	1.25156	1.70341	0.00525	0.0311161	myb-like DNA-binding domain, SHAQKYF class family protein, expressed
XLOC_021021	Sobic.006G076300	1.25081	2.90328	5e-05	0.000711073	RING-H2 finger protein, putative, expressed
XLOC_016736	Sobic.004G065650	1.24984	1.72681	0.00415	0.0262456
XLOC_002492	Sobic.001G480100	1.24913	2.4707	5e-05	0.000711073
XLOC_008424	Sobic.002G123100	1.24729	3.13639	5e-05	0.000711073	alpha-galactosidase precursor, putative, expressed
XLOC_027637	Sobic.008G149450	1.24623	1.94559	0.00155	0.0124358
XLOC_024236	Sobic.007G124200	1.24587	1.84968	0.0028	0.019503	uncharacterized glycosyl hydrolase Rv2006/MT2062, putative, expressed
XLOC_028386	Sobic.009G104800	1.24585	3.42401	5e-05	0.000711073	AMP deaminase, putative, expressed
XLOC_032044	Sobic.010G017300	1.2457	1.80305	0.00335	0.0223369	NBS-LRR disease resistance protein, putative, expressed
XLOC_021004	Sobic.006G073600	1.24469	1.61832	0.0041	0.0259885	pentatricopeptide, putative, expressed
XLOC_030388	Sobic.009G239351	1.24294	2.29677	0.0004	0.00416879
XLOC_029679	Sobic.009G095720	1.24181	3.6633	5e-05	0.000711073	NADH-ubiquinone oxidoreductase chain 6, putative, expressed
XLOC_033276	Sobic.010G260800	1.2411	2.24007	5e-05	0.000711073	cyclin, putative, expressed
XLOC_002548	Sobic.001G491600	1.23996	3.35371	5e-05	0.000711073	thioredoxin, putative, expressed
XLOC_006363	Sobic.002G149200	1.23904	1.54729	0.0099	0.0500425	embryogenesis transmembrane protein, putative, expressed
XLOC_013177	Sobic.003G174200	1.23852	3.1321	5e-05	0.000711073	expressed protein
XLOC_012191	Sobic.003G429650	1.23591	3.07699	5e-05	0.000711073
XLOC_015423	Sobic.004G165000	1.23577	2.45701	0.0001	0.00131776	bile acid sodium symporter, putative, expressed
XLOC_025604	Sobic.007G177500	1.23497	2.10611	0.00095	0.00839661	thaumatin, putative, expressed
XLOC_027141	Sobic.008G058100	1.23497	1.62498	0.00695	0.038233	transcriptional regulator Sir2 family protein, putative, expressed
XLOC_003771	Sobic.001G188900	1.23078	1.59259	0.0069	0.0380457	expressed protein
XLOC_013802	Sobic.003G303600	1.23065	1.71457	0.0051	0.0304868	ABIL3, putative, expressed
XLOC_024855	Sobic.007G019200	1.22818	1.6415	0.0036	0.0235801	deoxyhypusine synthase, putative, expressed
XLOC_009733	Sobic.002G387450	1.22741	2.47125	5e-05	0.000711073
XLOC_018322	Sobic.005G018500	1.22464	1.8234	0.0035	0.0230972	NAC domain transcription factor, putative, expressed
XLOC_014296	Sobic.003G398100	1.22412	2.7669	5e-05	0.000711073	antigen peptide transporter-like 1, chloroplast precursor, putative, expressed
XLOC_026832	Sobic.008G191400	1.22332	2.09379	0.00065	0.0061837	expressed protein
XLOC_027678	Sobic.008G160300	1.2223	2.94792	5e-05	0.000711073	NADPH-dependent oxidoreductase, putative
XLOC_030038	Sobic.009G167400	1.22198	2.14155	0.00035	0.00373871	KIP1, putative, expressed
XLOC_030038	Sobic.009G167300	1.22198	2.14155	0.00035	0.00373871	CCT motif family protein, expressed
XLOC_016067	Sobic.004G289600	1.22159	1.97683	0.00175	0.0136405
XLOC_004538	Sobic.001G338800	1.21865	2.88841	5e-05	0.000711073	DEK C terminal domain containing protein, expressed
XLOC_028535	Sobic.009G133600	1.21807	1.59156	0.0094	0.0481714
XLOC_020897	Sobic.006G052150	1.21718	1.68876	0.00495	0.029825
XLOC_013169	Sobic.003G172850	1.21509	3.33746	5e-05	0.000711073	DNA-directed RNA polymerase subunit beta, putative, expressed
XLOC_009990	Sobic.003G006833	1.21314	2.82361	5e-05	0.000711073	KH domain containing protein, putative, expressed
XLOC_008619	Sobic.002G163700	1.21244	2.49472	0.0001	0.00131776	expressed protein
XLOC_008619	Sobic.002G163600	1.21244	2.49472	0.0001	0.00131776
XLOC_018576	Sobic.005G071200	1.21059	1.63095	0.0085	0.0446698
XLOC_006522	Sobic.002G180900	1.21007	3.61168	5e-05	0.000711073	histone-lysine N-methyltransferase, putative, expressed
XLOC_003962	Sobic.001G224600	1.20972	2.7864	5e-05	0.000711073	peroxisome assembly protein 12, putative, expressed
XLOC_020896	Sobic.006G052100	1.20744	2.94738	5e-05	0.000711073	nodulin, putative, expressed
XLOC_015769	Sobic.004G231850	1.20693	2.07308	0.00125	0.010435
XLOC_028747	Sobic.009G175500	1.20637	2.61813	0.0001	0.00131776	acetyltransferase, GNAT family, putative, expressed
XLOC_017237	Sobic.004G167600	1.20541	3.40845	5e-05	0.000711073	RNA recognition motif containing protein, putative, expressed
XLOC_000018	Sobic.001G003300	1.20538	1.97487	0.0014	0.0114749	ABC-2 type transporter, putative, expressed
XLOC_023675	Sobic.007G027100	1.20489	2.19962	0.001	0.00874136	resistance protein LR10, putative, expressed
XLOC_026475	Sobic.008G123200	1.20464	1.83296	0.00245	0.0175785	AAA-type ATPase family protein, putative, expressed
XLOC_006360	Sobic.002G148750	1.20361	1.89783	0.0007	0.0065548
XLOC_011139	Sobic.003G227900	1.20359	2.08919	0.00105	0.00911638	cytochrome P450 72A1, putative, expressed
XLOC_023959	Sobic.007G080500	1.20291	2.17917	0.0006	0.0058073	MBTB20 - Bric-a-Brac, Tramtrack, Broad Complex BTB domain with Meprin and TRAF Homology MATH domain, expressed
XLOC_005685	Sobic.002G011800	1.20258	2.61492	5e-05	0.000711073	expressed protein
XLOC_013112	Sobic.003G162100	1.19659	1.69787	0.00605	0.0346046	membrane associated DUF588 domain containing protein, putative, expressed
XLOC_028462	Sobic.009G119501	1.19618	1.7848	0.0041	0.0259885
XLOC_020878	Sobic.006G048775	1.1953	2.92158	5e-05	0.000711073	peptidyl-prolyl cis-trans isomerase, FKBP-type, putative, expressed
XLOC_000809	Sobic.001G157500	1.19443	2.11923	0.0008	0.00729481	expressed protein
XLOC_020924	Sobic.006G055800	1.19363	1.97171	0.0013	0.0107984	mttA/Hcf106 family protein, putative, expressed
XLOC_033131	Sobic.010G232200	1.19211	2.43467	0.00015	0.00186339	condensin complex subunit 1, putative, expressed
XLOC_026996	Sobic.008G031000	1.1911	3.56359	5e-05	0.000711073	LTPL25 - Protease inhibitor/seed storage/LTP family protein precursor, expressed
XLOC_017536	Sobic.004G225700	1.18638	2.63984	5e-05	0.000711073	F-box/LRR-repeat protein 2, putative, expressed
XLOC_020617	Sobic.005G229166	1.18257	1.63233	0.0071	0.0388152	OsRhmbd18 - Putative Rhomboid homologue, expressed
XLOC_018137	Sobic.004G338500	1.1823	3.42294	5e-05	0.000711073	transcription factor jumonji, putative, expressed
XLOC_017137	Sobic.004G144700	1.18216	1.6065	0.00485	0.0293603	ABC transporter family protein, putative, expressed
XLOC_017137	Sobic.004G144600	1.18216	1.6065	0.00485	0.0293603
XLOC_032700	Sobic.010G143100	1.17885	1.99121	0.0011	0.00944247
XLOC_032393	Sobic.010G087100	1.17832	2.31989	0.0001	0.00131776	MCM9 - Putative minichromosome maintenance MCM family subunit 9, expressed
XLOC_008558	Sobic.002G150766	1.17657	1.28253	0.00665	0.0369848
XLOC_018239	Sobic.004G358700	1.17457	1.25903	0.00985	0.0498501	armadillo/beta-catenin repeat family protein, putative, expressed
XLOC_022951	Sobic.006G172000	1.17183	2.85426	5e-05	0.000711073	pectinesterase, putative, expressed
XLOC_016769	Sobic.004G072200	1.17168	2.78523	5e-05	0.000711073	expressed protein
XLOC_027519	Sobic.008G125400	1.17087	2.07522	0.0004	0.00416879	retrotransposon protein, putative, unclassified, expressed
XLOC_027519	Sobic.008G125300	1.17087	2.07522	0.0004	0.00416879	retrotransposon protein, putative, unclassified, expressed
XLOC_016993	Sobic.004G117200	1.1708	1.88554	0.00225	0.0164475	expressed protein
XLOC_029985	Sobic.009G156800	1.16923	1.64316	0.0056	0.032623	expressed protein
XLOC_024162	Sobic.007G113800	1.16772	3.34069	5e-05	0.000711073	early-responsive to dehydration protein-related, putative, expressed
XLOC_017941	Sobic.004G302150	1.16613	2.86155	5e-05	0.000711073
XLOC_018392	Sobic.005G033600	1.16576	2.27826	0.0003	0.00331928	heavy-metal-associated domain-containing protein, putative, expressed
XLOC_025370	Sobic.007G128600	1.16511	2.37145	0.0001	0.00131776	CC-NBS-LRR protein, putative, expressed
XLOC_024920	Sobic.007G030800	1.16486	1.84547	0.003	0.0205616	expressed protein
XLOC_026116	Sobic.008G051800	1.16113	3.06437	5e-05	0.000711073	expressed protein
XLOC_019602	Sobic.005G020600	1.15839	1.5677	0.0058	0.0335307	Mad3/BUB1 homology region 1 domain containing protein, expressed
XLOC_025192	Sobic.007G086701	1.15838	1.94296	0.0017	0.0133757
XLOC_005671	Sobic.002G009300	1.15817	2.1017	0.00025	0.00286086	expressed protein
XLOC_008033	Sobic.002G044500	1.15782	2.62427	5e-05	0.000711073	chloroplast 30S ribosomal protein S16, putative, expressed
XLOC_015103	Sobic.004G107800	1.15498	3.12443	5e-05	0.000711073	1,3-beta-glucan synthase component domain containing protein, expressed
XLOC_029257	Sobic.009G011500	1.15477	2.06385	0.0011	0.00944247	expressed protein
XLOC_026843	Sobic.008G193400	1.15367	2.55749	5e-05	0.000711073	AAA-type ATPase family protein, putative, expressed
XLOC_017083	Sobic.004G132800	1.15303	2.79731	5e-05	0.000711073	expressed protein
XLOC_022015	Sobic.006G274200	1.15166	2.33319	0.0003	0.00331928	Eukaryotic aspartyl protease domain containing protein, expressed
XLOC_012462	Sobic.003G037600	1.1498	2.28922	0.0003	0.00331928	2-aminoethanethiol dioxygenase, putative, expressed
XLOC_001633	Sobic.001G308000	1.14919	2.4412	5e-05	0.000711073	expressed protein
XLOC_011929	Sobic.003G375300	1.14879	1.81589	0.0029	0.020049	galactosyltransferase, putative, expressed
XLOC_021227	Sobic.006G119600	1.147	2.75678	5e-05	0.000711073	GRAM and C2 domains containing protein, putative, expressed
XLOC_028146	Sobic.009G059000	1.1469	1.68272	0.00565	0.0328341
XLOC_026069	Sobic.008G041000	1.14643	1.73215	0.00745	0.0403586	expressed protein
XLOC_030848	Sobic.010G072000	1.14555	1.73918	0.0052	0.0309295	dehydrogenase, putative, expressed
XLOC_030381	Sobic.009G238500	1.14515	1.60013	0.00785	0.042021	AP2 domain containing protein, expressed
XLOC_004974	Sobic.001G421200	1.14442	1.8943	0.0024	0.017324	protein phosphatase 2C, putative, expressed
XLOC_033033	Sobic.010G215900	1.14294	2.26363	0.00025	0.00286086	type II intron maturase protein, putative, expressed
XLOC_014180	Sobic.003G376500	1.1359	2.05134	0.00095	0.00839661	SET domain containing protein, expressed
XLOC_003846	Sobic.001G204601	1.135	2.77562	5e-05	0.000711073
XLOC_003846	Sobic.001G204501	1.135	2.77562	5e-05	0.000711073	expressed protein
XLOC_028930	Sobic.009G210600	1.13297	1.88078	0.0022	0.0161883	GTPase-activating protein, putative, expressed
XLOC_026704	Sobic.008G164800	1.13264	3.02745	5e-05	0.000711073	No apical meristem protein, putative, expressed
XLOC_010981	Sobic.003G198100	1.13237	1.73006	0.005	0.0300072
XLOC_020173	Sobic.005G134000	1.13155	2.1667	0.0007	0.0065548	expressed protein
XLOC_020844	Sobic.006G040500	1.13099	3.29669	5e-05	0.000711073	phospholipid-transporting ATPase 2, putative, expressed
XLOC_003307	Sobic.001G095500	1.13065	2.86469	5e-05	0.000711073	WRKY121, expressed
XLOC_000768	Sobic.001G150600	1.13038	2.67245	5e-05	0.000711073	oxidoreductase, short chain dehydrogenase/reductase family domain containing protein, expressed
XLOC_028137	Sobic.009G056900	1.12866	2.09024	0.0006	0.0058073	acetyltransferase, GNAT family protein, expressed
XLOC_021406	Sobic.006G154800	1.12627	1.84004	0.00185	0.0142208	expressed protein
XLOC_015327	Sobic.004G148900	1.12561	2.27599	0.0001	0.00131776	ankyrin, putative, expressed
XLOC_028663	Sobic.009G158900	1.12501	1.95607	0.0016	0.0127572	zinc finger, C3HC4 type domain containing protein, expressed
XLOC_001753	Sobic.001G331900	1.12447	1.85818	0.0026	0.0184017	expressed protein
XLOC_022870	Sobic.006G155400	1.12392	1.72739	0.0039	0.0250536	expressed protein
XLOC_025512	Sobic.007G159900	1.12386	3.3367	5e-05	0.000711073	ubiquitin carboxyl-terminal hydrolase family protein, expressed
XLOC_022750	Sobic.006G132400	1.12228	2.6976	5e-05	0.000711073	CHIT3 - Chitinase family protein precursor, expressed
XLOC_023453	Sobic.006G267100	1.12219	2.09717	0.00045	0.00460932	expressed protein
XLOC_020885	Sobic.006G050050	1.12187	1.59708	0.00815	0.0433628
XLOC_011149	Sobic.003G229200	1.12173	2.57212	5e-05	0.000711073	cytochrome P450 72A1, putative, expressed
XLOC_015142	Sobic.004G115100	1.11973	3.11115	5e-05	0.000711073	DNA-directed RNA polymerase subunit beta, putative, expressed
XLOC_012277	Sobic.003G000600	1.11614	2.04157	0.0015	0.0121514	WRKY1, expressed
XLOC_009008	Sobic.002G243900	1.11578	2.77386	5e-05	0.000711073
XLOC_030515	Sobic.010G002500	1.1139	2.12051	0.00095	0.00839661	integral membrane protein, putative, expressed
XLOC_023109	Sobic.006G203200	1.11351	2.0196	0.00105	0.00911638	Disease resistance/zinc finger/chromosome condensation-like region protein, putative, expressed
XLOC_007307	Sobic.002G338250	1.11297	1.83666	0.0023	0.0167616	hypothetical protein
XLOC_005167	Sobic.001G457600	1.11101	2.34543	5e-05	0.000711073	piwi domain containing protein, expressed
XLOC_022025	Sobic.006G277100	1.11063	1.91893	0.0016	0.0127572	auxin-induced protein 5NG4, putative, expressed
XLOC_015045	Sobic.004G098000	1.1091	1.90655	0.0012	0.0101341	expressed protein
XLOC_004524	Sobic.001G334600	1.10906	1.85127	0.00175	0.0136405	OsFBX95 - F-box domain containing protein, expressed
XLOC_023474	Sobic.006G271900	1.10854	2.28096	0.0003	0.00331928	DNA mismatch repair protein MSH3, putative, expressed
XLOC_009014	Sobic.002G246000	1.10669	1.61378	0.0075	0.0405374	expressed protein
XLOC_026726	Sobic.008G169200	1.10581	2.29889	0.00015	0.00186339	SRP40, C-terminal domain containing protein, expressed
XLOC_019243	Sobic.005G188300	1.10382	2.219	0.00015	0.00186339	expressed protein
XLOC_006539	Sobic.002G183200	1.10297	1.74834	0.0044	0.0273603	expressed protein
XLOC_031718	Sobic.010G231100	1.10082	1.82457	0.00345	0.0228395	glutamate receptor, putative, expressed
XLOC_030717	Sobic.010G044500	1.10058	2.37575	5e-05	0.000711073	GDSL-like lipase/acylhydrolase, putative, expressed
XLOC_022752	Sobic.006G132700	1.09956	1.75158	0.005	0.0300072	CHIT3 - Chitinase family protein precursor, expressed
XLOC_017657	Sobic.004G247600	1.09855	1.63994	0.00685	0.0378075	hydrolase, NUDIX family, domain containing protein, expressed
XLOC_012794	Sobic.003G102200	1.09798	1.81328	0.00265	0.0186528	helix-loop-helix DNA-binding domain containing protein, expressed
XLOC_021697	Sobic.006G212300	1.0979	1.57413	0.0096	0.0488962
XLOC_026218	Sobic.008G074700	1.09722	1.57028	0.00965	0.049076
XLOC_000880	Sobic.001G171100	1.09702	1.70348	0.0067	0.0371515	expressed protein
XLOC_019464	Sobic.005G226800	1.09516	2.31688	0.00025	0.00286086	pumilio-family RNA binding protein, putative, expressed
XLOC_018154	Sobic.004G342300	1.09515	1.54786	0.00565	0.0328341	expressed protein
XLOC_018154	Sobic.004G342200	1.09515	1.54786	0.00565	0.0328341	myb-like DNA-binding domain containing protein, expressed
XLOC_009951	Sobic.002G430500	1.09366	2.77719	5e-05	0.000711073	phospholipase C, putative, expressed
XLOC_022009	Sobic.006G273400	1.09307	2.57816	5e-05	0.000711073	pentatricopeptide repeat protein, putative, expressed
XLOC_016113	Sobic.004G299000	1.09227	1.81428	0.0027	0.0189647	expressed protein
XLOC_005895	Sobic.002G055700	1.09049	2.80966	5e-05	0.000711073	glycosyl hydrolase, putative, expressed
XLOC_010406	Sobic.003G085300	1.08724	2.7215	5e-05	0.000711073	BBTI12 - Bowman-Birk type bran trypsin inhibitor precursor, expressed
XLOC_026539	Sobic.008G135500	1.08629	2.26876	0.00025	0.00286086	expressed protein
XLOC_024548	Sobic.007G181300	1.08534	3.05983	5e-05	0.000711073
XLOC_013145	Sobic.003G168500	1.08385	2.69305	5e-05	0.000711073	chloroplast 50S ribosomal protein L20, putative, expressed
XLOC_026020	Sobic.008G029900	1.0838	2.35674	0.00025	0.00286086	expressed protein
XLOC_008841	Sobic.002G204900	1.08377	1.63453	0.00395	0.0252485	ZOS9-06 - C2H2 zinc finger protein, expressed
XLOC_020381	Sobic.005G178100	1.0834	2.6702	5e-05	0.000711073	F-box/Kelch-repeat protein, putative, expressed
XLOC_024126	Sobic.007G108000	1.08203	1.66526	0.00555	0.0324109
XLOC_019458	Sobic.005G226000	1.08	2.20438	0.0003	0.00331928	S-domain receptor-like protein kinase, putative, expressed
XLOC_032870	Sobic.010G177200	1.07961	1.709	0.00415	0.0262456	polyadenylate-binding protein, putative, expressed
XLOC_008978	Sobic.002G236400	1.07828	2.86275	5e-05	0.000711073	auxin-independent growth promoter protein, putative, expressed
XLOC_025079	Sobic.007G062600	1.07657	1.75995	0.00275	0.019227	mRNA cap guanine-N7 methyltransferase 1, putative, expressed
XLOC_007021	Sobic.002G280100	1.07638	1.61751	0.0081	0.0431242	MCM10 - Putative minichromosome maintenance MCM protein 10, expressed
XLOC_019357	Sobic.005G209000	1.07556	1.61255	0.00775	0.0416326	SCARECROW, putative, expressed
XLOC_011635	Sobic.003G319300	1.07341	2.18154	0.00045	0.00460932	serine/threonine-protein kinase receptor precursor, putative, expressed
XLOC_027878	Sobic.009G004800	1.07177	2.31464	5e-05	0.000711073
XLOC_008542	Sobic.002G148232	1.07151	1.6969	0.00525	0.0311161
XLOC_018238	Sobic.004G358301	1.06904	2.23199	0.00035	0.00373871	chloroplast channel forming outer membrane protein, putative, expressed
XLOC_016176	Sobic.004G311900	1.06852	3.06031	5e-05	0.000711073	STE_MEKK_ste11_MAP3K.12 - STE kinases include homologs to sterile 7, sterile 11 and sterile 20 from yeast, expressed
XLOC_018256	Sobic.005G001900	1.06847	2.64247	5e-05	0.000711073
XLOC_006869	Sobic.002G246600	1.06509	1.519	0.00705	0.0386685	helix-loop-helix DNA-binding domain containing protein, expressed
XLOC_005554	Sobic.001G531400	1.06445	1.71465	0.0049	0.0295878	riboflavin biosynthesis protein ribD, putative, expressed
XLOC_026476	Sobic.008G123300	1.06427	2.2812	0.0003	0.00331928	AAA-type ATPase family protein, putative, expressed
XLOC_009267	Sobic.002G290400	1.06281	2.09177	0.00065	0.0061837	serine/threonine-protein kinase SRPK1, putative, expressed
XLOC_027518	Sobic.008G125200	1.06155	1.68045	0.00505	0.0302637	lipase class 3 family protein, putative, expressed
XLOC_007611	Sobic.002G394500	1.05942	1.50794	0.00785	0.042021	proline-rich family protein, putative, expressed
XLOC_023942	Sobic.007G077400	1.05754	2.15115	0.0008	0.00729481	dehydrogenase, putative, expressed
XLOC_013074	Sobic.003G154700	1.05295	1.95996	0.00145	0.0118151	stripe rust resistance protein Yr10, putative, expressed
XLOC_023185	Sobic.006G217700	1.05239	2.89472	5e-05	0.000711073	gamma-soluble NSF attachment protein, putative, expressed
XLOC_015058	Sobic.004G099900	1.05186	2.8559	5e-05	0.000711073	early nodulin 93 ENOD93 protein, putative, expressed
XLOC_018285	Sobic.005G007900	1.04998	2.46493	5e-05	0.000711073	protein phosphatase 2c, putative, expressed
XLOC_018285	Sobic.005G007800	1.04998	2.46493	5e-05	0.000711073	F-box/LRR-repeat protein 3, putative, expressed
XLOC_012117	Sobic.003G411400	1.04821	2.30696	0.00015	0.00186339	histone-lysine N-methyltransferase, putative, expressed
XLOC_029476	Sobic.009G054500	1.04792	2.53544	5e-05	0.000711073	lipase, putative, expressed
XLOC_018243	Sobic.004G359700	1.04674	2.21427	0.0003	0.00331928
XLOC_004350	Sobic.001G299900	1.04363	2.64634	5e-05	0.000711073	photosystem II 44 kDa reaction center protein, putative, expressed
XLOC_008768	Sobic.002G191800	1.04333	2.968	5e-05	0.000711073
XLOC_027044	Sobic.008G039600	1.04143	2.04287	0.00095	0.00839661	signal recognition particle 54 kDa protein, putative, expressed
XLOC_026825	Sobic.008G189900	1.04048	2.52187	5e-05	0.000711073	NB-ARC domain containing protein, expressed
XLOC_022184	Sobic.006G027000	1.03583	2.56462	5e-05	0.000711073	expressed protein
XLOC_009554	Sobic.002G349000	1.03504	1.83755	0.00225	0.0164475	UAA transporter family domain containing protein, expressed
XLOC_020960	Sobic.006G062800	1.03065	2.18235	0.0001	0.00131776	OTU-like cysteine protease family protein, putative, expressed
XLOC_018070	Sobic.004G325600	1.02724	2.78912	5e-05	0.000711073	RNA recognition motif containing protein, expressed
XLOC_008719	Sobic.002G183000	1.02692	1.00215	0.00165	0.0130871
XLOC_026252	Sobic.008G080900	1.02682	1.56394	0.00935	0.0479888	expressed protein
XLOC_007621	Sobic.002G396600	1.02608	2.34786	5e-05	0.000711073	expressed protein
XLOC_029072	Sobic.009G235900	1.02592	2.32198	0.00015	0.00186339	transporter family protein, putative, expressed
XLOC_001923	Sobic.001G366300	1.02444	2.77875	5e-05	0.000711073	telomerase reverse transcriptase, putative, expressed
XLOC_013089	Sobic.003G158100	1.02386	2.13707	0.00035	0.00373871	DUF1399 containing protein, putative, expressed
XLOC_031195	Sobic.010G135250	1.02288	2.34022	5e-05	0.000711073	STE_MEKK_ste11_MAP3K.17 - STE kinases include homologs to sterile 7, sterile 11 and sterile 20 from yeast, expressed
XLOC_027872	Sobic.009G003800	1.02232	2.32423	5e-05	0.000711073	ras-related protein, putative, expressed
XLOC_015214	Sobic.004G129500	1.02079	2.10035	0.00055	0.0054304	expressed protein
XLOC_031899	Sobic.010G266900	1.0203	2.4385	0.0002	0.00238004	expressed protein
XLOC_000871	Sobic.001G169600	1.01894	1.90336	0.0017	0.0133757	F-box-like/WD repeat-containing protein TBL1XR1-A, putative, expressed
XLOC_001304	Sobic.001G254700	1.01495	1.6063	0.00975	0.0494189	TPD1, putative, expressed
XLOC_010150	Sobic.003G035500	1.01402	2.91908	5e-05	0.000711073	hexokinase, putative, expressed
XLOC_006144	Sobic.002G107400	1.01256	2.71874	5e-05	0.000711073	aldehyde oxidase, putative, expressed
XLOC_015333	Sobic.004G149600	1.01227	2.6533	5e-05	0.000711073
XLOC_030446	Sobic.009G251300	1.01183	2.16304	0.00055	0.0054304	endonuclease, putative, expressed
XLOC_017791	Sobic.004G273100	1.01121	2.60608	5e-05	0.000711073	jmjC domain containing protein, expressed
XLOC_027042	Sobic.008G039100	1.0107	2.62933	5e-05	0.000711073	SacI homology domain containing protein, expressed
XLOC_032266	Sobic.010G062500	1.01058	1.77443	0.0034	0.0225891	protein phosphatase 2C, putative, expressed
XLOC_020593	Sobic.005G222000	1.00837	2.64873	5e-05	0.000711073	protein transporter, putative, expressed
XLOC_004747	Sobic.001G379200	1.00612	2.53892	0.0001	0.00131776	tRNA pseudouridine synthase family protein, putative, expressed
XLOC_018049	Sobic.004G320800	1.00506	1.95797	0.00105	0.00911638	heat shock protein DnaJ, putative, expressed
XLOC_027086	Sobic.008G046000	1.00281	1.48858	0.0063	0.0355955	expressed protein
XLOC_010745	Sobic.003G153500	1.00218	2.73923	5e-05	0.000711073	GDSL-like lipase/acylhydrolase, putative, expressed
XLOC_032219	Sobic.010G052866	1.00213	2.03179	0.00065	0.0061837	chloroplast 50S ribosomal protein L23, putative
XLOC_009906	Sobic.002G420400	1.00198	1.89329	0.0015	0.0121514
XLOC_027716	Sobic.008G167800	1.00035	2.70287	5e-05	0.000711073	heat shock protein DnaJ, putative, expressed
XLOC_017302	Sobic.004G180301	-6.82637	-14.6578	5e-05	0.000711073
XLOC_019474	Sobic.005G227800	-6.6421	-6.57138	5e-05	0.000711073
XLOC_020595	Sobic.005G223300	-6.15097	-4.65862	0.0052	0.0309295	DEFL16 - Defensin and Defensin-like DEFL family
XLOC_000967	Sobic.001G186500	-6.11523	-5.68436	0.00025	0.00286086	expressed protein
XLOC_000966	Sobic.001G186401	-5.81793	-6.11072	5e-05	0.000711073	expressed protein
XLOC_021996	Sobic.006G270700	-5.49694	-10.2777	5e-05	0.000711073
XLOC_018761	Sobic.005G102900	-5.4689	-4.83104	0.0007	0.0065548	NBS-LRR disease resistance protein, putative, expressed
XLOC_032809	Sobic.010G164350	-5.41599	-4.74617	0.00055	0.0054304
XLOC_019760	Sobic.005G049600	-5.4128	-4.0881	0.0003	0.00331928	OsWAK46 - OsWAK receptor-like protein kinase, expressed
XLOC_003763	Sobic.001G186600	-5.12539	-6.4276	5e-05	0.000711073	ubiquitin carboxyl-terminal hydrolase family protein, expressed
XLOC_015498	Sobic.004G180033	-5.06268	-4.298	5e-05	0.000711073
XLOC_015498	Sobic.004G180000	-5.06268	-4.298	5e-05	0.000711073	OsSPL15 - SBP-box gene family member, expressed
XLOC_029810	Sobic.009G121400	-5.03316	-5.16394	5e-05	0.000711073
XLOC_027894	Sobic.009G008400	-4.92791	-7.29666	5e-05	0.000711073
XLOC_032126	Sobic.010G033700	-4.9107	-4.51242	0.00075	0.00692972
XLOC_004289	Sobic.001G287101	-4.76522	-3.87618	0.00145	0.0118151	retrotransposon protein, putative, unclassified, expressed
XLOC_027911	Sobic.009G013200	-4.75307	-7.33144	5e-05	0.000711073
XLOC_018302	Sobic.005G013050	-4.68938	-4.1483	0.00125	0.010435	OsFBX181 - F-box domain containing protein, expressed
XLOC_014422	Sobic.003G422000	-4.68909	-4.37046	0.00035	0.00373871	glycosyl hydrolases family 17, putative, expressed
XLOC_018499	Sobic.005G055300	-4.47129	-3.87403	0.0021	0.0156316	oxidoreductase, short chain dehydrogenase/reductase family domain containing protein, expressed
XLOC_021623	Sobic.006G196700	-4.3708	-6.19357	5e-05	0.000711073	late embryogenesis abundant group 1, putative, expressed
XLOC_011798	Sobic.003G351401	-4.36225	-5.51666	5e-05	0.000711073	expressed protein
XLOC_005980	Sobic.002G073350	-4.2799	-2.58645	5e-05	0.000711073
XLOC_005980	Sobic.002G073300	-4.2799	-2.58645	5e-05	0.000711073
XLOC_019510	Sobic.005G003200	-4.27434	-10.5303	5e-05	0.000711073	asparagine synthetase, putative, expressed
XLOC_019786	Sobic.005G056100	-4.15735	-7.55419	5e-05	0.000711073
XLOC_020238	Sobic.005G147500	-4.09312	-6.921	5e-05	0.000711073
XLOC_011048	Sobic.003G209800	-4.08978	-4.18115	5e-05	0.000711073	chlorophyll A-B binding protein, putative, expressed
XLOC_020620	Sobic.005G229800	-4.06518	-2.99288	5e-05	0.000711073	expressed protein
XLOC_030551	Sobic.010G010600	-3.95476	-3.79042	0.0002	0.00238004
XLOC_001210	Sobic.001G235600	-3.94556	-2.90291	0.005	0.0300072
XLOC_011467	Sobic.003G285300	-3.92869	-4.54744	5e-05	0.000711073	OsFBX107 - F-box domain containing protein, expressed
XLOC_008040	Sobic.002G046000	-3.92208	-4.29908	5e-05	0.000711073	zinc finger A20 and AN1 domain-containing stress-associated protein, putative, expressed
XLOC_019133	Sobic.005G166000	-3.9091	-3.55278	0.00055	0.0054304	OsFBX248 - F-box domain containing protein, expressed
XLOC_021782	Sobic.006G227500	-3.87422	-4.53456	5e-05	0.000711073
XLOC_001591	Sobic.001G300900	-3.86971	-4.42106	5e-05	0.000711073	expansin precursor, putative, expressed
XLOC_023768	Sobic.007G044900	-3.85611	-4.02168	0.0001	0.00131776	cytochrome P450, putative, expressed
XLOC_004116	Sobic.001G253100	-3.84586	-1.67992	5e-05	0.000711073	3-5 exonuclease family protein, putative, expressed
XLOC_021228	Sobic.006G119700	-3.84545	-4.69635	5e-05	0.000711073	phospholipase C, putative, expressed
XLOC_017987	Sobic.004G310100	-3.84143	-6.22217	5e-05	0.000711073	flavonol synthase/flavanone 3-hydroxylase, putative, expressed
XLOC_023607	Sobic.007G013700	-3.82702	-3.14381	0.0037	0.0240464
XLOC_019452	Sobic.005G225100	-3.80973	-3.63112	5e-05	0.000711073	expressed protein
XLOC_031551	Sobic.010G198400	-3.74755	-3.49525	0.00075	0.00692972	expressed protein
XLOC_006075	Sobic.002G093500	-3.74431	-2.8778	0.00485	0.0293603	hydrolase, putative, expressed
XLOC_002555	Sobic.001G493500	-3.74036	-6.98815	5e-05	0.000711073	tetratricopeptide repeat domain containing protein, expressed
XLOC_010504	Sobic.003G104600	-3.74034	-7.48713	5e-05	0.000711073	isoflavone reductase, putative, expressed
XLOC_004356	Sobic.001G301600	-3.71629	-9.2053	5e-05	0.000711073	expansin precursor, putative, expressed
XLOC_012053	Sobic.003G400400	-3.71464	-3.31086	0.00075	0.00692972	cysteine proteinase inhibitor precursor protein, putative, expressed
XLOC_012788	Sobic.003G101100	-3.71458	-4.58261	5e-05	0.000711073	no apical meristem protein, putative, expressed
XLOC_019453	Sobic.005G225200	-3.66365	-4.78208	5e-05	0.000711073	expressed protein
XLOC_023744	Sobic.007G040200	-3.60723	-3.90135	5e-05	0.000711073
XLOC_029265	Sobic.009G013100	-3.57986	-5.49774	5e-05	0.000711073	rp3 protein, putative, expressed
XLOC_011304	Sobic.003G256600	-3.52902	-3.47606	0.0003	0.00331928
XLOC_006129	Sobic.002G104400	-3.50023	-4.71767	5e-05	0.000711073	WRKY123, expressed
XLOC_030945	Sobic.010G088700	-3.49153	-3.01772	0.0009	0.00803981	phosphate-induced protein 1 conserved region domain containing protein, expressed
XLOC_032736	Sobic.010G150800	-3.48928	-3.31561	0.00225	0.0164475	expressed protein
XLOC_002883	Sobic.001G012500	-3.48546	-8.77347	5e-05	0.000711073	glutathione S-transferase, putative, expressed
XLOC_023558	Sobic.007G004600	-3.45017	-6.57011	5e-05	0.000711073	2Fe-2S iron-sulfur cluster binding domain containing protein, expressed
XLOC_004830	Sobic.001G394900	-3.43615	-4.73327	5e-05	0.000711073	expressed protein
XLOC_006502	Sobic.002G177600	-3.43121	-4.6883	5e-05	0.000711073	expressed protein
XLOC_018807	Sobic.005G110080	-3.40882	-3.05612	0.0015	0.0121514	LTPL151 - Protease inhibitor/seed storage/LTP family protein precursor, expressed
XLOC_016402	Sobic.004G354500	-3.40032	-8.61753	5e-05	0.000711073	expressed protein
XLOC_008759	Sobic.002G190500	-3.37711	-6.31514	5e-05	0.000711073	alpha-amylase precursor, putative, expressed
XLOC_004170	Sobic.001G261513	-3.37527	-4.09397	5e-05	0.000711073	expressed protein
XLOC_020451	Sobic.005G192801	-3.33743	-8.44626	5e-05	0.000711073
XLOC_029327	Sobic.009G026650	-3.29807	-2.59976	0.0047	0.0287335	expressed protein
XLOC_004589	Sobic.001G348100	-3.28262	-5.34143	5e-05	0.000711073	acetyl-CoA acetyltransferase, cytosolic, putative, expressed
XLOC_032695	Sobic.010G141800	-3.28258	-2.87309	0.0001	0.00131776	expressed protein
XLOC_015867	Sobic.004G251500	-3.27399	-3.27745	0.0004	0.00416879	arsenate reductase, putative, expressed
XLOC_017994	Sobic.004G311000	-3.25491	-4.84107	5e-05	0.000711073	integral membrane protein DUF6 containing protein, expressed
XLOC_026837	Sobic.008G192100	-3.23239	-3.34418	0.0003	0.00331928	expressed protein
XLOC_019772	Sobic.005G051700	-3.22675	-6.34079	5e-05	0.000711073
XLOC_020235	Sobic.005G147100	-3.20265	-2.70439	0.0055	0.0322656
XLOC_006720	Sobic.002G220800	-3.19959	-2.61743	0.0065	0.0364297	expressed protein
XLOC_011449	Sobic.003G282500	-3.19857	-5.46679	5e-05	0.000711073	retrotransposon protein, putative, unclassified, expressed
XLOC_020103	Sobic.005G118600	-3.1718	-5.01199	5e-05	0.000711073	NB-ARC domain containing protein, expressed
XLOC_018907	Sobic.005G124350	-3.16558	-4.54741	5e-05	0.000711073	importin subunit beta, putative, expressed
XLOC_018907	Sobic.005G124300	-3.16558	-4.54741	5e-05	0.000711073
XLOC_022419	Sobic.006G070564	-3.15882	-4.31458	5e-05	0.000711073	glycosyl hydrolases, putative, expressed
XLOC_018782	Sobic.005G106000	-3.12241	-2.87146	0.00825	0.0437554
XLOC_000155	Sobic.001G029300	-3.10865	-4.15417	5e-05	0.000711073	anthranilate synthase component I-1, chloroplast precursor, putative, expressed
XLOC_027900	Sobic.009G010700	-3.09786	-3.19303	0.0003	0.00331928	expressed protein
XLOC_033016	Sobic.010G212000	-3.08578	-3.84519	5e-05	0.000711073	haemolysin-III, putative, expressed
XLOC_026176	Sobic.008G064000	-3.08223	-8.10443	5e-05	0.000711073	LTPL36 - Protease inhibitor/seed storage/LTP family protein precursor, expressed
XLOC_018309	Sobic.005G015600	-3.06797	-3.83313	5e-05	0.000711073	cytochrome P450 72A1, putative, expressed
XLOC_020425	Sobic.005G186100	-2.99017	-3.13914	0.0004	0.00416879	patatin, putative, expressed
XLOC_030640	Sobic.010G028501	-2.96162	-4.10315	5e-05	0.000711073	TKL_IRAK_DUF26-la.6 - DUF26 kinases have homology to DUF26 containing loci, expressed
XLOC_001901	Sobic.001G362100	-2.93411	-3.37213	0.0001	0.00131776	nodulation protein-related, putative, expressed
XLOC_011680	Sobic.003G327700	-2.93275	-5.44274	5e-05	0.000711073	cysteine proteinase inhibitor precursor protein, putative, expressed
XLOC_016261	Sobic.004G327800	-2.92144	-5.66479	5e-05	0.000711073	cytochrome b5-like Heme/Steroid binding domain containing protein, expressed
XLOC_027319	Sobic.008G088881	-2.90439	-3.76048	5e-05	0.000711073	expressed protein
XLOC_027846	Sobic.008G191300	-2.90426	-3.79557	5e-05	0.000711073	ATPase 3, putative, expressed
XLOC_018595	Sobic.005G074900	-2.90388	-5.44512	5e-05	0.000711073	LTPL33 - Protease inhibitor/seed storage/LTP family protein precursor, expressed
XLOC_005783	Sobic.002G032066	-2.90082	-2.88279	0.0015	0.0121514
XLOC_002175	Sobic.001G418500	-2.89598	-3.34675	5e-05	0.000711073	glyoxalase family protein, putative, expressed
XLOC_012620	Sobic.003G070600	-2.89301	-4.26958	5e-05	0.000711073	oxidoreductase, short chain dehydrogenase/reductase family domain containing family, expressed
XLOC_002145	Sobic.001G412700	-2.87802	-2.28633	0.00715	0.0390119	IN2-1 protein, putative, expressed
XLOC_000449	Sobic.001G088600	-2.86234	-3.1265	0.00035	0.00373871	universal stress protein domain containing protein, putative, expressed
XLOC_030944	Sobic.010G088600	-2.8619	-5.27832	5e-05	0.000711073	mitosis protein dim1, putative, expressed
XLOC_015979	Sobic.004G273500	-2.85172	-6.12157	5e-05	0.000711073	oligopeptide transporter, putative, expressed
XLOC_012681	Sobic.003G081900	-2.83305	-6.3798	5e-05	0.000711073	hsp20/alpha crystallin family protein, putative, expressed
XLOC_019172	Sobic.005G174200	-2.82407	-4.73544	5e-05	0.000711073
XLOC_032398	Sobic.010G087800	-2.8031	-2.5249	0.00185	0.0142208	heat shock 22 kDa protein, mitochondrial precursor, putative, expressed
XLOC_004946	Sobic.001G415200	-2.78855	-5.14156	5e-05	0.000711073	plant-specific domain TIGR01589 family protein, expressed
XLOC_013644	Sobic.003G271700	-2.77317	-2.56233	0.00185	0.0142208
XLOC_006831	Sobic.002G239450	-2.76812	-2.60646	0.0026	0.0184017	OsFBX338 - F-box domain containing protein, expressed
XLOC_012772	Sobic.003G098300	-2.76664	-2.46054	0.00185	0.0142208
XLOC_000068	Sobic.001G012400	-2.7478	-5.59433	5e-05	0.000711073	cytokinin-O-glucosyltransferase 2, putative, expressed
XLOC_026235	Sobic.008G077800	-2.72129	-6.83119	5e-05	0.000711073	GDSL-like lipase/acylhydrolase, putative, expressed
XLOC_019425	Sobic.005G221200	-2.71836	-7.60941	5e-05	0.000711073
XLOC_002516	Sobic.001G485700	-2.71473	-2.41972	0.00515	0.0307307	DAG protein, chloroplast precursor, putative, expressed
XLOC_006383	Sobic.002G153200	-2.69115	-2.47156	0.0078	0.0418339
XLOC_002206	Sobic.001G424400	-2.68303	-6.43126	5e-05	0.000711073	protein phosphatase 2C, putative, expressed
XLOC_027847	Sobic.008G191700	-2.6809	-4.1143	5e-05	0.000711073
XLOC_006860	Sobic.002G244600	-2.67166	-3.64694	5e-05	0.000711073	ubiquitin fusion protein, putative, expressed
XLOC_002882	Sobic.001G012200	-2.64945	-4.33152	5e-05	0.000711073	cytochrome P450, putative, expressed
XLOC_006758	Sobic.002G226400	-2.64663	-2.32601	0.00505	0.0302637	EF hand family protein, putative, expressed
XLOC_005797	Sobic.002G035900	-2.63409	-6.06774	5e-05	0.000711073	glycine-rich protein, putative, expressed
XLOC_008170	Sobic.002G071850	-2.63141	-3.83907	5e-05	0.000711073	resistance protein, putative, expressed
XLOC_004528	Sobic.001G335800	-2.62994	-2.26126	5e-05	0.000711073	expressed protein
XLOC_022698	Sobic.006G123300	-2.62561	-3.69227	5e-05	0.000711073	peptide methionine sulfoxide reductase, putative, expressed
XLOC_026041	Sobic.008G034500	-2.61619	-3.13122	0.0001	0.00131776	phytosulfokines precursor, putative, expressed
XLOC_029273	Sobic.009G014600	-2.61414	-6.17333	5e-05	0.000711073	phospholipase, putative, expressed
XLOC_025420	Sobic.007G137700	-2.60892	-6.97112	5e-05	0.000711073	ribonuclease T2 family domain containing protein, expressed
XLOC_004686	Sobic.001G366700	-2.60688	-4.47072	5e-05	0.000711073	villin protein, putative, expressed
XLOC_019695	Sobic.005G037300	-2.59535	-4.29706	5e-05	0.000711073	transporter, major facilitator family, putative, expressed
XLOC_020237	Sobic.005G147400	-2.55831	-4.69504	5e-05	0.000711073
XLOC_011789	Sobic.003G349100	-2.55615	-2.2435	0.0062	0.0352093	plant-specific domain TIGR01589 family protein, expressed
XLOC_015410	Sobic.004G162000	-2.55615	-6.79723	5e-05	0.000711073	peptidyl-prolyl cis-trans isomerase, putative, expressed
XLOC_001834	Sobic.001G347800	-2.55587	-2.46569	0.0018	0.0139586	heme oxygenase 2, putative, expressed
XLOC_023913	Sobic.007G071500	-2.55162	-5.96605	5e-05	0.000711073	photosystem II 10 kDa polypeptide, chloroplast precursor, putative, expressed
XLOC_029266	Sobic.009G013300	-2.55146	-5.81345	5e-05	0.000711073	rp3 protein, putative, expressed
XLOC_022082	Sobic.006G005600	-2.54093	-4.43685	5e-05	0.000711073	heat shock protein, putative, expressed
XLOC_002094	Sobic.001G401900	-2.52608	-6.25292	5e-05	0.000711073	wound-induced protein WI12, putative, expressed
XLOC_024322	Sobic.007G140200	-2.49612	-5.61641	5e-05	0.000711073	OsTIL-2 Temperature-induced lipocalin-2, expressed
XLOC_026167	Sobic.008G062500	-2.49137	-2.6782	0.00055	0.0054304	glycine cleavage system H protein, putative, expressed
XLOC_027948	Sobic.009G020000	-2.47214	-6.47809	5e-05	0.000711073
XLOC_030886	Sobic.010G078200	-2.47068	-3.98962	5e-05	0.000711073	expressed protein
XLOC_003822	Sobic.001G199400	-2.46545	-2.67284	0.00085	0.0076836	monocopper oxidase, putative, expressed
XLOC_025480	Sobic.007G152500	-2.46503	-5.70019	5e-05	0.000711073	cytochrome P450, putative, expressed
XLOC_016872	Sobic.004G090200	-2.46118	-3.35086	5e-05	0.000711073	OsFBX46 - F-box domain containing protein, expressed
XLOC_031219	Sobic.010G139301	-2.45826	-2.79737	5e-05	0.000711073
XLOC_011644	Sobic.003G321000	-2.4581	-3.39525	5e-05	0.000711073	OsPOP4 - Putative Prolyl Oligopeptidase homologue, expressed
XLOC_029549	Sobic.009G068700	-2.4506	-5.83895	5e-05	0.000711073	glutaminyl-tRNA synthetase, putative, expressed
XLOC_030972	Sobic.010G093800	-2.43942	-1.89164	0.00155	0.0124358	ABC transporter family protein, putative, expressed
XLOC_028675	Sobic.009G161500	-2.4381	-4.10789	5e-05	0.000711073
XLOC_012068	Sobic.003G403700	-2.421	-6.96555	5e-05	0.000711073	ubiquitin family protein, putative, expressed
XLOC_015533	Sobic.004G187300	-2.41997	-2.40794	0.0021	0.0156316	zinc finger protein, putative, expressed
XLOC_020893	Sobic.006G051700	-2.41162	-5.35954	5e-05	0.000711073	WRKY123, expressed
XLOC_009415	Sobic.002G322000	-2.40051	-4.77193	5e-05	0.000711073	transporter family protein, putative, expressed
XLOC_032314	Sobic.010G069700	-2.3957	-3.44708	5e-05	0.000711073	cytochrome P450 72A1, putative, expressed
XLOC_029264	Sobic.009G013000	-2.39061	-4.31398	5e-05	0.000711073	rp3 protein, putative, expressed
XLOC_016834	Sobic.004G083600	-2.39015	-2.25046	0.00275	0.019227	hsp20/alpha crystallin family protein, putative, expressed
XLOC_025906	Sobic.008G008100	-2.38746	-3.91918	5e-05	0.000711073	kelch repeat-containing protein, putative, expressed
XLOC_012585	Sobic.003G065201	-2.38296	-2.47616	0.00115	0.00979113
XLOC_001687	Sobic.001G319900	-2.37411	-2.92174	5e-05	0.000711073	cytochrome P450, putative, expressed
XLOC_015380	Sobic.004G157300	-2.35447	-3.77034	5e-05	0.000711073	glycerophosphoryl diester phosphodiesterase family protein, putative, expressed
XLOC_016873	Sobic.004G090300	-2.34733	-3.37086	5e-05	0.000711073	OsFBX46 - F-box domain containing protein, expressed
XLOC_022153	Sobic.006G018300	-2.34543	-2.04748	0.0052	0.0309295	oxidoreductase, aldo/keto reductase family protein, putative, expressed
XLOC_018924	Sobic.005G128800	-2.33851	-3.45019	5e-05	0.000711073	translationally-controlled tumor protein, putative, expressed
XLOC_006133	Sobic.002G104900	-2.32856	-3.97116	5e-05	0.000711073	B12D protein, putative, expressed
XLOC_012453	Sobic.003G035900	-2.3279	-3.65427	5e-05	0.000711073	expressed protein
XLOC_011362	Sobic.003G266700	-2.32429	-2.27996	0.0037	0.0240464	expressed protein
XLOC_000738	Sobic.001G144900	-2.32104	-4.2378	5e-05	0.000711073	cupin domain containing protein, expressed
XLOC_031389	Sobic.010G171300	-2.31401	-3.1568	5e-05	0.000711073	metal cation transporter, putative, expressed
XLOC_013660	Sobic.003G275300	-2.30096	-4.9695	5e-05	0.000711073	cytidine/deoxycytidylate deaminase, putative, expressed
XLOC_022061	Sobic.006G001000	-2.29695	-3.79917	5e-05	0.000711073	cytochrome P450 93A2, putative, expressed
XLOC_031476	Sobic.010G185600	-2.29684	-4.95702	5e-05	0.000711073	phospholipase D, putative, expressed
XLOC_000464	Sobic.001G093000	-2.28918	-2.58014	0.00025	0.00286086	transferase family protein, putative, expressed
XLOC_026904	Sobic.008G012900	-2.28857	-3.28882	5e-05	0.000711073	calmodulin-like protein 1, putative, expressed
XLOC_011356	Sobic.003G265900	-2.28593	-3.07269	5e-05	0.000711073	receptor-like protein kinase 2 precursor, putative, expressed
XLOC_030199	Sobic.009G199100	-2.26955	-2.36603	0.00205	0.0153897	gamma-glutamyl hydrolase precursor, putative, expressed
XLOC_005798	Sobic.002G036000	-2.26558	-4.99268	5e-05	0.000711073	hydroxyacid oxidase 1, putative, expressed
XLOC_032487	Sobic.010G102800	-2.25601	-2.74679	0.00035	0.00373871	potassium channel SKOR, putative, expressed
XLOC_002550	Sobic.001G492000	-2.2543	-4.23385	5e-05	0.000711073	embryonic protein DC-8, putative, expressed
XLOC_006755	Sobic.002G226000	-2.24956	-2.22998	0.0033	0.0221006	leucine-rich repeat family protein, putative, expressed
XLOC_031080	Sobic.010G115200	-2.24834	-2.84882	5e-05	0.000711073	ribosomal protein L7Ae, putative, expressed
XLOC_009530	Sobic.002G343600	-2.23656	-5.25239	5e-05	0.000711073	polygalacturonase inhibitor 1 precursor, putative, expressed
XLOC_012586	Sobic.003G065700	-2.23084	-2.30048	0.00065	0.0061837	expressed protein
XLOC_008921	Sobic.002G221900	-2.22869	-3.4212	5e-05	0.000711073	1-aminocyclopropane-1-carboxylate oxidase protein, putative, expressed
XLOC_013545	Sobic.003G251100	-2.22257	-2.86083	5e-05	0.000711073
XLOC_005940	Sobic.002G065200	-2.22131	-2.63367	0.0004	0.00416879	pentatricopeptide, putative, expressed
XLOC_001691	Sobic.001G321100	-2.21812	-2.1363	0.0054	0.0317795	expressed protein
XLOC_010144	Sobic.003G034600	-2.21572	-2.37902	0.0017	0.0133757	CAMK_CAMK_like_Aur_like.1 - CAMK includes calcium/calmodulin depedent protein kinases, expressed
XLOC_028210	Sobic.009G070700	-2.21237	-4.47823	5e-05	0.000711073	HAD superfamily phosphatase, putative, expressed
XLOC_009315	Sobic.002G300000	-2.20929	-3.25967	5e-05	0.000711073	expansin precursor, putative, expressed
XLOC_025836	Sobic.007G222600	-2.20146	-2.55197	0.00055	0.0054304	fasciclin domain containing protein, expressed
XLOC_003137	Sobic.001G064300	-2.19848	-4.4566	5e-05	0.000711073	expressed protein
XLOC_013049	Sobic.003G149600	-2.19375	-3.94002	5e-05	0.000711073	FAD dependent oxidoreductase domain containing protein, expressed
XLOC_004963	Sobic.001G419500	-2.19373	-2.46341	0.00095	0.00839661	DnaK family protein, putative, expressed
XLOC_016659	Sobic.004G047500	-2.1922	-2.62152	0.0004	0.00416879	whirly transcription factor domain containing protein, expressed
XLOC_020440	Sobic.005G189000	-2.19006	-2.93903	0.0001	0.00131776
XLOC_023472	Sobic.006G271600	-2.18627	-4.50861	5e-05	0.000711073	RNA recognition motif containing protein, putative, expressed
XLOC_008511	Sobic.002G141800	-2.1846	-2.66431	0.00025	0.00286086	expressed protein
XLOC_002213	Sobic.001G425400	-2.17917	-4.05472	5e-05	0.000711073	fructose-1,6-bisphosphatase, putative, expressed
XLOC_017375	Sobic.004G194700	-2.1778	-1.83173	0.00895	0.0463778	expressed protein
XLOC_014786	Sobic.004G047900	-2.17132	-2.50877	0.00015	0.00186339	CBS domain containing membrane protein, putative, expressed
XLOC_001854	Sobic.001G351900	-2.16896	-3.91585	5e-05	0.000711073	integral membrane protein, putative, expressed
XLOC_018920	Sobic.005G128100	-2.15389	-3.425	5e-05	0.000711073	acyl carrier protein, putative, expressed
XLOC_026849	Sobic.008G000900	-2.14721	-1.92085	0.0096	0.0488962
XLOC_010706	Sobic.003G146400	-2.14478	-2.82099	0.00015	0.00186339	anther-specific protein SF18 precursor, putative, expressed
XLOC_002843	Sobic.001G002800	-2.14054	-3.12138	5e-05	0.000711073	expressed protein
XLOC_029272	Sobic.009G014500	-2.12961	-1.71384	0.00515	0.0307307	expressed protein
XLOC_026715	Sobic.008G167300	-2.12598	-2.73727	0.0002	0.00238004	NBS-LRR disease resistance protein, putative, expressed
XLOC_031729	Sobic.010G233500	-2.11747	-2.62369	0.00025	0.00286086	thiol protease SEN102 precursor, putative, expressed
XLOC_030678	Sobic.010G037600	-2.11047	-5.31259	5e-05	0.000711073	GDSL-like lipase/acylhydrolase, putative, expressed
XLOC_013669	Sobic.003G276901	-2.10456	-2.06702	0.00425	0.0267161	KH domain-containing protein, putative, expressed
XLOC_015628	Sobic.004G206100	-2.10172	-3.01321	5e-05	0.000711073	transmembrane protein 17, putative, expressed
XLOC_004725	Sobic.001G375800	-2.09655	-2.1239	0.00385	0.024761	expressed protein
XLOC_002506	Sobic.001G484100	-2.09289	-3.11971	5e-05	0.000711073	hydrolase, alpha/beta fold family protein, putative, expressed
XLOC_002506	Sobic.001G484000	-2.09289	-3.11971	5e-05	0.000711073	hydrolase, alpha/beta fold family protein, putative, expressed
XLOC_027416	Sobic.008G105500	-2.09096	-4.07199	5e-05	0.000711073	ureide permease, putative, expressed
XLOC_025415	Sobic.007G136700	-2.08201	-3.04962	5e-05	0.000711073	YGL010w, putative, expressed
XLOC_013517	Sobic.003G245600	-2.08194	-2.61656	0.0006	0.0058073	3-5 exonuclease domain-containing protein, putative, expressed
XLOC_026751	Sobic.008G175032	-2.08143	-4.34686	5e-05	0.000711073	receptor kinase, putative, expressed
XLOC_013937	Sobic.003G327900	-2.07892	-2.22375	0.00165	0.0130871	auxin-induced protein 5NG4, putative, expressed
XLOC_001711	Sobic.001G324800	-2.0744	-5.59963	5e-05	0.000711073	cysteine proteinase inhibitor 8 precursor, putative, expressed
XLOC_003826	Sobic.001G200700	-2.06639	-4.68785	5e-05	0.000711073	expressed protein
XLOC_009144	Sobic.002G268200	-2.06056	-3.67032	5e-05	0.000711073	glycosyl hydrolase family 29, putative, expressed
XLOC_006053	Sobic.002G089600	-2.05666	-5.61569	5e-05	0.000711073	DEF8 - Defensin and Defensin-like DEFL family, expressed
XLOC_020239	Sobic.005G147700	-2.05535	-2.43186	0.00065	0.0061837
XLOC_006766	Sobic.002G228000	-2.04966	-1.96279	0.0058	0.0335307	alpha/beta hydrolase fold, putative, expressed
XLOC_003861	Sobic.001G206700	-2.04154	-4.91046	5e-05	0.000711073	succinate dehydrogenase subunit 3, putative, expressed
XLOC_020817	Sobic.006G034400	-2.0385	-5.11379	5e-05	0.000711073	amine oxidase precursor, putative, expressed
XLOC_014558	Sobic.004G004800	-2.03448	-3.91631	5e-05	0.000711073	glycosyl hydrolases, putative, expressed
XLOC_028385	Sobic.009G104600	-2.03401	-3.98505	5e-05	0.000711073	small hydrophilic plant seed protein, putative, expressed
XLOC_032444	Sobic.010G095400	-2.02699	-2.33322	0.0004	0.00416879	urea active transporter, putative, expressed
XLOC_032718	Sobic.010G146700	-2.01582	-3.91142	5e-05	0.000711073	transmembrane amino acid transporter protein, putative, expressed
XLOC_016870	Sobic.004G090000	-2.01333	-4.75909	5e-05	0.000711073	OsFBX46 - F-box domain containing protein, expressed
XLOC_011841	Sobic.003G359100	-2.01134	-3.81843	5e-05	0.000711073	fructose-1,6-bisphosphatase, putative, expressed
XLOC_031468	Sobic.010G183800	-1.99837	-2.44836	0.0007	0.0065548	DEAD-box ATP-dependent RNA helicase 52A, putative, expressed
XLOC_021058	Sobic.006G084100	-1.99509	-3.56958	5e-05	0.000711073	expressed protein
XLOC_026406	Sobic.008G110200	-1.98814	-2.74815	0.00025	0.00286086	OsWLIM1 - LIM domain protein, putative actin-binding protein and transcription factor, expressed
XLOC_013263	Sobic.003G191600	-1.98812	-2.32269	0.0012	0.0101341	expressed protein
XLOC_032190	Sobic.010G047100	-1.98542	-2.21086	0.0022	0.0161883	histone H3, putative, expressed
XLOC_016093	Sobic.004G295100	-1.98514	-2.99358	5e-05	0.000711073	aquaporin protein, putative, expressed
XLOC_029292	Sobic.009G017732	-1.97687	-4.59418	5e-05	0.000711073	glutathione S-transferase, N-terminal domain containing protein, expressed
XLOC_004233	Sobic.001G273100	-1.97511	-2.60102	0.00015	0.00186339	MATE efflux family protein, putative, expressed
XLOC_026465	Sobic.008G121240	-1.96412	-2.61416	0.0003	0.00331928
XLOC_022418	Sobic.006G070298	-1.96377	-4.13563	5e-05	0.000711073	glycosyl hydrolases, putative, expressed
XLOC_015359	Sobic.004G154400	-1.96301	-3.78407	5e-05	0.000711073	drought-induced protein 1, putative, expressed
XLOC_021631	Sobic.006G199000	-1.96252	-2.55189	0.00035	0.00373871	pathogenesis-related Bet v I family protein, putative, expressed
XLOC_014371	Sobic.003G413900	-1.95625	-2.13624	0.00185	0.0142208	expressed protein
XLOC_005459	Sobic.001G513300	-1.94949	-1.99543	0.0046	0.0282048	protein-methionine-S-oxide reductase, putative, expressed
XLOC_009230	Sobic.002G282900	-1.94867	-2.61109	0.0001	0.00131776	pyridoxal-dependent decarboxylase protein, putative, expressed
XLOC_018686	Sobic.005G089600	-1.94337	-2.95772	5e-05	0.000711073	sucrose-phosphate synthase, putative, expressed
XLOC_020978	Sobic.006G066400	-1.93402	-4.61747	5e-05	0.000711073	cytochrome P450, putative, expressed
XLOC_026533	Sobic.008G134800	-1.93019	-2.09681	0.00305	0.0208188	shikimate kinase, putative, expressed
XLOC_025097	Sobic.007G068000	-1.92801	-2.07606	0.0039	0.0250536	postsynaptic protein CRIPT, putative, expressed
XLOC_024001	Sobic.007G088800	-1.91734	-1.85757	0.00615	0.0350445	MBTB21 - Bric-a-Brac, Tramtrack, Broad Complex BTB domain with Meprin and TRAF Homology MATH domain, expressed
XLOC_032762	Sobic.010G156000	-1.91571	-3.04552	5e-05	0.000711073	GDSL-like lipase/acylhydrolase, putative, expressed
XLOC_017720	Sobic.004G259366	-1.91258	-2.00987	0.0029	0.020049
XLOC_026491	Sobic.008G126600	-1.9111	-2.4308	0.0006	0.0058073	calmodulin binding protein, putative, expressed
XLOC_013444	Sobic.003G230300	-1.91012	-2.12608	0.00155	0.0124358	expressed protein
XLOC_020737	Sobic.006G021000	-1.90562	-5.02917	5e-05	0.000711073	flavin-containing monooxygenase family protein, putative, expressed
XLOC_008890	Sobic.002G214600	-1.90513	-3.30654	5e-05	0.000711073	chaperonin, putative, expressed
XLOC_006301	Sobic.002G139200	-1.90229	-1.97279	0.00525	0.0311161	transferase family protein, putative, expressed
XLOC_019427	Sobic.005G221300	-1.89583	-3.03341	5e-05	0.000711073
XLOC_003614	Sobic.001G154700	-1.89375	-2.00548	0.0041	0.0259885	seven in absentia protein family protein, putative, expressed
XLOC_002691	Sobic.001G517700	-1.87873	-3.49583	5e-05	0.000711073	catalase domain containing protein, expressed
XLOC_023932	Sobic.007G075301	-1.8781	-5.0471	5e-05	0.000711073	gamma-thionin family domain containing protein, expressed
XLOC_017663	Sobic.004G249400	-1.87505	-2.39204	0.0012	0.0101341	3-ketoacyl-CoA synthase, putative, expressed
XLOC_028253	Sobic.009G078200	-1.87473	-2.53765	0.00015	0.00186339	expressed protein
XLOC_002295	Sobic.001G439800	-1.87448	-4.00634	5e-05	0.000711073	OsSub28 - Putative Subtilisin homologue, expressed
XLOC_010594	Sobic.003G123600	-1.87378	-3.17218	5e-05	0.000711073	expressed protein
XLOC_021196	Sobic.006G111100	-1.87232	-5.08475	5e-05	0.000711073	pathogenesis-related Bet v I family protein, putative, expressed
XLOC_026735	Sobic.008G171100	-1.86973	-3.16788	5e-05	0.000711073	GDSL-like lipase/acylhydrolase, putative, expressed
XLOC_007791	Sobic.002G000400	-1.86873	-2.77881	5e-05	0.000711073	cytochrome P450, putative, expressed
XLOC_018642	Sobic.005G082700	-1.86686	-2.38463	0.0008	0.00729481	NADP-dependent oxidoreductase, putative, expressed
XLOC_018803	Sobic.005G109800	-1.8638	-4.87878	5e-05	0.000711073	cytochrome P450, putative, expressed
XLOC_024997	Sobic.007G046000	-1.86262	-2.07943	0.0008	0.00729481	OsTOP6A2 - Topoisomerase 6 subunit A homolog 2, expressed
XLOC_024997	Sobic.007G045900	-1.86262	-2.07943	0.0008	0.00729481	integral membrane protein DUF6 domain containing protein, expressed
XLOC_001376	Sobic.001G263900	-1.86201	-2.64311	0.00015	0.00186339	dehydrogenase, putative, expressed
XLOC_002780	Sobic.001G535400	-1.85382	-2.3976	0.00095	0.00839661	remorin, putative, expressed
XLOC_028254	Sobic.009G078500	-1.85334	-4.64012	5e-05	0.000711073	GDSL-like lipase/acylhydrolase, putative, expressed
XLOC_019852	Sobic.005G067966	-1.85241	-2.17612	0.0015	0.0121514	retrotransposon protein, putative, unclassified, expressed
XLOC_028121	Sobic.009G053300	-1.84903	-2.14524	0.0024	0.017324
XLOC_001123	Sobic.001G216400	-1.84719	-3.87493	5e-05	0.000711073	nodulin, putative, expressed
XLOC_016342	Sobic.004G344500	-1.8471	-3.52262	5e-05	0.000711073	tubulin-specific chaperone A, putative, expressed
XLOC_017785	Sobic.004G272100	-1.84695	-4.40512	5e-05	0.000711073	phosphoribulokinase/Uridine kinase family protein, expressed
XLOC_015578	Sobic.004G197000	-1.8397	-1.8945	0.00615	0.0350445	glycine-rich cell wall structural protein precursor, putative, expressed
XLOC_032618	Sobic.010G127100	-1.83534	-2.16504	0.00215	0.0159327
XLOC_023740	Sobic.007G040000	-1.83027	-5.03222	5e-05	0.000711073
XLOC_027187	Sobic.008G066100	-1.82844	-2.26469	0.0016	0.0127572	3-beta hydroxysteroid dehydrogenase/isomerase family protein, putative, expressed
XLOC_026540	Sobic.008G135701	-1.82411	-2.36357	0.0006	0.0058073	ribose-5-phosphate isomerase A, putative, expressed
XLOC_022454	Sobic.006G078500	-1.82393	-4.51579	5e-05	0.000711073	abscisic stress-ripening, putative, expressed
XLOC_022411	Sobic.006G068100	-1.81989	-1.94501	0.00555	0.0324109	Ser/Thr protein phosphatase family protein, putative, expressed
XLOC_005488	Sobic.001G519800	-1.81757	-3.28726	5e-05	0.000711073	glyceraldehyde-3-phosphate dehydrogenase, putative, expressed
XLOC_002714	Sobic.001G521200	-1.81628	-1.94828	0.0053	0.0313457	expressed protein
XLOC_022768	Sobic.006G135800	-1.8148	-3.3839	5e-05	0.000711073	retrotransposon protein, putative, unclassified, expressed
XLOC_025405	Sobic.007G135000	-1.80783	-2.7237	0.0001	0.00131776	cytokinin-O-glucosyltransferase 2, putative, expressed
XLOC_023090	Sobic.006G199700	-1.80775	-3.0235	5e-05	0.000711073	ara54-like RING finger protein, putative, expressed
XLOC_017283	Sobic.004G176900	-1.80553	-1.92824	0.00375	0.0242863	STE_MEKK_ste11_MAP3K.9 - STE kinases include homologs to sterile 7, sterile 11 and sterile 20 from yeast, expressed
XLOC_006691	Sobic.002G216400	-1.80395	-2.42426	0.0001	0.00131776	cytochrome P450, putative, expressed
XLOC_017032	Sobic.004G123600	-1.79727	-2.61226	0.00015	0.00186339	PPR repeat domain containing protein, putative, expressed
XLOC_007497	Sobic.002G373100	-1.79628	-1.88892	0.0018	0.0139586	strictosidine synthase, putative, expressed
XLOC_002353	Sobic.001G451700	-1.79102	-2.60297	0.0003	0.00331928	cytochrome P450 protein, putative, expressed
XLOC_024449	Sobic.007G160700	-1.78807	-2.06088	0.00265	0.0186528	MATE efflux family protein, putative, expressed
XLOC_029078	Sobic.009G236800	-1.7813	-1.83805	0.00585	0.0337031	DUF1645 domain containing protein, putative, expressed
XLOC_018804	Sobic.005G109900	-1.77726	-3.90219	5e-05	0.000711073	cytochrome P450, putative, expressed
XLOC_001673	Sobic.001G316100	-1.77564	-1.77687	0.00455	0.0280424	expressed protein
XLOC_001673	Sobic.001G316000	-1.77564	-1.77687	0.00455	0.0280424	protein kinase domain containing protein, expressed
XLOC_012683	Sobic.003G082300	-1.77374	-3.06056	5e-05	0.000711073	hsp20/alpha crystallin family protein, putative, expressed
XLOC_000852	Sobic.001G166401	-1.77266	-4.7636	5e-05	0.000711073	gibberellin 20 oxidase 2, putative, expressed
XLOC_030940	Sobic.010G086900	-1.76997	-3.74269	5e-05	0.000711073	OsFBX187 - F-box domain containing protein, expressed
XLOC_023135	Sobic.006G208000	-1.76942	-2.15868	0.0001	0.00131776	DNA repair ATPase-related, putative, expressed
XLOC_020739	Sobic.006G021900	-1.76878	-2.87976	5e-05	0.000711073	ABC transporter family protein, putative, expressed
XLOC_015879	Sobic.004G253601	-1.76762	-1.91853	0.0053	0.0313457	expressed protein
XLOC_030569	Sobic.010G015200	-1.76528	-4.78367	5e-05	0.000711073	expressed protein
XLOC_015462	Sobic.004G172000	-1.76396	-2.72835	5e-05	0.000711073	expressed protein
XLOC_015462	Sobic.004G171900	-1.76396	-2.72835	5e-05	0.000711073
XLOC_005239	Sobic.001G470600	-1.76235	-3.80653	5e-05	0.000711073	sulfate transporter, putative, expressed
XLOC_019174	Sobic.005G174500	-1.76169	-4.30307	5e-05	0.000711073
XLOC_001419	Sobic.001G271600	-1.75691	-1.77352	0.0012	0.0101341	transferase family protein, putative, expressed
XLOC_025547	Sobic.007G168100	-1.75651	-2.13447	0.00245	0.0175785	peptidyl-prolyl cis-trans isomerase, putative, expressed
XLOC_003392	Sobic.001G111000	-1.74928	-3.16313	5e-05	0.000711073	glutamate decarboxylase, putative, expressed
XLOC_003065	Sobic.001G050300	-1.74904	-2.5361	0.00025	0.00286086	LTPL83 - Protease inhibitor/seed storage/LTP family protein precursor, putative, expressed
XLOC_003293	Sobic.001G092600	-1.74778	-2.02931	0.00225	0.0164475	transmembrane BAX inhibitor motif-containing protein, putative, expressed
XLOC_029525	Sobic.009G064200	-1.74527	-3.53767	5e-05	0.000711073	boron transporter protein, putative, expressed
XLOC_020624	Sobic.005G231500	-1.73859	-4.94132	5e-05	0.000711073	AAA-type ATPase family protein, putative, expressed
XLOC_007731	Sobic.002G420800	-1.73779	-4.92685	5e-05	0.000711073	stress responsive protein, putative, expressed
XLOC_010017	Sobic.003G012700	-1.73591	-4.81434	5e-05	0.000711073	40S ribosomal protein S15a, putative, expressed
XLOC_022865	Sobic.006G154300	-1.73298	-4.30777	5e-05	0.000711073	KUN1 - Kunitz-type trypsin inhibitor precursor, expressed
XLOC_025801	Sobic.007G217800	-1.72748	-2.22491	0.001	0.00874136	expressed protein
XLOC_022978	Sobic.006G177000	-1.7242	-3.1292	5e-05	0.000711073	cytochrome P450, putative, expressed
XLOC_010412	Sobic.003G086500	-1.72102	-1.84747	0.006	0.0343775	expressed protein
XLOC_022737	Sobic.006G130300	-1.71727	-1.80489	0.00855	0.0448761	4-nitrophenylphosphatase, putative, expressed
XLOC_028713	Sobic.009G169000	-1.71657	-3.85395	5e-05	0.000711073	thiamine pyrophosphate enzyme, C-terminal TPP binding domain containing protein, expressed
XLOC_023629	Sobic.007G017100	-1.70948	-2.19651	0.0011	0.00944247
XLOC_031140	Sobic.010G124800	-1.70694	-2.94065	5e-05	0.000711073	lectin-like receptor kinase 7, putative, expressed
XLOC_002870	Sobic.001G009200	-1.70435	-1.98366	0.0041	0.0259885	histone-like transcription factor and archaeal histone, putative, expressed
XLOC_007630	Sobic.002G398000	-1.7037	-3.13284	5e-05	0.000711073	SFT2, putative, expressed
XLOC_003772	Sobic.001G189000	-1.70329	-3.1095	5e-05	0.000711073	peroxidase precursor, putative, expressed
XLOC_026717	Sobic.008G167500	-1.69083	-2.99484	5e-05	0.000711073	NBS-LRR disease resistance protein, putative, expressed
XLOC_004810	Sobic.001G391300	-1.68879	-2.10832	0.00135	0.0111142	glycosyl transferase 8 domain containing protein, putative, expressed
XLOC_013902	Sobic.003G320800	-1.68373	-2.23597	0.0013	0.0107984	peroxidase precursor, putative, expressed
XLOC_022360	Sobic.006G060500	-1.6805	-2.2065	0.00115	0.00979113	expressed protein
XLOC_022142	Sobic.006G016900	-1.67427	-4.10345	5e-05	0.000711073	cysteine synthase, chloroplast/chromoplast precursor, putative, expressed
XLOC_011395	Sobic.003G272500	-1.67027	-2.61045	0.00035	0.00373871	60S ribosomal protein L28-1, putative, expressed
XLOC_000647	Sobic.001G128200	-1.66707	-2.55821	0.00015	0.00186339	RNA recognition motif containing protein, putative, expressed
XLOC_018594	Sobic.005G074800	-1.66289	-3.33931	5e-05	0.000711073	LTPL33 - Protease inhibitor/seed storage/LTP family protein precursor, expressed
XLOC_004373	Sobic.001G304900	-1.66233	-3.10763	5e-05	0.000711073	expressed protein
XLOC_032775	Sobic.010G159100	-1.65896	-2.96112	5e-05	0.000711073	DUF538 domain containing protein, putative, expressed
XLOC_023560	Sobic.007G004800	-1.65789	-2.52742	5e-05	0.000711073	2Fe-2S iron-sulfur cluster binding domain containing protein, expressed
XLOC_019456	Sobic.005G225500	-1.65623	-2.78808	5e-05	0.000711073	expressed protein
XLOC_001898	Sobic.001G361600	-1.65334	-1.77388	0.00855	0.0448761	chaperonin, putative, expressed
XLOC_021171	Sobic.006G105900	-1.65303	-3.59969	5e-05	0.000711073	glyceraldehyde-3-phosphate dehydrogenase, putative, expressed
XLOC_006775	Sobic.002G229650	-1.64785	-1.85732	0.005	0.0300072
XLOC_006775	Sobic.002G229600	-1.64785	-1.85732	0.005	0.0300072
XLOC_028223	Sobic.009G073000	-1.64209	-2.03735	0.0025	0.0178452	OsGrx_C15 - glutaredoxin subgroup III, expressed
XLOC_004682	Sobic.001G365266	-1.6374	-1.77131	0.0082	0.0435594	transposon protein, putative, unclassified, expressed
XLOC_016586	Sobic.004G031200	-1.63152	-3.37003	5e-05	0.000711073
XLOC_016586	Sobic.004G031100	-1.63152	-3.37003	5e-05	0.000711073	CPuORF1 - conserved peptide uORF-containing transcript, expressed
XLOC_023457	Sobic.006G267900	-1.62958	-2.88183	5e-05	0.000711073	dof zinc finger domain containing protein, putative, expressed
XLOC_009390	Sobic.002G315800	-1.629	-4.67554	5e-05	0.000711073	Papain family cysteine protease domain containing protein, expressed
XLOC_010442	Sobic.003G092200	-1.62829	-3.50611	5e-05	0.000711073	Core histone H2A/H2B/H3/H4 domain containing protein, putative, expressed
XLOC_032811	Sobic.010G164500	-1.628	-4.66993	5e-05	0.000711073	meiosis 5, putative, expressed
XLOC_023636	Sobic.007G018900	-1.62791	-1.79139	0.00715	0.0390119	RNA recognition motif containing protein, putative, expressed
XLOC_015342	Sobic.004G151600	-1.62744	-2.52031	0.00015	0.00186339	fruit protein PKIWI502, putative, expressed
XLOC_029659	Sobic.009G090100	-1.62563	-2.589	0.0001	0.00131776	OsSCP28 - Putative Serine Carboxypeptidase homologue, expressed
XLOC_031579	Sobic.010G203600	-1.62482	-1.72373	0.0098	0.0496422	cytochrome P450, putative, expressed
XLOC_014278	Sobic.003G394600	-1.62455	-1.95446	0.00315	0.021353	isoflavone reductase homolog IRL, putative, expressed
XLOC_015452	Sobic.004G170500	-1.62255	-2.19206	0.0007	0.0065548	histone H3, putative, expressed
XLOC_002632	Sobic.001G506400	-1.6215	-1.9929	0.00275	0.019227	expressed protein
XLOC_021689	Sobic.006G211000	-1.62014	-3.83101	5e-05	0.000711073	transferase family protein, putative, expressed
XLOC_026241	Sobic.008G079400	-1.61767	-2.34341	0.0004	0.00416879	glutathione S-transferase, putative, expressed
XLOC_029449	Sobic.009G049800	-1.60801	-1.90952	5e-05	0.000711073	NB-ARC domain containing protein, expressed
XLOC_015020	Sobic.004G093700	-1.60736	-2.09584	0.0025	0.0178452	tetraspanin family protein, putative, expressed
XLOC_008970	Sobic.002G234200	-1.60287	-4.36419	5e-05	0.000711073	peroxidase precursor, putative, expressed
XLOC_002168	Sobic.001G417200	-1.60018	-2.38451	0.0005	0.00502589	ATP synthase B chain, chloroplast precursor, putative, expressed
XLOC_021003	Sobic.006G073500	-1.59125	-4.38113	5e-05	0.000711073	membrane protein, putative, expressed
XLOC_009811	Sobic.002G401400	-1.59069	-3.47632	5e-05	0.000711073	glyoxalase family protein, putative, expressed
XLOC_020233	Sobic.005G146966	-1.59048	-3.11294	5e-05	0.000711073
XLOC_009933	Sobic.002G426000	-1.59043	-2.36909	0.0006	0.0058073
XLOC_007311	Sobic.002G339100	-1.5903	-3.42382	5e-05	0.000711073	organic cation transporter-related, putative, expressed
XLOC_016056	Sobic.004G287300	-1.58961	-2.23447	0.00115	0.00979113	polyprenyl synthetase, putative, expressed
XLOC_009902	Sobic.002G418900	-1.58921	-2.32942	0.00035	0.00373871	expressed protein
XLOC_019687	Sobic.005G036000	-1.58486	-2.85567	5e-05	0.000711073	POEI17 - Pollen Ole e I allergen and extensin family protein precursor, expressed
XLOC_021236	Sobic.006G121700	-1.58349	-3.25508	5e-05	0.000711073	expressed protein
XLOC_029972	Sobic.009G154600	-1.57425	-2.37737	0.00025	0.00286086	glycosyl hydrolases family 17, putative, expressed
XLOC_018173	Sobic.004G346750	-1.57311	-1.79795	0.0066	0.0367925	expressed protein
XLOC_017632	Sobic.004G243300	-1.56933	-2.48223	0.00015	0.00186339	expressed protein
XLOC_008801	Sobic.002G197200	-1.56254	-2.42961	5e-05	0.000711073	expressed protein
XLOC_021018	Sobic.006G076000	-1.56008	-4.2224	5e-05	0.000711073
XLOC_030589	Sobic.010G018600	-1.55972	-2.35274	0.00055	0.0054304	retinol dehydrogenase, putative, expressed
XLOC_008092	Sobic.002G057600	-1.55693	-3.48899	5e-05	0.000711073	expressed protein
XLOC_021773	Sobic.006G226700	-1.55181	-1.76321	0.00665	0.0369848	leucoanthocyanidin reductase, putative, expressed
XLOC_033031	Sobic.010G215300	-1.55017	-1.839	0.00435	0.0271607	cyclin-dependent kinase B2-1, putative, expressed
XLOC_000567	Sobic.001G111700	-1.54534	-2.69502	0.0002	0.00238004	hydrolase, alpha/beta fold family domain containing protein, expressed
XLOC_012054	Sobic.003G401200	-1.54455	-4.57955	5e-05	0.000711073	selenium-binding protein, putative, expressed
XLOC_030978	Sobic.010G095100	-1.54318	-1.80849	0.00485	0.0293603	auxin efflux carrier component, putative, expressed
XLOC_005602	Sobic.001G539400	-1.54254	-2.48717	5e-05	0.000711073	plasma membrane ATPase, putative, expressed
XLOC_025139	Sobic.007G076000	-1.54248	-2.96342	5e-05	0.000711073	dehydrogenase, putative, expressed
XLOC_026588	Sobic.008G144500	-1.54061	-2.93257	5e-05	0.000711073	ZOS12-09 - C2H2 zinc finger protein, expressed
XLOC_005143	Sobic.001G453100	-1.5358	-1.95492	0.0032	0.0215693	homocysteine S-methyltransferase protein, putative, expressed
XLOC_000400	Sobic.001G077400	-1.53311	-2.75557	0.00015	0.00186339	cytochrome P450, putative, expressed
XLOC_030608	Sobic.010G022000	-1.53269	-2.70974	5e-05	0.000711073	hydrolase, alpha/beta fold family domain containing protein, expressed
XLOC_011483	Sobic.003G287600	-1.53182	-2.58541	0.00015	0.00186339	anthocyanidin 5,3-O-glucosyltransferase, putative, expressed
XLOC_014390	Sobic.003G416500	-1.53112	-2.63838	0.00015	0.00186339	SRC2 protein, putative, expressed
XLOC_015514	Sobic.004G183200	-1.53105	-3.25048	5e-05	0.000711073	expressed protein
XLOC_013781	Sobic.003G300000	-1.5306	-2.44294	0.00025	0.00286086	expressed protein
XLOC_021435	Sobic.006G159600	-1.53047	-2.64041	0.0001	0.00131776	cytochrome b561, putative, expressed
XLOC_032397	Sobic.010G087700	-1.52977	-2.3517	0.00015	0.00186339	heat shock 22 kDa protein, mitochondrial precursor, putative, expressed
XLOC_030140	Sobic.009G186400	-1.52896	-3.35246	5e-05	0.000711073	SSA1 - 2S albumin seed storage family protein precursor, expressed
XLOC_026538	Sobic.008G135300	-1.52747	-1.88176	0.0035	0.0230972	thaumatin family domain containing protein, expressed
XLOC_020093	Sobic.005G116200	-1.52673	-2.82454	5e-05	0.000711073	oxidoreductase, 2OG-Fe oxygenase family protein, putative, expressed
XLOC_002959	Sobic.001G028200	-1.52445	-3.57756	5e-05	0.000711073	U5 small nuclear ribonucleoprotein 200 kDa helicase, putative, expressed
XLOC_024552	Sobic.007G182101	-1.51961	-1.84417	0.00325	0.0218446	TCP family transcription factor, putative, expressed
XLOC_005784	Sobic.002G032200	-1.51784	-2.10011	0.0013	0.0107984
XLOC_015950	Sobic.004G268000	-1.51781	-3.32078	5e-05	0.000711073	soluble inorganic pyrophosphatase, putative, expressed
XLOC_019304	Sobic.005G200200	-1.51207	-2.22862	0.0009	0.00803981	expressed protein
XLOC_025554	Sobic.007G169533	-1.50963	-2.85978	5e-05	0.000711073	L1P family of ribosomal proteins domain containing protein, expressed
XLOC_002627	Sobic.001G505600	-1.50776	-2.70689	0.00015	0.00186339	DENN domain containing protein, expressed
XLOC_002156	Sobic.001G414650	-1.50604	-2.595	0.0002	0.00238004	NAD dependent epimerase/dehydratase family domain containing protein, expressed
XLOC_025198	Sobic.007G088300	-1.5047	-2.71915	5e-05	0.000711073	late embryogenesis abundant group 1, putative, expressed
XLOC_016180	Sobic.004G313100	-1.50428	-4.32186	5e-05	0.000711073	1-aminocyclopropane-1-carboxylate oxidase protein, putative, expressed
XLOC_024483	Sobic.007G165800	-1.50412	-3.59866	5e-05	0.000711073	transferase family protein, putative, expressed
XLOC_014909	Sobic.004G069850	-1.50139	-3.56892	5e-05	0.000711073	cyclase family protein, putative, expressed
XLOC_032021	Sobic.010G012800	-1.50071	-3.76901	5e-05	0.000711073	acyl CoA binding protein, putative, expressed
XLOC_026039	Sobic.008G034300	-1.5	-3.37151	5e-05	0.000711073	expressed protein
XLOC_001052	Sobic.001G200900	-1.49975	-3.10887	5e-05	0.000711073	LTPL160 - Protease inhibitor/seed storage/LTP family protein precursor, expressed
XLOC_003476	Sobic.001G126300	-1.49936	-2.54328	5e-05	0.000711073	adenylosuccinate synthetase, chloroplast precursor, putative, expressed
XLOC_002873	Sobic.001G010100	-1.49823	-2.44969	0.00015	0.00186339	ankyrin repeat domain containing protein, expressed
XLOC_016822	Sobic.004G081900	-1.49554	-2.24249	0.00055	0.0054304	OsSub12 - Putative Subtilisin homologue, expressed
XLOC_008482	Sobic.002G134300	-1.49546	-1.9922	0.0024	0.017324	GDSL-like lipase/acylhydrolase, putative, expressed
XLOC_027916	Sobic.009G014000	-1.4947	-1.90535	0.00265	0.0186528	expressed protein
XLOC_025817	Sobic.007G220000	-1.49407	-2.53721	5e-05	0.000711073	C3-BTB2 - Bric-a-Brac, Tramtrack, Broad Complex BTB domain with C3 subfamily conserved sequence, expressed
XLOC_015056	Sobic.004G099700	-1.49396	-2.27293	0.0005	0.00502589	receptor-like protein kinase 5 precursor, putative, expressed
XLOC_020820	Sobic.006G035200	-1.49355	-1.96364	0.00015	0.00186339
XLOC_010340	Sobic.003G071901	-1.4876	-2.67292	0.0001	0.00131776	metallothionein, putative, expressed
XLOC_008190	Sobic.002G076200	-1.48493	-2.21748	0.0011	0.00944247
XLOC_021779	Sobic.006G227200	-1.48406	-1.69044	0.00945	0.0483682	leucoanthocyanidin reductase, putative, expressed
XLOC_000146	Sobic.001G027600	-1.48316	-1.80051	0.00525	0.0311161	ribosomal L18p/L5e family protein, putative, expressed
XLOC_002519	Sobic.001G486100	-1.47938	-1.71825	0.008	0.0427144	expressed protein
XLOC_012904	Sobic.003G124200	-1.47826	-1.52742	0.0036	0.0235801	phenazine biosynthesis protein, putative, expressed
XLOC_001586	Sobic.001G300500	-1.47724	-2.77878	5e-05	0.000711073	expansin precursor, putative, expressed
XLOC_007312	Sobic.002G339200	-1.47684	-3.92574	5e-05	0.000711073	chlorophyll A-B binding protein, putative, expressed
XLOC_011703	Sobic.003G331700	-1.47473	-4.31418	5e-05	0.000711073	thaumatin, putative, expressed
XLOC_015445	Sobic.004G168500	-1.47403	-3.8938	5e-05	0.000711073	peroxiredoxin, putative, expressed
XLOC_010255	Sobic.003G054200	-1.4736	-3.50139	5e-05	0.000711073	thioredoxin, putative, expressed
XLOC_013493	Sobic.003G241400	-1.47215	-2.8017	5e-05	0.000711073	seed maturation protein PM41, putative, expressed
XLOC_020245	Sobic.005G148700	-1.46916	-3.36728	5e-05	0.000711073
XLOC_005300	Sobic.001G482300	-1.46899	-3.98714	5e-05	0.000711073	3-ketoacyl-CoA synthase 10, putative, expressed
XLOC_017242	Sobic.004G168700	-1.46655	-1.73664	0.00625	0.0354089	harpin-induced protein 1 domain containing protein, expressed
XLOC_010302	Sobic.003G062200	-1.46372	-4.05148	5e-05	0.000711073	transcription factor HBP-1b, putative, expressed
XLOC_002429	Sobic.001G467800	-1.46238	-1.67916	0.00825	0.0437554	expressed protein
XLOC_009318	Sobic.002G300600	-1.46165	-3.13143	5e-05	0.000711073	thioredoxin, putative, expressed
XLOC_027874	Sobic.009G004100	-1.46011	-2.56897	5e-05	0.000711073	uncharacterized kinase mug58, putative, expressed
XLOC_014388	Sobic.003G416300	-1.46006	-3.7234	5e-05	0.000711073	glutathione S-transferase, putative, expressed
XLOC_012730	Sobic.003G090000	-1.45976	-1.93344	0.003	0.0205616	seven in absentia protein family protein, putative, expressed
XLOC_006847	Sobic.002G241700	-1.4575	-2.08924	0.0012	0.0101341	phosphatidylinositol transfer, putative, expressed
XLOC_024734	Sobic.007G218500	-1.45591	-1.9094	0.00185	0.0142208	caffeoyl-CoA O-methyltransferase, putative, expressed
XLOC_018271	Sobic.005G004900	-1.45587	-1.94993	0.00215	0.0159327	PMR5, putative, expressed
XLOC_018097	Sobic.004G331000	-1.45335	-1.72327	0.00315	0.021353	OsPOP6 - Putative Prolyl Oligopeptidase homologue, expressed
XLOC_010732	Sobic.003G151100	-1.45196	-2.39596	0.00035	0.00373871
XLOC_022537	Sobic.006G093900	-1.45134	-2.39359	0.0004	0.00416879	enzyme of the cupin superfamily protein, putative, expressed
XLOC_005104	Sobic.001G447000	-1.45112	-2.36168	0.0001	0.00131776	maf, putative, expressed
XLOC_029165	Sobic.009G253800	-1.45062	-1.78739	0.00445	0.0275788	aspartic proteinase, putative, expressed
XLOC_011958	Sobic.003G381100	-1.44833	-2.52661	0.0001	0.00131776	OsMADS21 - MADS-box family gene with MIKCc type-box, expressed
XLOC_020450	Sobic.005G192700	-1.44717	-2.60853	5e-05	0.000711073
XLOC_027418	Sobic.008G105900	-1.44674	-1.51967	0.00635	0.0358174
XLOC_027418	Sobic.008G105850	-1.44674	-1.51967	0.00635	0.0358174
XLOC_000537	Sobic.001G106600	-1.44633	-3.2494	5e-05	0.000711073	membrane protein, putative, expressed
XLOC_019375	Sobic.005G212500	-1.44468	-3.45809	5e-05	0.000711073	NBS-LRR disease resistance protein, putative, expressed
XLOC_007949	Sobic.002G030200	-1.44451	-3.83917	5e-05	0.000711073	PsbP, putative, expressed
XLOC_029911	Sobic.009G143100	-1.4388	-3.18433	5e-05	0.000711073	cytochrome b6-f complex iron-sulfur subunit, chloroplast precursor, putative, expressed
XLOC_001773	Sobic.001G335100	-1.43837	-2.23856	0.00075	0.00692972	OsFBD9 - F-box and FBD domain containing protein, expressed
XLOC_012822	Sobic.003G108500	-1.43665	-2.61386	5e-05	0.000711073	glycosyltransferase, putative, expressed
XLOC_027467	Sobic.008G114700	-1.43322	-2.15702	0.0005	0.00502589	peroxidase precursor, putative, expressed
XLOC_015349	Sobic.004G152400	-1.42048	-3.6457	5e-05	0.000711073	ribosomal protein L29, putative, expressed
XLOC_013659	Sobic.003G275200	-1.41985	-1.38452	0.0067	0.0371515	methyltransferase domain containing protein, expressed
XLOC_027787	Sobic.008G180400	-1.41899	-2.88762	5e-05	0.000711073	DNA-binding protein-like, putative, expressed
XLOC_000031	Sobic.001G005200	-1.41733	-2.35245	0.0001	0.00131776	expressed protein
XLOC_029885	Sobic.009G137500	-1.41696	-2.20719	0.0005	0.00502589	glutathione S-transferase, putative, expressed
XLOC_022662	Sobic.006G116900	-1.4152	-2.87119	5e-05	0.000711073	AMP-binding enzyme family protein, expressed
XLOC_021513	Sobic.006G174400	-1.41109	-2.3673	0.0005	0.00502589	cis-zeatin O-glucosyltransferase, putative, expressed
XLOC_001710	Sobic.001G324700	-1.4108	-3.9877	5e-05	0.000711073	cysteine proteinase inhibitor 8 precursor, putative, expressed
XLOC_018483	Sobic.005G052300	-1.41077	-1.77547	0.0046	0.0282048	OsFBX412 - F-box domain containing protein, expressed
XLOC_004256	Sobic.001G280700	-1.40861	-2.53648	5e-05	0.000711073	acyl-desaturase, chloroplast precursor, putative, expressed
XLOC_002598	Sobic.001G500800	-1.40838	-2.72983	5e-05	0.000711073	4-coumarate--CoA ligase-like 7, putative, expressed
XLOC_020132	Sobic.005G125000	-1.40644	-2.55301	5e-05	0.000711073	ATP binding protein, putative, expressed
XLOC_028988	Sobic.009G220800	-1.40556	-1.80775	0.00485	0.0293603	NBS-LRR disease resistance protein, putative, expressed
XLOC_023081	Sobic.006G197800	-1.40322	-2.40221	0.00025	0.00286086	zinc-binding protein, putative, expressed
XLOC_027171	Sobic.008G063100	-1.40064	-2.86253	5e-05	0.000711073	thioredoxin, putative, expressed
XLOC_010117	Sobic.003G029900	-1.39847	-3.00148	5e-05	0.000711073	cytokinin dehydrogenase precursor, putative, expressed
XLOC_022383	Sobic.006G064400	-1.39741	-3.55605	5e-05	0.000711073	desiccation-related protein PCC13-62 precursor, putative, expressed
XLOC_030761	Sobic.010G052200	-1.39693	-3.73776	5e-05	0.000711073	caffeoyl-CoA O-methyltransferase, putative, expressed
XLOC_005508	Sobic.001G523300	-1.39474	-3.33522	5e-05	0.000711073	heavy metal-associated domain containing protein, expressed
XLOC_030214	Sobic.009G201900	-1.39473	-1.74857	0.00535	0.0315631	peptidyl-tRNA hydrolase, putative, expressed
XLOC_016052	Sobic.004G286700	-1.39174	-1.56024	0.0075	0.0405374	GDSL-like lipase/acylhydrolase, putative, expressed
XLOC_032414	Sobic.010G090301	-1.38971	-2.11843	0.00155	0.0124358	DUF581 domain containing protein, expressed
XLOC_014655	Sobic.004G024400	-1.38839	-2.25965	0.00035	0.00373871	KH domain containing protein, putative, expressed
XLOC_024891	Sobic.007G025300	-1.38426	-2.0696	0.00155	0.0124358	basic helix-loop-helix, putative, expressed
XLOC_011780	Sobic.003G347900	-1.37984	-2.97217	5e-05	0.000711073	Core histone H2A/H2B/H3/H4 domain containing protein, putative, expressed
XLOC_021328	Sobic.006G138800	-1.3786	-2.45564	0.00015	0.00186339	phosphoribosyl transferase, putative, expressed
XLOC_016972	Sobic.004G112500	-1.37749	-1.88701	0.00355	0.0233442
XLOC_009293	Sobic.002G295000	-1.3772	-1.95218	0.0023	0.0167616	ZOS9-18 - C2H2 zinc finger protein, expressed
XLOC_029309	Sobic.009G023700	-1.37714	-2.53524	0.0002	0.00238004	ABC transporter, membrane-spanning/permease subunit, putative, expressed
XLOC_008060	Sobic.002G050900	-1.37636	-2.90894	5e-05	0.000711073	uncharacterized protein At4g06744 precursor, putative, expressed
XLOC_006022	Sobic.002G082000	-1.37485	-1.91654	0.003	0.0205616	kelch repeat protein, putative, expressed
XLOC_027589	Sobic.008G139600	-1.37445	-2.02106	0.00195	0.0147987	lectin-like receptor kinase, putative, expressed
XLOC_010081	Sobic.003G023800	-1.37406	-2.30346	0.00025	0.00286086	peptide-N4-asparagine amidase A, putative, expressed
XLOC_025000	Sobic.007G046500	-1.37278	-2.34288	0.00025	0.00286086	60S ribosomal protein L18a-1, putative, expressed
XLOC_001021	Sobic.001G196100	-1.37169	-3.23532	5e-05	0.000711073	src homology-3 domain protein 3, putative, expressed
XLOC_011324	Sobic.003G260000	-1.37164	-2.17189	0.0007	0.0065548	transferase family protein, putative, expressed
XLOC_005006	Sobic.001G426000	-1.37094	-2.73393	5e-05	0.000711073	hsp20/alpha crystallin family protein, putative, expressed
XLOC_021998	Sobic.006G271300	-1.37011	-2.61465	5e-05	0.000711073	C2 domain containing protein, putative, expressed
XLOC_014784	Sobic.004G047400	-1.36961	-2.45838	0.00015	0.00186339	uncharacterized protein CPn_0526/CP_0226/CPj0526/CpB0547, putative, expressed
XLOC_004014	Sobic.001G235100	-1.36726	-2.37107	0.0002	0.00238004	MYB family transcription factor, putative, expressed
XLOC_000308	Sobic.001G059200	-1.36518	-2.05091	0.001	0.00874136	OsFBX21 - F-box domain containing protein, expressed
XLOC_003263	Sobic.001G087900	-1.36508	-2.21408	0.00085	0.0076836	expressed protein
XLOC_005709	Sobic.002G015800	-1.36474	-2.43058	0.0001	0.00131776	OsFBD13 - F-box and FBD domain containing protein, expressed
XLOC_031649	Sobic.010G216200	-1.36237	-3.05695	5e-05	0.000711073	OsGrx_C4 - glutaredoxin subgroup I, expressed
XLOC_012008	Sobic.003G391600	-1.36229	-2.32239	0.0004	0.00416879	AMP-binding domain containing protein, expressed
XLOC_028224	Sobic.009G073100	-1.36183	-3.85554	5e-05	0.000711073	metal cation transporter, putative, expressed
XLOC_003814	Sobic.001G197400	-1.35982	-3.98616	5e-05	0.000711073	actin, putative, expressed
XLOC_017693	Sobic.004G255200	-1.35977	-2.31205	0.0004	0.00416879	CSLE2 - cellulose synthase-like family E, expressed
XLOC_030149	Sobic.009G188000	-1.35974	-2.28863	0.00035	0.00373871	NADPH-dependent FMN reductase domain containing protein, expressed
XLOC_009963	Sobic.003G000500	-1.35953	-2.23088	0.00085	0.0076836	BRASSINOSTEROID INSENSITIVE 1 precursor, putative, expressed
XLOC_003498	Sobic.001G131001	-1.35922	-2.49558	5e-05	0.000711073	N-acetylglucosaminyltransferase, putative, expressed
XLOC_003081	Sobic.001G053900	-1.35918	-2.20566	0.0005	0.00502589	nodulin, putative, expressed
XLOC_005624	Sobic.001G544600	-1.35915	-1.92996	0.0021	0.0156316	phosphoribosyl transferase, putative, expressed
XLOC_018806	Sobic.005G110040	-1.35636	-1.92129	0.00195	0.0147987	LTPL151 - Protease inhibitor/seed storage/LTP family protein precursor, expressed
XLOC_025481	Sobic.007G152800	-1.35508	-3.1609	5e-05	0.000711073	decarboxylase, putative, expressed
XLOC_001835	Sobic.001G347901	-1.35105	-1.95655	0.00295	0.0203274	ribosomal protein L37, putative, expressed
XLOC_022757	Sobic.006G134100	-1.35008	-1.8533	0.0015	0.0121514	carbonyl reductase 3, putative, expressed
XLOC_010614	Sobic.003G127100	-1.34999	-3.33797	5e-05	0.000711073	peroxidase precursor, putative, expressed
XLOC_020600	Sobic.005G225000	-1.3488	-1.7966	0.0043	0.0269594
XLOC_000806	Sobic.001G157200	-1.34825	-1.76847	0.0057	0.0330556	amino acid permease family protein, putative, expressed
XLOC_015079	Sobic.004G103300	-1.34739	-2.05997	0.0016	0.0127572	Complex I intermediate-associated protein 30 domain containing protein, putative, expressed
XLOC_029360	Sobic.009G033200	-1.34674	-3.38932	5e-05	0.000711073	IN2-1 protein, putative, expressed
XLOC_015771	Sobic.004G232300	-1.3464	-3.16192	5e-05	0.000711073	annexin, putative, expressed
XLOC_018896	Sobic.005G121500	-1.34595	-2.69066	5e-05	0.000711073	dehydrogenase/reductase, putative, expressed
XLOC_007790	Sobic.002G000300	-1.3455	-2.49781	0.0001	0.00131776	RNA polymerase subunit, putative, expressed
XLOC_020365	Sobic.005G172900	-1.34329	-2.41093	0.0002	0.00238004	UDP-glucoronosyl/UDP-glucosyl transferase, putative, expressed
XLOC_003162	Sobic.001G069700	-1.34207	-1.84614	0.0034	0.0225891	fatty acid hydroxylase, putative, expressed
XLOC_010630	Sobic.003G130200	-1.34197	-2.87426	5e-05	0.000711073	embryonic protein DC-8, putative, expressed
XLOC_008728	Sobic.002G185100	-1.34061	-2.02903	0.001	0.00874136	succinate dehydrogenase and fumarate reductase iron-sulfur protein, expressed
XLOC_017868	Sobic.004G288700	-1.33886	-3.80706	5e-05	0.000711073	aquaporin protein, putative, expressed
XLOC_008082	Sobic.002G055600	-1.33829	-3.24176	5e-05	0.000711073	glycosyl hydrolase, putative, expressed
XLOC_021904	Sobic.006G250200	-1.33768	-3.68833	5e-05	0.000711073	amino acid transporter, putative, expressed
XLOC_020991	Sobic.006G069300	-1.33711	-3.40336	5e-05	0.000711073	bifunctional monodehydroascorbate reductase and carbonic anhydrasenectarin-3 precursor, putative, expressed
XLOC_007595	Sobic.002G391100	-1.33694	-3.71807	5e-05	0.000711073	peroxiredoxin, putative, expressed
XLOC_008495	Sobic.002G138000	-1.33592	-2.06051	0.0011	0.00944247	Core histone H2A/H2B/H3/H4 domain containing protein, putative, expressed
XLOC_010099	Sobic.003G027000	-1.33424	-3.94491	5e-05	0.000711073	OsMADS3 - MADS-box family gene with MIKCc type-box, expressed
XLOC_016602	Sobic.004G035800	-1.33389	-2.8178	5e-05	0.000711073	retrotransposon protein, putative, unclassified, expressed
XLOC_009687	Sobic.002G379100	-1.3314	-2.75591	5e-05	0.000711073	dehydrogenase, putative, expressed
XLOC_009687	Sobic.002G379000	-1.3314	-2.75591	5e-05	0.000711073	cytochrome c oxidase subunit, putative, expressed
XLOC_009687	Sobic.002G379200	-1.3314	-2.75591	5e-05	0.000711073	dehydrogenase, putative, expressed
XLOC_006370	Sobic.002G151000	-1.33116	-3.14151	5e-05	0.000711073	enoyl-acyl-carrier-protein reductase NADH, chloroplast precursor, expressed
XLOC_026437	Sobic.008G115500	-1.3284	-2.9056	5e-05	0.000711073	syntaxin, putative, expressed
XLOC_016733	Sobic.004G064900	-1.32827	-2.15612	0.00085	0.0076836	gp176, putative, expressed
XLOC_025440	Sobic.007G142200	-1.32819	-1.85725	0.00395	0.0252485	transferase family protein, putative, expressed
XLOC_033158	Sobic.010G236900	-1.32291	-2.44644	0.0002	0.00238004	expressed protein
XLOC_030597	Sobic.010G020100	-1.32228	-2.57358	5e-05	0.000711073	beta-glucan-binding protein 4, putative, expressed
XLOC_015510	Sobic.004G182500	-1.32134	-2.61845	5e-05	0.000711073	NAD binding domain of 6-phosphogluconate dehydrogenase containing protein, expressed
XLOC_014333	Sobic.003G406000	-1.31913	-2.19305	0.0005	0.00502589	OsFBO2 - F-box and other domain containing protein, expressed
XLOC_006056	Sobic.002G090300	-1.3171	-1.95908	0.0022	0.0161883	tRNA-specific adenosine deaminase, putative, expressed
XLOC_013699	Sobic.003G283700	-1.31574	-2.88651	5e-05	0.000711073	DUF1264 domain containing protein, putative, expressed
XLOC_017846	Sobic.004G284001	-1.31341	-2.7739	5e-05	0.000711073
XLOC_006615	Sobic.002G200900	-1.31301	-2.70327	5e-05	0.000711073	alpha/beta hydrolase fold, putative, expressed
XLOC_015065	Sobic.004G101400	-1.3129	-2.50637	0.0001	0.00131776	HSF-type DNA-binding domain containing protein, expressed
XLOC_010093	Sobic.003G025700	-1.31237	-1.99241	0.0022	0.0161883	GIL1, putative, expressed
XLOC_023771	Sobic.007G045201	-1.31161	-1.72342	0.0062	0.0352093	prefoldin subunit, putative, expressed
XLOC_016980	Sobic.004G114400	-1.3111	-1.90893	0.00265	0.0186528
XLOC_027653	Sobic.008G154400	-1.31081	-2.43932	0.00015	0.00186339	cytochrome P450, putative, expressed
XLOC_022826	Sobic.006G145901	-1.30817	-2.2139	0.0006	0.0058073	Os4bglu14 - monolignol beta-glucoside homologue without catalytic acid/base, expressed
XLOC_001394	Sobic.001G267266	-1.3064	-1.61231	0.00835	0.0441316
XLOC_032182	Sobic.010G044900	-1.30637	-3.66701	5e-05	0.000711073	GDSL-like lipase/acylhydrolase, putative, expressed
XLOC_022749	Sobic.006G132300	-1.30604	-3.18402	5e-05	0.000711073	CHIT3 - Chitinase family protein precursor, expressed
XLOC_021005	Sobic.006G073700	-1.30561	-1.77523	0.0051	0.0304868	expressed protein
XLOC_007059	Sobic.002G288300	-1.3055	-3.57678	5e-05	0.000711073	chlorophyll A-B binding protein, putative, expressed
XLOC_002387	Sobic.001G458600	-1.30481	-1.94794	0.0019	0.0145116	Os3bglu6 - beta-glucosidase/beta-fucosidase/beta-galactosidase, expressed
XLOC_019810	Sobic.005G059200	-1.30325	-2.98883	5e-05	0.000711073	bromodomain domain containing protein, expressed
XLOC_021861	Sobic.006G241900	-1.3015	-2.72866	5e-05	0.000711073	plant-specific domain TIGR01627 family protein, expressed
XLOC_001018	Sobic.001G195800	-1.30013	-1.87231	0.0032	0.0215693	aquaporin protein, putative, expressed
XLOC_024366	Sobic.007G146700	-1.29926	-2.09316	0.00105	0.00911638	DUF581 domain containing protein, expressed
XLOC_004675	Sobic.001G363700	-1.29611	-1.75165	0.0061	0.0348428	cytochrome P450, putative, expressed
XLOC_001738	Sobic.001G329800	-1.29531	-3.10166	5e-05	0.000711073	allene oxide cyclase 4, chloroplast precursor, putative, expressed
XLOC_030572	Sobic.010G015800	-1.29435	-2.23507	0.0004	0.00416879	zinc RING finger protein, putative, expressed
XLOC_016388	Sobic.004G351400	-1.29285	-1.89572	0.00255	0.0181478	O-methyltransferase, putative, expressed
XLOC_006272	Sobic.002G134100	-1.29145	-2.70659	5e-05	0.000711073	male sterility protein, putative, expressed
XLOC_013917	Sobic.003G323201	-1.29031	-1.79028	0.0043	0.0269594	expressed protein
XLOC_028048	Sobic.009G037100	-1.28953	-3.33203	5e-05	0.000711073	oxidoreductase, short chain dehydrogenase/reductase family protein, putative, expressed
XLOC_029230	Sobic.009G007100	-1.28866	-2.27334	0.0004	0.00416879	glutelin, putative, expressed
XLOC_012471	Sobic.003G039500	-1.2864	-1.85885	0.0038	0.0245245	expressed protein
XLOC_016429	Sobic.004G001300	-1.28635	-3.08584	5e-05	0.000711073	erythronate-4-phosphate dehydrogenase domain containing protein, expressed
XLOC_018391	Sobic.005G033400	-1.28563	-1.73197	0.0061	0.0348428	heavy-metal-associated domain-containing protein, putative, expressed
XLOC_025683	Sobic.007G194100	-1.28461	-3.64575	5e-05	0.000711073	nucleotide pyrophosphatase/phosphodiesterase, putative, expressed
XLOC_010910	Sobic.003G184800	-1.28389	-3.31238	5e-05	0.000711073	sodium/calcium exchanger protein, putative, expressed
XLOC_004044	Sobic.001G239601	-1.28356	-1.96683	0.002	0.015089	universal stress protein domain containing protein, putative, expressed
XLOC_013560	Sobic.003G253400	-1.28305	-3.39028	5e-05	0.000711073	expressed protein
XLOC_003109	Sobic.001G059800	-1.28248	-1.81287	0.0019	0.0145116	cupin domain containing protein, expressed
XLOC_015857	Sobic.004G249800	-1.28078	-2.17774	0.0004	0.00416879	expressed protein
XLOC_014483	Sobic.003G434600	-1.28041	-2.8375	5e-05	0.000711073	FAD dependent oxidoreductase domain containing protein, expressed
XLOC_006818	Sobic.002G237000	-1.28033	-2.47736	0.0001	0.00131776	fasciclin domain containing protein, expressed
XLOC_000851	Sobic.001G166300	-1.27908	-2.57472	5e-05	0.000711073	gibberellin 20 oxidase 2, putative, expressed
XLOC_000851	Sobic.001G166200	-1.27908	-2.57472	5e-05	0.000711073	dof zinc finger domain containing protein, putative, expressed
XLOC_031682	Sobic.010G224400	-1.27793	-2.06504	0.0003	0.00331928	potassium transporter, putative, expressed
XLOC_033369	Sobic.010G277600	-1.27743	-1.72747	0.00545	0.0320173
XLOC_020384	Sobic.005G178800	-1.27627	-2.38301	0.00025	0.00286086	OsFBX135 - F-box domain containing protein, expressed
XLOC_022591	Sobic.006G106000	-1.27618	-2.40138	0.0001	0.00131776	RAN guanine nucleotide release factor, putative, expressed
XLOC_009615	Sobic.002G362400	-1.27509	-2.58601	5e-05	0.000711073	ribosome inactivating protein, putative, expressed
XLOC_021695	Sobic.006G211900	-1.27489	-2.54161	0.00015	0.00186339	dehydrogenase, putative, expressed
XLOC_022673	Sobic.006G118400	-1.27431	-2.39023	0.0003	0.00331928	gibberellin 20 oxidase 2, putative, expressed
XLOC_029061	Sobic.009G234600	-1.27341	-3.4283	5e-05	0.000711073	chlorophyll A-B binding protein, putative, expressed
XLOC_028001	Sobic.009G028400	-1.27328	-2.06168	0.0013	0.0107984	expressed protein
XLOC_010919	Sobic.003G186500	-1.27314	-3.32244	5e-05	0.000711073	N-rich protein, putative, expressed
XLOC_025778	Sobic.007G213100	-1.27064	-1.96034	0.00295	0.0203274	citrate transporter, putative, expressed
XLOC_011023	Sobic.003G205600	-1.26994	-2.18919	0.00055	0.0054304	uncharacterized protein At4g06744 precursor, putative, expressed
XLOC_026941	Sobic.008G020100	-1.26985	-2.37157	0.00025	0.00286086	plastocyanin-like domain containing protein, putative, expressed
XLOC_005100	Sobic.001G446400	-1.26881	-3.18507	5e-05	0.000711073	receptor protein kinase CLAVATA1 precursor, putative, expressed
XLOC_023764	Sobic.007G044300	-1.26742	-1.9031	0.00235	0.0170441	peptide transporter PTR2, putative, expressed
XLOC_008499	Sobic.002G138700	-1.26662	-2.43762	5e-05	0.000711073	C2 domain containing protein, putative, expressed
XLOC_009971	Sobic.003G002300	-1.26563	-3.30417	5e-05	0.000711073	DUF250 domain containing protein, putative, expressed
XLOC_008635	Sobic.002G167000	-1.26538	-3.63324	5e-05	0.000711073	phosphoenolpyruvate carboxylase, putative, expressed
XLOC_026810	Sobic.008G186300	-1.26486	-2.89703	5e-05	0.000711073	receptor-like protein kinase HAIKU2 precursor, putative, expressed
XLOC_001278	Sobic.001G249700	-1.2639	-2.18511	0.0001	0.00131776	expressed protein
XLOC_008959	Sobic.002G231200	-1.26148	-2.85713	5e-05	0.000711073	retrotransposon protein, putative, unclassified, expressed
XLOC_033197	Sobic.010G246200	-1.26147	-1.9944	0.00065	0.0061837	ABC transporter, ATP-binding protein, putative, expressed
XLOC_000763	Sobic.001G149800	-1.26144	-1.75649	0.00385	0.024761	2-aminoethanethiol dioxygenase, putative, expressed
XLOC_017319	Sobic.004G183400	-1.26141	-1.63981	0.00735	0.0398945	expressed protein
XLOC_008064	Sobic.002G051700	-1.25751	-3.41415	5e-05	0.000711073	transmembrane BAX inhibitor motif-containing protein, putative, expressed
XLOC_013920	Sobic.003G324100	-1.25664	-1.95318	0.0009	0.00803981	haloacid dehalogenase, putative, expressed
XLOC_027942	Sobic.009G019200	-1.25545	-2.19575	0.00045	0.00460932	serine/threonine-protein kinase receptor precursor, putative, expressed
XLOC_022446	Sobic.006G077600	-1.25538	-2.00907	0.00095	0.00839661	phosphatidylinositol N-acetylglucosaminyltransferase subunit P, putative, expressed
XLOC_011796	Sobic.003G350700	-1.25504	-3.52419	5e-05	0.000711073	DnaK family protein, putative, expressed
XLOC_020253	Sobic.005G149700	-1.25453	-2.29144	0.0002	0.00238004	expressed protein
XLOC_028515	Sobic.009G129800	-1.25452	-3.37626	5e-05	0.000711073	endo-1,3;1,4-beta-D-glucanase precursor, putative, expressed
XLOC_023615	Sobic.007G014700	-1.25415	-3.62572	5e-05	0.000711073	kinase, pfkB family, putative, expressed
XLOC_027071	Sobic.008G043500	-1.25226	-2.61298	5e-05	0.000711073	harpin-induced protein 1 domain containing protein, expressed
XLOC_012127	Sobic.003G413800	-1.25206	-1.95126	0.0021	0.0156316	cytochrome P450, putative, expressed
XLOC_003388	Sobic.001G110000	-1.25147	-1.85283	0.00405	0.0257399	Core histone H2A/H2B/H3/H4 domain containing protein, putative, expressed
XLOC_019549	Sobic.005G011300	-1.24971	-2.42702	5e-05	0.000711073	peroxidase precursor, putative, expressed
XLOC_026889	Sobic.008G010000	-1.249	-2.39852	0.0001	0.00131776	expressed protein
XLOC_014499	Sobic.003G437300	-1.24862	-2.84418	5e-05	0.000711073	sulfotransferase domain containing protein, expressed
XLOC_015796	Sobic.004G238600	-1.24833	-2.20518	0.0005	0.00502589	starch synthase, putative, expressed
XLOC_032188	Sobic.010G046700	-1.24752	-3.39679	5e-05	0.000711073	ABC transporter, ATP-binding protein, putative, expressed
XLOC_029036	Sobic.009G229400	-1.24443	-2.90835	5e-05	0.000711073	60S acidic ribosomal protein P0, putative, expressed
XLOC_007557	Sobic.002G383500	-1.24371	-2.38647	0.00015	0.00186339	expressed protein
XLOC_028100	Sobic.009G048000	-1.24286	-1.99006	0.00155	0.0124358	villin, putative, expressed
XLOC_010686	Sobic.003G142200	-1.24073	-2.30948	0.0003	0.00331928	integral membrane protein DUF6 containing protein, expressed
XLOC_012870	Sobic.003G117000	-1.23966	-3.39546	5e-05	0.000711073	late embryogenesis abundant protein, putative, expressed
XLOC_026948	Sobic.008G021700	-1.23906	-2.15727	0.00055	0.0054304	peptidyl-prolyl cis-trans isomerase, FKBP-type, putative, expressed
XLOC_026687	Sobic.008G161700	-1.23892	-3.59367	5e-05	0.000711073	homocysteine S-methyltransferase protein, putative, expressed
XLOC_024741	Sobic.007G220100	-1.23836	-3.3439	5e-05	0.000711073	copine, putative, expressed
XLOC_029234	Sobic.009G007700	-1.23835	-3.30498	5e-05	0.000711073	expressed protein
XLOC_017000	Sobic.004G118500	-1.23823	-1.98573	0.00155	0.0124358	proline-rich protein HaeIII subfamily 1 precursor, putative, expressed
XLOC_002654	Sobic.001G510300	-1.23465	-2.88672	5e-05	0.000711073	cytochrome P450 protein, putative, expressed
XLOC_009310	Sobic.002G298900	-1.23429	-1.7753	0.0044	0.0273603	heat shock protein DnaJ, putative, expressed
XLOC_029063	Sobic.009G234800	-1.23317	-3.40592	5e-05	0.000711073	aspartic proteinase oryzasin-1 precursor, putative, expressed
XLOC_020346	Sobic.005G169600	-1.23145	-2.22599	0.0003	0.00331928	chloroplastic group IIA intron splicing facilitator CRS1, chloroplast precursor, putative, expressed
XLOC_003743	Sobic.001G181700	-1.23064	-1.75595	0.0049	0.0295878	expressed protein
XLOC_029138	Sobic.009G248000	-1.22963	-1.75564	0.0047	0.0287335	harpin-induced protein 1 domain containing protein, expressed
XLOC_006269	Sobic.002G133800	-1.22942	-3.54198	5e-05	0.000711073	monodehydroascorbate reductase, putative, expressed
XLOC_012653	Sobic.003G077300	-1.22896	-1.51098	0.00875	0.0456246	TP53RK-binding protein, putative, expressed
XLOC_006657	Sobic.002G207900	-1.22697	-3.14485	5e-05	0.000711073	WAX2, putative, expressed
XLOC_012183	Sobic.003G428300	-1.22439	-2.12113	0.00065	0.0061837	OsRR4 type-A response regulator, expressed
XLOC_026144	Sobic.008G057100	-1.2243	-1.96978	0.00135	0.0111142	eukaryotic aspartyl protease domain containing protein, expressed
XLOC_028384	Sobic.009G104500	-1.22374	-3.31226	5e-05	0.000711073	small hydrophilic plant seed protein, putative, expressed
XLOC_026564	Sobic.008G140100	-1.22046	-2.08777	0.0008	0.00729481	nucleotide pyrophosphatase/phosphodiesterase, putative, expressed
XLOC_027845	Sobic.008G191200	-1.22036	-1.80995	0.00455	0.0280424	ATPase 3, putative, expressed
XLOC_005538	Sobic.001G529400	-1.21939	-2.97233	5e-05	0.000711073	Core histone H2A/H2B/H3/H4 domain containing protein, putative, expressed
XLOC_017929	Sobic.004G299200	-1.2189	-2.42395	0.00025	0.00286086	required to maintain repression 1, putative, expressed
XLOC_015577	Sobic.004G196900	-1.21852	-2.04841	0.0008	0.00729481
XLOC_013475	Sobic.003G237000	-1.2184	-2.16813	0.0004	0.00416879	sulfate transporter, putative, expressed
XLOC_029348	Sobic.009G031500	-1.2184	-2.62973	5e-05	0.000711073	agenet domain containing protein, putative, expressed
XLOC_014613	Sobic.004G018400	-1.2164	-3.354	5e-05	0.000711073	peptidyl-prolyl cis-trans isomerase, putative, expressed
XLOC_003043	Sobic.001G046100	-1.21613	-2.60387	0.0001	0.00131776	ribosomal protein, putative, expressed
XLOC_032254	Sobic.010G060400	-1.21605	-1.8186	0.0038	0.0245245	leucoanthocyanidin dioxygenase, putative, expressed
XLOC_020462	Sobic.005G193700	-1.21594	-3.27042	5e-05	0.000711073
XLOC_020679	Sobic.006G009100	-1.21479	-2.55266	0.0002	0.00238004	WD40-like Beta Propeller Repeat family protein, expressed
XLOC_030014	Sobic.009G163900	-1.21317	-2.62527	5e-05	0.000711073	DnaK family protein, putative, expressed
XLOC_030803	Sobic.010G059800	-1.21214	-2.47259	5e-05	0.000711073	hydroxylase, putative, expressed
XLOC_011834	Sobic.003G357800	-1.21086	-1.80245	0.0038	0.0245245	SOUL heme-binding protein, putative, expressed
XLOC_027378	Sobic.008G100700	-1.21015	-1.72991	0.00615	0.0350445	SSXT protein, putative, expressed
XLOC_022817	Sobic.006G144700	-1.20767	-2.34213	5e-05	0.000711073	BRCA1 C Terminus domain containing protein, expressed
XLOC_019692	Sobic.005G037000	-1.20683	-1.57797	0.0091	0.0469946	cytochrome P450, putative, expressed
XLOC_002738	Sobic.001G526800	-1.20662	-2.28189	0.0002	0.00238004	OsMADS56 - MADS-box family gene with MIKCc type-box, expressed
XLOC_004261	Sobic.001G281300	-1.2065	-2.90473	5e-05	0.000711073	dehydration response related protein, putative, expressed
XLOC_022586	Sobic.006G105300	-1.20649	-1.92775	0.0018	0.0139586	expressed protein
XLOC_010271	Sobic.003G057100	-1.20647	-1.71298	0.00565	0.0328341	Core histone H2A/H2B/H3/H4 domain containing protein, putative, expressed
XLOC_000555	Sobic.001G110300	-1.20494	-1.70457	0.005	0.0300072	fb27, putative, expressed
XLOC_025452	Sobic.007G145000	-1.19901	-2.62366	5e-05	0.000711073	D-3-phosphoglycerate dehydrogenase, chloroplast precursor, putative, expressed
XLOC_023306	Sobic.006G242100	-1.19763	-2.73024	5e-05	0.000711073	glycosyltransferase family 43 protein, putative, expressed
XLOC_011781	Sobic.003G348000	-1.19715	-3.44254	5e-05	0.000711073	SAC3/GANP family protein, putative, expressed
XLOC_032646	Sobic.010G133000	-1.19637	-2.56116	5e-05	0.000711073	late embryogenesis abundant group 1, putative, expressed
XLOC_030636	Sobic.010G028000	-1.19501	-1.94995	0.00115	0.00979113	ribosome-binding factor A, chloroplast precursor, putative, expressed
XLOC_008252	Sobic.002G088000	-1.19497	-2.86651	5e-05	0.000711073	cytokinin-N-glucosyltransferase 1, putative, expressed
XLOC_004622	Sobic.001G353501	-1.19436	-3.16994	5e-05	0.000711073	LTPL56 - Protease inhibitor/seed storage/LTP family protein precursor, expressed
XLOC_016024	Sobic.004G281200	-1.19084	-2.24107	0.0003	0.00331928	chitin-inducible gibberellin-responsive protein 2, putative, expressed
XLOC_003815	Sobic.001G197901	-1.18968	-1.87594	0.0029	0.020049
XLOC_017488	Sobic.004G215800	-1.18942	-1.65216	0.0064	0.0360022	serine/threonine protein phosphatase 2A 55 kDa regulatory subunit B, putative, expressed
XLOC_000276	Sobic.001G052000	-1.18921	-1.47707	0.00435	0.0271607	aspartic proteinase nepenthesin-1 precursor, putative, expressed
XLOC_011759	Sobic.003G342000	-1.1882	-3.26856	5e-05	0.000711073	bet v I allergen family protein, putative, expressed
XLOC_020342	Sobic.005G168700	-1.18624	-3.02255	5e-05	0.000711073	3-ketoacyl-CoA synthase, putative, expressed
XLOC_029532	Sobic.009G065600	-1.18488	-2.74132	5e-05	0.000711073	transferase family protein, putative, expressed
XLOC_027731	Sobic.008G171000	-1.18436	-2.01862	0.001	0.00874136	methyltransferase domain containing protein, putative, expressed
XLOC_025558	Sobic.007G170100	-1.18415	-1.78549	0.00345	0.0228395	male sterility protein 2, putative, expressed
XLOC_017707	Sobic.004G257700	-1.18406	-2.04844	0.00135	0.0111142	aspartic proteinase nepenthesin-1 precursor, putative, expressed
XLOC_031007	Sobic.010G101300	-1.18371	-2.12913	0.00015	0.00186339	dehydrogenase E1 component domain containing protein, expressed
XLOC_014211	Sobic.003G382800	-1.18289	-2.08539	0.00105	0.00911638	expressed protein
XLOC_017039	Sobic.004G125300	-1.18263	-1.63841	0.00855	0.0448761	xyloglucan fucosyltransferase, putative, expressed
XLOC_016767	Sobic.004G072000	-1.18203	-1.58186	0.0087	0.0454348	ribosome, putative, expressed
XLOC_017449	Sobic.004G208100	-1.18144	-2.81659	5e-05	0.000711073	expressed protein
XLOC_022174	Sobic.006G024000	-1.17939	-2.07862	0.00075	0.00692972	UDP-glucoronosyl/UDP-glucosyl transferase, putative, expressed
XLOC_007676	Sobic.002G410700	-1.17903	-3.23892	5e-05	0.000711073	vacuolar ATP synthase subunit F, putative, expressed
XLOC_031498	Sobic.010G189300	-1.17891	-3.27913	5e-05	0.000711073	chlorophyll A-B binding protein, putative, expressed
XLOC_013020	Sobic.003G144500	-1.17863	-3.30846	5e-05	0.000711073	mitochondrial import inner membrane translocase subunit Tim17, putative, expressed
XLOC_007270	Sobic.002G329500	-1.17777	-2.97413	5e-05	0.000711073	beta-amylase, putative, expressed
XLOC_030613	Sobic.010G022600	-1.17747	-1.98435	0.00125	0.010435	starch synthase, putative, expressed
XLOC_026062	Sobic.008G039900	-1.17613	-3.40734	5e-05	0.000711073	glycine dehydrogenase, putative, expressed
XLOC_005617	Sobic.001G542800	-1.17533	-1.66462	0.0071	0.0388152	formyl transferase, putative, expressed
XLOC_012773	Sobic.003G098500	-1.16852	-2.46652	0.00015	0.00186339	sulfated surface glycoprotein 185 precursor, putative, expressed
XLOC_031416	Sobic.010G176200	-1.16835	-2.49611	5e-05	0.000711073	expressed protein
XLOC_004890	Sobic.001G405100	-1.16716	-1.99722	0.00125	0.010435	BTBT1 - Bric-a-Brac, Tramtrack, Broad Complex BTB domain with tetratricopeptide repeats, expressed
XLOC_016015	Sobic.004G279601	-1.16547	-1.56766	0.00975	0.0494189	Core histone H2A/H2B/H3/H4 domain containing protein, putative, expressed
XLOC_012242	Sobic.003G439600	-1.16546	-1.89196	0.00265	0.0186528	amino acid kinase, putative, expressed
XLOC_004746	Sobic.001G379000	-1.16438	-3.17603	5e-05	0.000711073	aminotransferase, putative, expressed
XLOC_006051	Sobic.002G089400	-1.16339	-3.41463	5e-05	0.000711073	DEF8 - Defensin and Defensin-like DEFL family, expressed
XLOC_029344	Sobic.009G030800	-1.16052	-1.84784	0.00255	0.0181478	expressed protein
XLOC_016188	Sobic.004G314400	-1.16028	-2.05268	0.00075	0.00692972	universal stress protein domain containing protein, putative, expressed
XLOC_010521	Sobic.003G108200	-1.15958	-2.50766	5e-05	0.000711073	expressed protein
XLOC_010411	Sobic.003G086300	-1.15756	-2.19455	0.001	0.00874136	cation efflux family protein, putative, expressed
XLOC_015784	Sobic.004G236000	-1.15623	-2.79555	5e-05	0.000711073	laccase precursor protein, putative, expressed
XLOC_032059	Sobic.010G021300	-1.15599	-2.66259	5e-05	0.000711073	histone H1, putative, expressed
XLOC_026211	Sobic.008G072900	-1.15494	-3.40317	5e-05	0.000711073	OsMADS13 - MADS-box family gene with MIKCc type-box, expressed
XLOC_027816	Sobic.008G186500	-1.15402	-1.65579	0.00355	0.0233442	FGGY family of carbohydrate kinases, putative, expressed
XLOC_024459	Sobic.007G162700	-1.15372	-1.89712	0.00185	0.0142208	AP2 domain containing protein, expressed
XLOC_027633	Sobic.008G148300	-1.15298	-1.75055	0.00435	0.0271607	kinesin motor domain containing protein, putative, expressed
XLOC_030076	Sobic.009G175200	-1.15201	-1.968	0.001	0.00874136	transposon protein, putative, unclassified, expressed
XLOC_033288	Sobic.010G262500	-1.15047	-3.33049	5e-05	0.000711073	glyceraldehyde-3-phosphate dehydrogenase, putative, expressed
XLOC_013260	Sobic.003G191000	-1.15002	-2.91598	5e-05	0.000711073	FAD dependent oxidoreductase domain containing protein, expressed
XLOC_024897	Sobic.007G027200	-1.149	-1.96876	0.0021	0.0156316	anthocyanidin 3-O-glucosyltransferase, putative, expressed
XLOC_020736	Sobic.006G020900	-1.14887	-1.84397	0.00325	0.0218446	phosphoglycerate mutase, putative, expressed
XLOC_006999	Sobic.002G275200	-1.14842	-2.22728	0.0004	0.00416879	PPR repeat containing protein, expressed
XLOC_022300	Sobic.006G046000	-1.14838	-2.32778	0.0001	0.00131776
XLOC_031500	Sobic.010G189700	-1.14745	-2.90954	5e-05	0.000711073	aspartic proteinase, putative, expressed
XLOC_009813	Sobic.002G402000	-1.14598	-1.70224	0.0065	0.0364297	expressed protein
XLOC_014325	Sobic.003G403300	-1.14585	-3.35939	5e-05	0.000711073	sucrose-phosphate synthase, putative, expressed
XLOC_016588	Sobic.004G031501	-1.14552	-1.6582	0.0079	0.0422616	gp176, putative, expressed
XLOC_031486	Sobic.010G187100	-1.14549	-1.99619	0.00135	0.0111142	expressed protein
XLOC_028708	Sobic.009G168300	-1.14368	-1.84148	0.0032	0.0215693	expressed protein
XLOC_006327	Sobic.002G143300	-1.1434	-2.21	0.0004	0.00416879	expressed protein
XLOC_013805	Sobic.003G304100	-1.14309	-2.63757	5e-05	0.000711073	peptide transporter PTR2, putative, expressed
XLOC_011922	Sobic.003G373900	-1.14304	-1.59569	0.007	0.0384447	universal stress protein domain containing protein, putative, expressed
XLOC_005623	Sobic.001G544400	-1.14289	-3.1115	5e-05	0.000711073	oleosin, putative, expressed
XLOC_000812	Sobic.001G157800	-1.14111	-2.01946	0.001	0.00874136	26S protease regulatory subunit 6B, putative, expressed
XLOC_016970	Sobic.004G111500	-1.13832	-2.26056	0.00025	0.00286086	late embryogenesis abundant domain-containing protein, putative, expressed
XLOC_000063	Sobic.001G011400	-1.13821	-2.7853	5e-05	0.000711073	CRAL/TRIO domain containing protein, expressed
XLOC_021063	Sobic.006G085300	-1.13781	-2.82076	5e-05	0.000711073	Regulator of chromosome condensation domain containing protein, expressed
XLOC_004947	Sobic.001G415400	-1.13485	-1.67926	0.0037	0.0240464	PsbP, putative, expressed
XLOC_031020	Sobic.010G103200	-1.13469	-1.87263	0.00235	0.0170441	ThiF family domain containing protein, putative, expressed
XLOC_033286	Sobic.010G262433	-1.13438	-3.03246	5e-05	0.000711073	glyceraldehyde-3-phosphate dehydrogenase, putative, expressed
XLOC_029038	Sobic.009G229700	-1.13352	-2.71311	5e-05	0.000711073	expressed protein
XLOC_016692	Sobic.004G054400	-1.1335	-1.684	0.0059	0.0339093	peptidyl-prolyl cis-trans isomerase, FKBP-type, putative, expressed
XLOC_026820	Sobic.008G188600	-1.13224	-1.89645	0.00175	0.0136405	glyoxalase family protein, putative, expressed
XLOC_031964	Sobic.010G000300	-1.13219	-2.64009	5e-05	0.000711073	transmembrane BAX inhibitor motif-containing protein, putative, expressed
XLOC_003649	Sobic.001G162800	-1.13193	-2.58341	0.0001	0.00131776	expressed protein
XLOC_024691	Sobic.007G209800	-1.13167	-2.03117	0.00095	0.00839661	3-oxoacyl-reductase, chloroplast precursor, putative, expressed
XLOC_028520	Sobic.009G130600	-1.12918	-2.47849	5e-05	0.000711073	GDSL-like lipase/acylhydrolase, putative, expressed
XLOC_008539	Sobic.002G147500	-1.1281	-1.58217	0.0075	0.0405374	early fruit mRNA, putative, expressed
XLOC_030609	Sobic.010G022100	-1.12649	-1.68797	0.00635	0.0358174	magnesium-protoporphyrin O-methyltransferase, putative, expressed
XLOC_032850	Sobic.010G172900	-1.12623	-1.59489	0.0094	0.0481714	histone deacetylase, putative, expressed
XLOC_007732	Sobic.002G420900	-1.12605	-3.15659	5e-05	0.000711073	stress responsive protein, putative, expressed
XLOC_025131	Sobic.007G074500	-1.12584	-3.19201	5e-05	0.000711073	aminotransferase, putative, expressed
XLOC_018443	Sobic.005G044000	-1.1254	-2.95477	5e-05	0.000711073	harpin-induced protein 1 domain containing protein, expressed
XLOC_021959	Sobic.006G263300	-1.12468	-2.23526	0.00035	0.00373871	OsRR6 type-A response regulator, expressed
XLOC_019123	Sobic.005G164700	-1.12254	-1.61597	0.0095	0.0485646	h/ACA ribonucleoprotein complex subunit 1-like protein 1, putative, expressed
XLOC_015998	Sobic.004G276900	-1.12238	-2.0146	0.00105	0.00911638	leucyl-tRNA synthetase, cytoplasmic, putative, expressed
XLOC_016035	Sobic.004G283800	-1.12161	-1.84316	0.0034	0.0225891	dehydration response related protein, putative, expressed
XLOC_012576	Sobic.003G063900	-1.12117	-2.90011	5e-05	0.000711073
XLOC_029435	Sobic.009G048100	-1.12101	-2.73238	5e-05	0.000711073	lipase, putative, expressed
XLOC_011066	Sobic.003G213000	-1.12009	-2.14773	0.0007	0.0065548	nodulin MtN3 family protein, putative, expressed
XLOC_015491	Sobic.004G178000	-1.11845	-1.75305	0.00395	0.0252485	OsRR2 type-A response regulator, expressed
XLOC_024270	Sobic.007G131000	-1.11837	-1.81185	0.00245	0.0175785	dynamin-2B, putative, expressed
XLOC_006331	Sobic.002G143766	-1.11771	-1.67301	0.00475	0.0289755
XLOC_003446	Sobic.001G120900	-1.11765	-2.9374	5e-05	0.000711073	GRAS family transcription factor domain containing protein, expressed
XLOC_010694	Sobic.003G144200	-1.11629	-1.67555	0.0072	0.0392078	Homeobox domain containing protein, expressed
XLOC_007690	Sobic.002G412800	-1.11393	-3.07924	5e-05	0.000711073	stress-related protein, putative, expressed
XLOC_000595	Sobic.001G118400	-1.11324	-1.73067	0.0046	0.0282048	expressed protein
XLOC_013476	Sobic.003G237201	-1.11239	-1.89583	0.0021	0.0156316	GRAS family transcription factor domain containing protein, expressed
XLOC_006886	Sobic.002G252300	-1.11161	-1.5437	0.00785	0.042021	expressed protein
XLOC_013315	Sobic.003G201700	-1.11134	-2.0969	0.0009	0.00803981	tyrosine protein kinase domain containing protein, putative, expressed
XLOC_019519	Sobic.005G004500	-1.11106	-3.13181	5e-05	0.000711073	ferritin-1, chloroplast precursor, putative, expressed
XLOC_026165	Sobic.008G062000	-1.10911	-1.87384	0.00325	0.0218446	expressed protein
XLOC_011667	Sobic.003G325400	-1.10843	-2.8213	0.0001	0.00131776	methyladenine glycosylase, putative, expressed
XLOC_022077	Sobic.006G004300	-1.10814	-2.78802	5e-05	0.000711073	invertase/pectin methylesterase inhibitor family protein, putative, expressed
XLOC_030706	Sobic.010G042600	-1.1066	-1.64261	0.00725	0.0394287	transporter family protein, putative, expressed
XLOC_023301	Sobic.006G241600	-1.10648	-1.84875	0.0026	0.0184017	expressed protein
XLOC_007162	Sobic.002G309000	-1.10619	-1.7469	0.0045	0.0278267	ubiquitin fusion protein, putative, expressed
XLOC_021521	Sobic.006G176700	-1.10553	-2.98913	5e-05	0.000711073	aquaporin protein, putative, expressed
XLOC_008991	Sobic.002G239200	-1.10499	-3.0319	5e-05	0.000711073	zinc finger, C3HC4 type domain containing protein, expressed
XLOC_004090	Sobic.001G248300	-1.10407	-2.96872	5e-05	0.000711073	OsPOP21 - Putative Prolyl Oligopeptidase homologue, expressed
XLOC_028946	Sobic.009G213300	-1.10361	-1.85652	0.0015	0.0121514	OsPOP10 - Putative Prolyl Oligopeptidase homologue, expressed
XLOC_012568	Sobic.003G062800	-1.10311	-2.27852	0.0002	0.00238004	OsSCP1 - Putative Serine Carboxypeptidase homologue, expressed
XLOC_023009	Sobic.006G182200	-1.10213	-3.18114	5e-05	0.000711073	WD domain, G-beta repeat domain containing protein, expressed
XLOC_003741	Sobic.001G181500	-1.10027	-2.3319	0.0003	0.00331928	expressed protein
XLOC_010278	Sobic.003G058300	-1.10013	-2.87377	5e-05	0.000711073	expressed protein
XLOC_010278	Sobic.003G058100	-1.10013	-2.87377	5e-05	0.000711073	kelch repeat-containing protein, putative, expressed
XLOC_009499	Sobic.002G338000	-1.09876	-3.08328	5e-05	0.000711073	chlorophyll A-B binding protein, putative, expressed
XLOC_011482	Sobic.003G287500	-1.09801	-1.88441	0.0022	0.0161883	anthocyanidin 5,3-O-glucosyltransferase, putative, expressed
XLOC_008201	Sobic.002G078900	-1.09765	-2.33835	5e-05	0.000711073	agenet domain containing protein, expressed
XLOC_022245	Sobic.006G037300	-1.09738	-3.08812	5e-05	0.000711073	membrane associated DUF588 domain containing protein, putative, expressed
XLOC_011096	Sobic.003G218801	-1.09705	-1.58096	0.00905	0.0467943	expressed protein
XLOC_016776	Sobic.004G073600	-1.09658	-2.53814	5e-05	0.000711073	multidrug resistance protein, putative, expressed
XLOC_021541	Sobic.006G182000	-1.09653	-2.40427	5e-05	0.000711073	helix-loop-helix DNA-binding protein, putative, expressed
XLOC_021698	Sobic.006G212400	-1.09419	-2.29528	0.00035	0.00373871	QRT3, putative, expressed
XLOC_004824	Sobic.001G393800	-1.09322	-2.49449	5e-05	0.000711073	enoyl-CoA hydratase/isomerase family protein, putative, expressed
XLOC_011897	Sobic.003G370000	-1.09264	-2.24869	0.00045	0.00460932	chlorophyll A-B binding protein, putative, expressed
XLOC_017250	Sobic.004G169600	-1.09255	-2.06814	0.00115	0.00979113	WD domain, G-beta repeat domain containing protein, expressed
XLOC_028018	Sobic.009G031600	-1.09015	-2.14569	0.00035	0.00373871	expressed protein
XLOC_023529	Sobic.006G282300	-1.09005	-2.03854	0.00085	0.0076836	endoglucanase, putative, expressed
XLOC_012452	Sobic.003G035700	-1.08748	-1.76629	0.00315	0.021353	OsIAA16 - Auxin-responsive Aux/IAA gene family member, expressed
XLOC_022567	Sobic.006G101500	-1.0869	-1.88163	0.00155	0.0124358	expressed protein
XLOC_033334	Sobic.010G270300	-1.08604	-2.5607	0.0001	0.00131776	rhodanese-like domain containing protein, putative, expressed
XLOC_031798	Sobic.010G246400	-1.08451	-2.73061	5e-05	0.000711073	glycosyl hydrolases family 16, putative, expressed
XLOC_018310	Sobic.005G015700	-1.08444	-1.93234	0.00105	0.00911638	harpin-induced protein 1 domain containing protein, expressed
XLOC_003574	Sobic.001G146000	-1.08442	-2.9383	5e-05	0.000711073	tubulin/FtsZ domain containing protein, putative, expressed
XLOC_011478	Sobic.003G287000	-1.08253	-2.89822	5e-05	0.000711073	BURP domain containing protein, expressed
XLOC_011332	Sobic.003G261100	-1.08092	-2.64393	5e-05	0.000711073	WD repeat-containing protein, putative, expressed
XLOC_021569	Sobic.006G186700	-1.08008	-2.98186	5e-05	0.000711073	histone H1, putative, expressed
XLOC_001596	Sobic.001G301500	-1.07981	-2.93084	5e-05	0.000711073	expansin precursor, putative, expressed
XLOC_014706	Sobic.004G033500	-1.0795	-1.88272	0.0025	0.0178452	expressed protein
XLOC_021877	Sobic.006G245200	-1.07903	-2.15881	0.0003	0.00331928	OsFBX239 - F-box domain containing protein, expressed
XLOC_015034	Sobic.004G096100	-1.07841	-1.67234	0.00735	0.0398945	expressed protein
XLOC_021564	Sobic.006G185900	-1.07738	-2.16518	0.00035	0.00373871	cytochrome P450, putative, expressed
XLOC_028907	Sobic.009G206100	-1.07391	-1.73873	0.0022	0.0161883	expressed protein
XLOC_029571	Sobic.009G071900	-1.07386	-1.67063	0.0059	0.0339093	LTPL31 - Protease inhibitor/seed storage/LTP family protein precursor, expressed
XLOC_002914	Sobic.001G019300	-1.07288	-2.62594	5e-05	0.000711073	WD40-like Beta Propeller Repeat family protein, expressed
XLOC_000496	Sobic.001G098700	-1.07269	-2.2641	0.0002	0.00238004	GRAM domain containing protein, expressed
XLOC_001997	Sobic.001G380800	-1.07257	-2.92378	5e-05	0.000711073	cupin domain containing protein, expressed
XLOC_023561	Sobic.007G004900	-1.07204	-2.75398	5e-05	0.000711073	expressed protein
XLOC_023561	Sobic.007G004850	-1.07204	-2.75398	5e-05	0.000711073
XLOC_003182	Sobic.001G073700	-1.07109	-3.07613	5e-05	0.000711073	tubulin/FtsZ domain containing protein, putative, expressed
XLOC_002779	Sobic.001G535600	-1.07009	-3.03806	5e-05	0.000711073	LTPL151 - Protease inhibitor/seed storage/LTP family protein precursor, expressed
XLOC_010692	Sobic.003G143900	-1.06941	-2.02753	0.0009	0.00803981	kelch motif family protein, putative, expressed
XLOC_017231	Sobic.004G166400	-1.0692	-2.61524	5e-05	0.000711073	expressed protein
XLOC_017557	Sobic.004G229200	-1.0691	-1.5965	0.0071	0.0388152	phosphate-induced protein 1 conserved region domain containing protein, expressed
XLOC_028983	Sobic.009G220100	-1.06827	-2.94392	5e-05	0.000711073	exostosin family domain containing protein, expressed
XLOC_014814	Sobic.004G053300	-1.06801	-2.76839	5e-05	0.000711073	tubulin/FtsZ domain containing protein, putative, expressed
XLOC_013685	Sobic.003G280300	-1.06724	-2.82154	5e-05	0.000711073	STE_MEK_ste7_MAP2K.2 - STE kinases include homologs to sterile 7, sterile 11 and sterile 20 from yeast, expressed
XLOC_016027	Sobic.004G281700	-1.0669	-2.88215	5e-05	0.000711073	DUF1264 domain containing protein, putative, expressed
XLOC_030502	Sobic.010G000500	-1.0667	-2.54172	5e-05	0.000711073	plastocyanin, chloroplast precursor, putative, expressed
XLOC_005470	Sobic.001G516000	-1.06509	-2.78727	5e-05	0.000711073	CHIT16 - Chitinase family protein precursor, expressed
XLOC_013927	Sobic.003G325700	-1.06464	-2.39389	5e-05	0.000711073	expressed protein
XLOC_022809	Sobic.006G143600	-1.06348	-3.00871	5e-05	0.000711073	caleosin related protein, putative, expressed
XLOC_015820	Sobic.004G243400	-1.06323	-1.97559	0.0011	0.00944247	copper methylamine oxidase precursor, putative, expressed
XLOC_001132	Sobic.001G218600	-1.0632	-2.70522	5e-05	0.000711073	MATH domain containing protein, expressed
XLOC_024936	Sobic.007G034900	-1.06179	-2.5565	0.0001	0.00131776	cytochrome P450, putative, expressed
XLOC_017339	Sobic.004G187200	-1.06035	-1.81646	0.0026	0.0184017	ICE-like protease p20 domain containing protein, putative, expressed
XLOC_018407	Sobic.005G036200	-1.05911	-2.2501	0.0001	0.00131776	protein of unknown function containing protein, expressed
XLOC_018407	Sobic.005G036100	-1.05911	-2.2501	0.0001	0.00131776	phosphoglycerate mutase, putative, expressed
XLOC_032241	Sobic.010G057300	-1.05779	-2.18405	0.00025	0.00286086	uncharacterized glycosyltransferase, putative, expressed
XLOC_010071	Sobic.003G022200	-1.05647	-2.95263	5e-05	0.000711073	DUF538 domain containing protein, putative, expressed
XLOC_000438	Sobic.001G086400	-1.05629	-2.27221	0.0004	0.00416879	OsMADS34 - MADS-box family gene with MIKCc type-box, expressed
XLOC_032716	Sobic.010G146400	-1.0555	-2.53001	5e-05	0.000711073	OsIAA21 - Auxin-responsive Aux/IAA gene family member, expressed
XLOC_011562	Sobic.003G302466	-1.05214	-1.97523	0.0012	0.0101341	transcription factor HBP-1b, putative, expressed
XLOC_025570	Sobic.007G171950	-1.0519	-2.31974	0.00015	0.00186339	oxidoreductase, aldo/keto reductase family protein, putative, expressed
XLOC_000074	Sobic.001G014500	-1.05166	-1.90325	0.00185	0.0142208	DNA-directed RNA polymerases I, II, and III subunit RPABC3, putative, expressed
XLOC_018764	Sobic.005G103300	-1.05161	-2.85308	5e-05	0.000711073	dehydrogenase, putative, expressed
XLOC_004404	Sobic.001G310500	-1.05061	-1.71313	0.0042	0.0264516	strictosidine synthase, putative, expressed
XLOC_029132	Sobic.009G247100	-1.04984	-1.95196	0.0017	0.0133757	OsSCP31 - Putative Serine Carboxypeptidase homologue, expressed
XLOC_019662	Sobic.005G030850	-1.0491	-1.90775	0.00185	0.0142208	Rf1, mitochondrial precursor, putative, expressed
XLOC_018593	Sobic.005G074700	-1.04881	-1.79539	0.00405	0.0257399	LTPL32 - Protease inhibitor/seed storage/LTP family protein precursor, expressed
XLOC_000917	Sobic.001G179000	-1.04644	-3.03561	5e-05	0.000711073	DNA-directed RNA polymerase subunit, putative, expressed
XLOC_016982	Sobic.004G114600	-1.04579	-1.49753	0.0097	0.0492552	expressed protein
XLOC_012325	Sobic.003G008700	-1.04543	-2.05251	0.00035	0.00373871	MYB family transcription factor, putative, expressed
XLOC_012994	Sobic.003G140000	-1.04523	-2.41151	0.00015	0.00186339	S-adenosylmethionine synthetase, putative, expressed
XLOC_002850	Sobic.001G005500	-1.04499	-1.88569	0.002	0.015089	plastid-specific 30S ribosomal protein 1, chloroplast precursor, putative, expressed
XLOC_018206	Sobic.004G353100	-1.04472	-2.05114	0.00065	0.0061837	phosphate/phosphate translocator, putative, expressed
XLOC_016368	Sobic.004G349100	-1.04431	-2.54317	5e-05	0.000711073	SNARE domain containing protein, putative, expressed
XLOC_024599	Sobic.007G191200	-1.04404	-2.79917	5e-05	0.000711073	nodulin MtN3 family protein, putative, expressed
XLOC_007594	Sobic.002G390900	-1.04391	-2.3619	0.0001	0.00131776	WD40-like Beta Propeller Repeat family protein, expressed
XLOC_029536	Sobic.009G066200	-1.04389	-1.79797	0.00335	0.0223369	uncharacterized protein At4g06744 precursor, putative, expressed
XLOC_028572	Sobic.009G141300	-1.04269	-1.65627	0.0059	0.0339093	GDSL-like lipase/acylhydrolase, putative, expressed
XLOC_030123	Sobic.009G183700	-1.04257	-2.62365	0.0001	0.00131776	phosphoglycerate kinase protein, putative, expressed
XLOC_002824	Sobic.001G543300	-1.04248	-2.81337	5e-05	0.000711073	dehydrogenase, putative, expressed
XLOC_005213	Sobic.001G465700	-1.04242	-1.67368	0.0053	0.0313457	aminotransferase, putative, expressed
XLOC_015654	Sobic.004G211200	-1.04005	-1.93984	0.0014	0.0114749	CCT/B-box zinc finger protein, putative, expressed
XLOC_028816	Sobic.009G190000	-1.03997	-2.90856	5e-05	0.000711073	tetratricopeptide repeat domain containing protein, expressed
XLOC_010234	Sobic.003G050400	-1.03922	-3.10555	5e-05	0.000711073	phospholipase D, putative, expressed
XLOC_025779	Sobic.007G213300	-1.0387	-2.47311	5e-05	0.000711073	glycerophosphoryl diester phosphodiesterase family protein, putative, expressed
XLOC_005635	Sobic.002G002700	-1.03757	-1.92821	0.0015	0.0121514	glutamate receptor, putative, expressed
XLOC_028023	Sobic.009G032600	-1.03744	-2.19318	0.0003	0.00331928	peroxidase precursor, putative, expressed
XLOC_001982	Sobic.001G377100	-1.03689	-1.48098	0.0088	0.0458424	OsFBL33 - F-box domain and LRR containing protein, expressed
XLOC_023966	Sobic.007G081300	-1.03672	-1.76699	0.00285	0.0197688	peptide transporter PTR2, putative, expressed
XLOC_000072	Sobic.001G013800	-1.03653	-2.69577	5e-05	0.000711073	Ser/Thr protein phosphatase family protein, expressed
XLOC_000318	Sobic.001G061900	-1.03524	-1.59718	0.0099	0.0500425	glucan endo-1,3-beta-glucosidase precursor, putative, expressed
XLOC_029248	Sobic.009G010150	-1.03408	-3.05197	5e-05	0.000711073	inhibitor I family protein, putative, expressed
XLOC_007217	Sobic.002G319400	-1.03401	-1.64785	0.0065	0.0364297	AAA family ATPase, putative, expressed
XLOC_032892	Sobic.010G184100	-1.03399	-3.01031	5e-05	0.000711073	mitochondrial carrier protein, putative, expressed
XLOC_030918	Sobic.010G082800	-1.03386	-1.61799	0.00765	0.041228	calvin cycle protein CP12, putative, expressed
XLOC_005413	Sobic.001G505000	-1.03267	-2.27458	0.00035	0.00373871	cyclin-dependent kinases regulatory subunit 1, putative, expressed
XLOC_001517	Sobic.001G288000	-1.03251	-2.21194	0.0003	0.00331928	ankyrin repeat domain containing protein, putative, expressed
XLOC_012814	Sobic.003G106500	-1.03195	-2.67508	5e-05	0.000711073	expressed protein
XLOC_024878	Sobic.007G023400	-1.03185	-2.21445	0.0002	0.00238004	succinate dehydrogenase iron-sulfur subunit 2,mitochondrial precursor, putative, expressed
XLOC_031237	Sobic.010G142900	-1.03149	-2.46947	5e-05	0.000711073	oleosin, putative, expressed
XLOC_012660	Sobic.003G078400	-1.03024	-2.66797	5e-05	0.000711073	aspartic proteinase, putative, expressed
XLOC_000091	Sobic.001G017100	-1.02933	-2.87817	5e-05	0.000711073	late embryogenesis abundant protein, putative, expressed
XLOC_016537	Sobic.004G020300	-1.02886	-1.78746	0.0031	0.0210825	expressed protein
XLOC_014629	Sobic.004G021000	-1.02705	-2.33056	0.0001	0.00131776	cyclin-dependent kinase A-2, putative, expressed
XLOC_024298	Sobic.007G136900	-1.02437	-2.92765	5e-05	0.000711073	chlorophyll A-B binding protein, putative, expressed
XLOC_028034	Sobic.009G034600	-1.0238	-2.26778	0.0002	0.00238004	expressed protein
XLOC_011049	Sobic.003G209900	-1.02273	-2.39823	0.00015	0.00186339	chlorophyll A-B binding protein, putative, expressed
XLOC_032511	Sobic.010G106300	-1.02215	-1.85823	0.00285	0.0197688	ribonucleoside-diphosphate reductase small chain, putative, expressed
XLOC_030564	Sobic.010G013800	-1.01962	-2.07706	0.00045	0.00460932	START domain containing protein, expressed
XLOC_023429	Sobic.006G263000	-1.01942	-2.56771	0.0001	0.00131776	ubiquitin carboxyl-terminal hydrolase, family 1, putative, expressed
XLOC_011571	Sobic.003G304800	-1.01604	-1.98804	0.0011	0.00944247	OsRhmbd4 - Putative Rhomboid homologue, expressed
XLOC_025601	Sobic.007G176900	-1.01586	-2.19854	0.0003	0.00331928	beta-galactosidase precursor, putative, expressed
XLOC_028524	Sobic.009G131400	-1.01475	-1.83339	0.003	0.0205616	basic 7S globulin precursor, putative, expressed
XLOC_008312	Sobic.002G101000	-1.01455	-2.66934	5e-05	0.000711073	mitochondrial prohibitin complex protein 2, putative, expressed
XLOC_013093	Sobic.003G158900	-1.01429	-1.94022	0.0016	0.0127572	poly synthetase 2-A, putative, expressed
XLOC_029464	Sobic.009G052400	-1.01416	-2.7433	5e-05	0.000711073	inorganic H+ pyrophosphatase, putative, expressed
XLOC_026928	Sobic.008G017800	-1.01384	-2.81027	5e-05	0.000711073	alpha-N-arabinofuranosidase A, putative, expressed
XLOC_003722	Sobic.001G177000	-1.01276	-2.95141	5e-05	0.000711073	chlorophyll A-B binding protein, putative, expressed
XLOC_021143	Sobic.006G100600	-1.01236	-2.55304	5e-05	0.000711073	histone H3, putative, expressed
XLOC_020937	Sobic.006G058000	-1.01133	-1.99358	0.00105	0.00911638	OsSCP24 - Putative Serine Carboxypeptidase homologue, expressed
XLOC_005013	Sobic.001G427000	-1.01118	-1.89054	0.00175	0.0136405	ribosomal protein L4, putative, expressed
XLOC_002289	Sobic.001G438800	-1.01049	-2.02347	0.00055	0.0054304	armadillo/beta-catenin repeat family protein, putative, expressed
XLOC_033009	Sobic.010G210400	-1.00958	-1.69215	0.0059	0.0339093
XLOC_013533	Sobic.003G249300	-1.00871	-2.29022	0.00035	0.00373871	expressed protein
XLOC_027116	Sobic.008G053200	-1.00592	-2.82398	5e-05	0.000711073	fructose-bisphospate aldolase isozyme, putative, expressed
XLOC_030687	Sobic.010G039100	-1.00511	-1.7331	0.00305	0.0208188	cysteine synthase, chloroplast/chromoplast precursor, putative, expressed
XLOC_018639	Sobic.005G082200	-1.00432	-2.01641	0.0011	0.00944247	ACT domain containing protein, expressed
XLOC_023490	Sobic.006G275100	-1.00386	-1.07517	0.0016	0.0127572	mitochondrial carrier protein, putative, expressed
XLOC_013468	Sobic.003G235700	-1.00336	-1.73611	0.0027	0.0189647	single-stranded DNA-binding protein, putative, expressed
XLOC_017316	Sobic.004G182800	-1.00227	-2.02861	0.0009	0.00803981	glutathione S-transferase, putative, expressed
XLOC_017587	Sobic.004G235200	-1.00139	-2.30992	0.0002	0.00238004	ATP synthase F1, delta subunit family protein, putative, expressed
XLOC_014101	Sobic.003G360700	-1.00134	-2.74553	5e-05	0.000711073	glycerol-3-phosphate acyltransferase, putative, expressed
XLOC_000600	Sobic.001G119100	-1.00054	-1.77826	0.0036	0.0235801	plastocyanin-like domain containing protein, putative, expressed
XLOC_001209	Sobic.001G234800	-1.00017	-2.1284	0.00015	0.00186339	inorganic phosphate transporter, putative, expressed
Note: hpi = hours post innoculation; log2_fold_change values correspond to that in RTx2911 compared to RTx430
