# Supplementary material for: Transcriptome analysis of early stages of sorghum grain mold disease reveals defense regulators and metabolic pathways associated with resistance
Source: BMC Genomics. 2021 Apr 22;22:295. doi: 10.1186/s12864-021-07609-y (PMC8063297; doi:10.1186/s12864-021-07609-y)
Supplement: Supplementary file 5 — Additional file 5 Table S2. Genes differentially expressed between genotypes at 24 hpi [file 12864_2021_7609_MOESM5_ESM.xlsx]

## Sheet: sig_diff_genes_24
Transcriptome analysis of early stages of sorghum grain mold disease reveals defense regulators and metabolic pathways associated with resistance
Habte Nida, Sanghun Lee, Ying Li, Tesfaye Mengiste
Table S2. Genes differentially expressed between genotypes at 24 hpi
gene_id	gene	log2_fold_change	test_stat	p_value	q_value	Description
XLOC_020416	Sobic.005G184500	10.6788	16.8889	5e-05	0.000508635	Zein seed storage protein
XLOC_022152	Sobic.006G018100	8.35664	7.05027	0.00465	0.0220411	cupin domain containing protein, expressed
XLOC_026587	Sobic.008G144201	6.52799	8.0501	0.01075	0.0420759	Zein seed storage protein
XLOC_029796	Sobic.009G119200	6.46831	8.17772	5e-05	0.000508635	glycosyl hydrolases family 17, putative, expressed
XLOC_025199	Sobic.007G088500	6.09269	10.0104	5e-05	0.000508635	expressed protein
XLOC_025199	Sobic.007G088400	6.09269	10.0104	5e-05	0.000508635	OsFBX291 - F-box domain containing protein, expressed
XLOC_030623	Sobic.010G024200	6.0727	5.51903	0.0006	0.00424332	expressed protein
XLOC_018622	Sobic.005G079025	5.68305	3.94584	0.01	0.0398156
XLOC_027304	Sobic.008G087866	5.62731	4.65445	0.0032	0.0165005
XLOC_026263	Sobic.008G082300	5.38255	5.58025	5e-05	0.000508635	DEF1 - Defensin and Defensin-like DEFL family, expressed
XLOC_026673	Sobic.008G159300	5.35769	4.54717	0.00215	0.0119337	KUN1 - Kunitz-type trypsin inhibitor precursor, expressed
XLOC_016244	Sobic.004G324800	5.30259	6.15277	5e-05	0.000508635	expressed protein
XLOC_025474	Sobic.007G151400	5.27987	3.87765	0.004	0.0197029	cytokinin dehydrogenase precursor, putative, expressed
XLOC_026318	Sobic.008G090300	5.13594	5.74583	0.0001	0.000941643
XLOC_002365	Sobic.001G454100	5.13096	5.46144	5e-05	0.000508635	transporter family protein, putative, expressed
XLOC_000674	Sobic.001G133466	4.81856	5.07604	5e-05	0.000508635
XLOC_026175	Sobic.008G063800	4.77238	4.52455	0.0002	0.00169562	LTPL36 - Protease inhibitor/seed storage/LTP family protein precursor, expressed
XLOC_012132	Sobic.003G415300	4.75506	7.44801	5e-05	0.000508635	DEF1 - Defensin and Defensin-like DEFL family, expressed
XLOC_006259	Sobic.002G132100	4.72409	5.78929	5e-05	0.000508635
XLOC_008904	Sobic.002G217100	4.62524	4.26038	0.0003	0.00238499	tyrosine protein kinase domain containing protein, putative, expressed
XLOC_028073	Sobic.009G043600	4.50347	3.6527	0.0009	0.00591549	glutathione S-transferase, putative, expressed
XLOC_012193	Sobic.003G429900	4.45524	3.28529	0.00025	0.00205339	expressed protein
XLOC_029231	Sobic.009G007200	4.45234	3.67455	0.00165	0.00964466	expressed protein
XLOC_021367	Sobic.006G147450	4.43789	5.51985	5e-05	0.000508635	L-allo-threonine aldolase, putative, expressed
XLOC_023779	Sobic.007G047000	4.43692	4.94097	0.00185	0.0105752	hypothetical protein
XLOC_012131	Sobic.003G415200	4.32492	5.08045	5e-05	0.000508635	DEF1 - Defensin and Defensin-like DEFL family, expressed
XLOC_008829	Sobic.002G202700	4.25258	3.21129	0.0056	0.0255588	WRKY76, expressed
XLOC_032801	Sobic.010G163000	4.24957	6.78751	5e-05	0.000508635	reticuline oxidase-like protein precursor, putative, expressed
XLOC_004235	Sobic.001G274025	4.1599	11.5376	5e-05	0.000508635
XLOC_019251	Sobic.005G189800	4.15728	4.41575	0.0013	0.00798098
XLOC_020005	Sobic.005G101800	4.15656	3.21626	0.00665	0.0291582	dirigent, putative, expressed
XLOC_000420	Sobic.001G081800	4.10523	9.9858	5e-05	0.000508635	GASR3 - Gibberellin-regulated GASA/GAST/Snakin family protein precursor, expressed
XLOC_026859	Sobic.008G003200	4.08433	5.33267	5e-05	0.000508635	fatty acid desaturase, putative, expressed
XLOC_017444	Sobic.004G207500	4.06461	3.24182	0.00415	0.0202523	GDSL-like lipase/acylhydrolase, putative, expressed
XLOC_023186	Sobic.006G217900	4.05319	4.17596	5e-05	0.000508635	leucine-rich repeat receptor protein kinase EXS precursor, putative, expressed
XLOC_002352	Sobic.001G451500	4.05239	2.74156	0.0003	0.00238499	glutamine synthetase, catalytic domain containing protein, expressed
XLOC_020225	Sobic.005G146000	4.03616	4.58954	0.00045	0.00334837
XLOC_027828	Sobic.008G188200	4.01244	4.3569	0.00025	0.00205339
XLOC_013279	Sobic.003G195300	4.00531	4.1679	5e-05	0.000508635	harpin-induced protein 1 domain containing protein, expressed
XLOC_013279	Sobic.003G195150	4.00531	4.1679	5e-05	0.000508635	NAD binding domain of 6-phosphogluconate dehydrogenase containing protein, expressed
XLOC_022511	Sobic.006G088740	3.99701	2.66454	0.0093	0.0376696	OsFBX136 - F-box domain containing protein, expressed
XLOC_025146	Sobic.007G077100	3.95151	2.70119	0.0067	0.0293393	AP2 domain containing protein, expressed
XLOC_019335	Sobic.005G206100	3.94577	2.88066	0.01195	0.0457003	cytochrome P450, putative, expressed
XLOC_003803	Sobic.001G195500	3.94172	3.00646	0.0052	0.024132	transposon protein, putative, unclassified, expressed
XLOC_003530	Sobic.001G137400	3.92945	4.53469	5e-05	0.000508635	ankyrin, putative, expressed
XLOC_015434	Sobic.004G166700	3.89704	5.73628	5e-05	0.000508635	glycosyl hydrolases, putative, expressed
XLOC_020875	Sobic.006G048300	3.85243	3.30594	0.00095	0.0061862
XLOC_031564	Sobic.010G200800	3.79372	3.02812	0.00805	0.0337088	protein kinase domain containing protein, expressed
XLOC_023452	Sobic.006G267000	3.73277	3.34014	0.00105	0.00671793	harpin-induced protein 1 domain containing protein, expressed
XLOC_018987	Sobic.005G136200	3.69711	6.83763	5e-05	0.000508635	chalcone synthase, putative, expressed
XLOC_016983	Sobic.004G114700	3.63964	5.86783	5e-05	0.000508635
XLOC_029996	Sobic.009G159300	3.59373	2.78742	0.00575	0.0260879	expressed protein
XLOC_026827	Sobic.008G190400	3.57153	5.05499	5e-05	0.000508635	uridine/cytidine kinase-like 1, putative, expressed
XLOC_005544	Sobic.001G530350	3.56706	4.29561	5e-05	0.000508635	lysM domain containing protein, putative, expressed
XLOC_014933	Sobic.004G076100	3.53336	2.59092	0.00575	0.0260879	LYK8, putative, expressed
XLOC_010879	Sobic.003G179300	3.52422	4.23898	0.0011	0.00698214	gamma-thionin family domain containing protein, expressed
XLOC_022469	Sobic.006G081200	3.52412	7.56094	5e-05	0.000508635	phospholipase C, putative, expressed
XLOC_017692	Sobic.004G255000	3.48698	5.98546	5e-05	0.000508635	aspartic proteinase nepenthesin-2 precursor, putative, expressed
XLOC_031862	Sobic.010G259300	3.47612	3.30838	0.00075	0.00510073	transferase family protein, putative, expressed
XLOC_025202	Sobic.007G089600	3.47445	3.34938	5e-05	0.000508635	OsGrx_S15.1 - glutaredoxin subgroup II, expressed
XLOC_016903	Sobic.004G096801	3.46233	5.13546	5e-05	0.000508635
XLOC_018741	Sobic.005G099000	3.4488	11.9714	5e-05	0.000508635	glycosyl hydrolase, putative, expressed
XLOC_003471	Sobic.001G125700	3.44491	5.54513	5e-05	0.000508635	lipoxygenase, putative, expressed
XLOC_021774	Sobic.006G226800	3.43413	7.41236	5e-05	0.000508635	leucoanthocyanidin reductase, putative, expressed
XLOC_032800	Sobic.010G162900	3.41994	2.75796	0.00235	0.0128158	reticuline oxidase-like protein precursor, putative, expressed
XLOC_020226	Sobic.005G146200	3.41096	3.89904	5e-05	0.000508635
XLOC_005705	Sobic.002G015400	3.40973	2.26415	0.0128	0.0480671	OsFBD13 - F-box and FBD domain containing protein, expressed
XLOC_022428	Sobic.006G073150	3.40399	3.89688	5e-05	0.000508635
XLOC_006833	Sobic.002G239601	3.39715	4.90679	5e-05	0.000508635	OsFBX338 - F-box domain containing protein, expressed
XLOC_006227	Sobic.002G124200	3.39301	3.3138	0.00045	0.00334837	OsFBX187 - F-box domain containing protein, expressed
XLOC_020003	Sobic.005G101600	3.38834	3.43492	0.00015	0.00133135	dirigent, putative, expressed
XLOC_025145	Sobic.007G077001	3.38283	3.02786	0.0025	0.0134941	AP2 domain containing protein, expressed
XLOC_019028	Sobic.005G144450	3.36677	4.50032	5e-05	0.000508635
XLOC_019028	Sobic.005G144400	3.36677	4.50032	5e-05	0.000508635
XLOC_026531	Sobic.008G134500	3.34303	3.45277	0.00015	0.00133135	protein kinase domain containing protein, expressed
XLOC_015370	Sobic.004G156400	3.33607	5.01098	5e-05	0.000508635	LSM domain containing protein, expressed
XLOC_026322	Sobic.008G090800	3.32757	4.28433	5e-05	0.000508635	laccase precursor protein, putative, expressed
XLOC_029395	Sobic.009G039900	3.31757	2.98856	0.00505	0.0235462	myb-like DNA-binding domain, SHAQKYF class family protein, expressed
XLOC_027807	Sobic.008G184500	3.30415	2.20832	0.00995	0.0396728	aspartic proteinase, putative, expressed
XLOC_019176	Sobic.005G174700	3.304	4.53921	5e-05	0.000508635
XLOC_018264	Sobic.005G003400	3.27664	5.34711	5e-05	0.000508635
XLOC_009691	Sobic.002G379750	3.27046	3.82666	5e-05	0.000508635
XLOC_006363	Sobic.002G149200	3.25521	3.37555	0.0003	0.00238499	embryogenesis transmembrane protein, putative, expressed
XLOC_030306	Sobic.009G221500	3.25349	2.90823	0.00155	0.00917474	lipid phosphatase protein, putative, expressed
XLOC_004729	Sobic.001G376200	3.23036	2.85602	0.0032	0.0165005	auxin response factor, putative, expressed
XLOC_026108	Sobic.008G050800	3.21133	6.75001	5e-05	0.000508635	expressed protein
XLOC_020205	Sobic.005G142000	3.20323	5.87337	5e-05	0.000508635	expressed protein
XLOC_021376	Sobic.006G149600	3.20171	3.05858	0.0009	0.00591549	auxin response factor, putative, expressed
XLOC_005415	Sobic.001G505300	3.18383	7.67351	5e-05	0.000508635	RING finger and CHY zinc finger domain-containing protein 1, putative, expressed
XLOC_006745	Sobic.002G224400	3.17577	3.31604	0.0004	0.00302986	D-mannose binding lectin family protein, expressed
XLOC_006482	Sobic.002G174200	3.13691	3.20219	0.00055	0.00395953	WRKY74, expressed
XLOC_020186	Sobic.005G137300	3.11322	4.97707	5e-05	0.000508635	chalcone synthase, putative, expressed
XLOC_016577	Sobic.004G029800	3.10393	2.48259	0.00075	0.00510073	expressed protein
XLOC_032187	Sobic.010G046500	3.10362	6.74505	5e-05	0.000508635	csAtPR5, putative, expressed
XLOC_031696	Sobic.010G227300	3.0993	3.95303	5e-05	0.000508635	no apical meristem protein, putative, expressed
XLOC_011126	Sobic.003G225800	3.08996	7.70183	5e-05	0.000508635	AAA-type ATPase family protein, putative, expressed
XLOC_013378	Sobic.003G216232	3.0618	4.83013	5e-05	0.000508635	pleiotropic drug resistance protein, putative, expressed
XLOC_022816	Sobic.006G144600	3.0556	7.38603	5e-05	0.000508635	ARPC2B, putative, expressed
XLOC_022816	Sobic.006G144500	3.0556	7.38603	5e-05	0.000508635	WAX2, putative, expressed
XLOC_004216	Sobic.001G268000	3.05499	5.61719	5e-05	0.000508635
XLOC_006041	Sobic.002G087500	3.05161	5.06606	5e-05	0.000508635
XLOC_008498	Sobic.002G138500	3.05145	2.28415	0.0079	0.0331962	expressed protein
XLOC_006742	Sobic.002G224100	3.04919	4.01479	5e-05	0.000508635	phosphate carrier protein, mitochondrial precursor, putative, expressed
XLOC_010356	Sobic.003G074500	3.04837	2.67385	0.00415	0.0202523	lecithin:cholesterol acyltransferase, putative, expressed
XLOC_007809	Sobic.002G004700	3.04769	2.75666	0.00255	0.0137156	NADPH-dependent FMN reductase domain containing protein, expressed
XLOC_013208	Sobic.003G179400	3.03831	2.41661	0.0081	0.0338844	NLI interacting factor-like phosphatase, putative, expressed
XLOC_005979	Sobic.002G073250	3.01906	2.61815	0.0042	0.0204489
XLOC_020183	Sobic.005G137000	3.01381	3.99783	5e-05	0.000508635	chalcone synthase, putative, expressed
XLOC_032593	Sobic.010G122400	3.00489	7.72703	5e-05	0.000508635	cadmium tolerance factor, putative, expressed
XLOC_010830	Sobic.003G170966	3.00053	6.61835	5e-05	0.000508635
XLOC_015228	Sobic.004G132200	2.99275	2.94376	0.0011	0.00698214
XLOC_009039	Sobic.002G249600	2.98816	2.51479	0.006	0.0269105	OsWAK80 - OsWAK receptor-like protein kinase, expressed
XLOC_022847	Sobic.006G148900	2.98711	6.85992	5e-05	0.000508635	phenylalanine ammonia-lyase, putative, expressed
XLOC_033294	Sobic.010G263200	2.98501	2.29371	0.00625	0.0277584
XLOC_012026	Sobic.003G395000	2.96813	3.93822	5e-05	0.000508635	cysteine proteinase EP-B 1 precursor, putative, expressed
XLOC_028997	Sobic.009G222100	2.95395	2.55124	0.0038	0.0189057	serine/threonine-protein kinase At1g18390 precursor, putative, expressed
XLOC_027432	Sobic.008G108200	2.93143	3.70476	5e-05	0.000508635	receptor kinase, putative, expressed
XLOC_029762	Sobic.009G112000	2.93115	2.21648	0.01225	0.0464678	OsFBO5 - F-box and other domain containing protein, expressed
XLOC_032547	Sobic.010G112900	2.9168	2.50314	0.0059	0.0266179	expressed protein
XLOC_020801	Sobic.006G031800	2.91437	4.2236	5e-05	0.000508635
XLOC_009636	Sobic.002G366100	2.91323	7.48983	5e-05	0.000508635	NAD dependent epimerase/dehydratase family protein, putative, expressed
XLOC_027216	Sobic.008G070350	2.90844	6.34854	5e-05	0.000508635	phosphoribosylamine--glycine ligase, putative, expressed
XLOC_030702	Sobic.010G041800	2.90077	2.52162	0.00405	0.0198853	methyltransferase, putative, expressed
XLOC_020927	Sobic.006G056300	2.89209	2.95314	0.00075	0.00510073	reticuline oxidase-like protein precursor, putative, expressed
XLOC_006595	Sobic.002G195900	2.89091	6.19148	5e-05	0.000508635	expressed protein
XLOC_025104	Sobic.007G069800	2.88177	5.89564	5e-05	0.000508635	expressed protein
XLOC_004019	Sobic.001G235500	2.87932	5.78024	5e-05	0.000508635	cytochrome P450, putative, expressed
XLOC_021429	Sobic.006G158600	2.86543	5.04018	5e-05	0.000508635	short-chain dehydrogenase/reductase, putative, expressed
XLOC_024619	Sobic.007G196201	2.84608	3.76415	5e-05	0.000508635	zinc finger, C3HC4 type domain containing protein, expressed
XLOC_018540	Sobic.005G064500	2.84427	2.39707	0.0052	0.024132
XLOC_009883	Sobic.002G415600	2.8362	2.45153	0.00455	0.0216646	AP2 domain containing protein, expressed
XLOC_000493	Sobic.001G098301	2.82892	3.41473	0.00015	0.00133135	GTPase of unknown function domain containing protein, putative, expressed
XLOC_003523	Sobic.001G135600	2.82065	2.12799	0.00405	0.0198853	GDSL-like lipase/acylhydrolase, putative, expressed
XLOC_026644	Sobic.008G154801	2.8003	2.43676	0.00555	0.0253787	pectinesterase inhibitor domain containing protein, putative, expressed
XLOC_015015	Sobic.004G092600	2.78533	2.78722	5e-05	0.000508635	NOL1/NOP2/sun family protein, putative, expressed
XLOC_015599	Sobic.004G200900	2.76056	2.23295	0.00945	0.0381213	cytochrome P450, putative, expressed
XLOC_025456	Sobic.007G145600	2.75117	3.22258	0.0001	0.000941643	AMP-binding domain containing protein, expressed
XLOC_025981	Sobic.008G022400	2.75099	4.54401	5e-05	0.000508635	EMB2748, putative, expressed
XLOC_031724	Sobic.010G232500	2.74769	3.051	0.0004	0.00302986	peroxidase precursor, putative, expressed
XLOC_014409	Sobic.003G419300	2.74411	2.73166	0.0011	0.00698214	xylanase inhibitor, putative, expressed
XLOC_019117	Sobic.005G162800	2.73027	2.18693	0.00635	0.028121	expressed protein
XLOC_006803	Sobic.002G234400	2.7115	4.45081	5e-05	0.000508635	white-brown complex homolog protein 11, putative, expressed
XLOC_008106	Sobic.002G060000	2.70935	2.38739	0.0052	0.024132	OsFBX237 - F-box domain containing protein, expressed
XLOC_013983	Sobic.003G337800	2.70454	2.19745	0.0134	0.0497217	WRKY108, expressed
XLOC_010478	Sobic.003G098700	2.70382	3.0635	0.0002	0.00169562	expressed protein
XLOC_019483	Sobic.005G229900	2.70036	2.67917	0.00105	0.00671793	GRAS family transcription factor domain containing protein, expressed
XLOC_005034	Sobic.001G431100	2.6987	1.90131	0.0132	0.0490985	plastocyanin-like domain containing protein, putative, expressed
XLOC_027080	Sobic.008G045000	2.69822	3.81747	0.00015	0.00133135	expressed protein
XLOC_019609	Sobic.005G021600	2.69564	3.74662	5e-05	0.000508635	expressed protein
XLOC_007621	Sobic.002G396600	2.68709	7.47008	5e-05	0.000508635	expressed protein
XLOC_020571	Sobic.005G215900	2.68375	7.97771	5e-05	0.000508635	BBTI13 - Bowman-Birk type bran trypsin inhibitor precursor, expressed
XLOC_004360	Sobic.001G302400	2.66184	2.20347	0.00045	0.00334837	flavin-containing monooxygenase family protein, putative, expressed
XLOC_003691	Sobic.001G171850	2.65977	3.05468	5e-05	0.000508635
XLOC_003691	Sobic.001G171800	2.65977	3.05468	5e-05	0.000508635
XLOC_002892	Sobic.001G013701	2.63968	6.61182	5e-05	0.000508635
XLOC_015105	Sobic.004G108100	2.63149	4.77624	5e-05	0.000508635	calcium-binding EF hand family protein, putative, expressed
XLOC_007071	Sobic.002G291132	2.61402	5.31561	5e-05	0.000508635
XLOC_017550	Sobic.004G228100	2.61305	5.8726	5e-05	0.000508635	zinc finger, C3HC4 type domain containing protein, expressed
XLOC_022751	Sobic.006G132500	2.60989	2.26487	0.00685	0.0298333	CHIT3 - Chitinase family protein precursor, expressed
XLOC_016197	Sobic.004G317500	2.60706	3.39827	5e-05	0.000508635	pathogenesis-related Bet v I family protein, putative, expressed
XLOC_007026	Sobic.002G281200	2.60398	2.05812	0.0077	0.0325997	expressed protein
XLOC_018514	Sobic.005G060600	2.59246	4.13555	5e-05	0.000508635
XLOC_022076	Sobic.006G004100	2.58575	3.37685	5e-05	0.000508635	no apical meristem protein, putative, expressed
XLOC_000451	Sobic.001G089200	2.58287	2.26304	0.00775	0.0327373
XLOC_013458	Sobic.003G233200	2.58016	2.08103	0.0001	0.000941643	cinnamoyl-CoA reductase-related, putative, expressed
XLOC_005985	Sobic.002G075000	2.57386	3.72482	5e-05	0.000508635	receptor kinase, putative, expressed
XLOC_028702	Sobic.009G167000	2.57361	3.1643	0.00015	0.00133135	expressed protein
XLOC_030121	Sobic.009G183101	2.57359	4.96788	5e-05	0.000508635
XLOC_025435	Sobic.007G141200	2.5679	2.55782	0.0018	0.0103385	cinnamoyl-CoA reductase, putative, expressed
XLOC_020572	Sobic.005G216000	2.56311	3.2483	5e-05	0.000508635	BBTI13 - Bowman-Birk type bran trypsin inhibitor precursor, expressed
XLOC_006225	Sobic.002G123900	2.56227	4.93967	5e-05	0.000508635	OsFBX187 - F-box domain containing protein, expressed
XLOC_017465	Sobic.004G211301	2.55318	2.23801	0.00315	0.0163126
XLOC_015536	Sobic.004G188000	2.55168	2.45049	0.0036	0.0180924	histone H3, putative, expressed
XLOC_001330	Sobic.001G259800	2.54965	2.29165	0.00305	0.0158679
XLOC_018654	Sobic.005G084300	2.54822	5.69926	5e-05	0.000508635	glycosyl hydrolase, putative, expressed
XLOC_024236	Sobic.007G124200	2.54801	4.17795	5e-05	0.000508635	uncharacterized glycosyl hydrolase Rv2006/MT2062, putative, expressed
XLOC_031201	Sobic.010G136100	2.54734	8.10275	5e-05	0.000508635
XLOC_018322	Sobic.005G018500	2.54568	5.16655	5e-05	0.000508635	NAC domain transcription factor, putative, expressed
XLOC_010158	Sobic.003G036700	2.53833	6.2188	5e-05	0.000508635	cytokinin dehydrogenase precursor, putative, expressed
XLOC_004695	Sobic.001G369500	2.53658	4.05016	5e-05	0.000508635	cytochrome P450, putative, expressed
XLOC_024944	Sobic.007G036100	2.5358	1.94599	0.01105	0.0430301
XLOC_026054	Sobic.008G037400	2.53363	3.26269	0.00035	0.00271335
XLOC_016051	Sobic.004G286600	2.5253	7.22651	5e-05	0.000508635	dehydrin, putative, expressed
XLOC_029776	Sobic.009G114500	2.52395	2.36766	0.00135	0.00823094	thiamin pyrophosphokinase 1, putative, expressed
XLOC_020036	Sobic.005G109000	2.52345	2.51604	0.0017	0.00989571	cytochrome P450, putative, expressed
XLOC_003955	Sobic.001G223100	2.50626	5.01221	5e-05	0.000508635	peptide transporter PTR3-A, putative, expressed
XLOC_026765	Sobic.008G176900	2.50545	2.94803	0.0002	0.00169562	expressed protein
XLOC_003572	Sobic.001G145700	2.50539	3.88167	5e-05	0.000508635	thaumatin, putative, expressed
XLOC_028160	Sobic.009G061300	2.50057	2.18498	0.0059	0.0266179
XLOC_009504	Sobic.002G338700	2.49706	3.96992	5e-05	0.000508635	armadillo/beta-catenin repeat family protein, putative, expressed
XLOC_006434	Sobic.002G162900	2.48309	3.62902	5e-05	0.000508635
XLOC_002158	Sobic.001G415700	2.48302	5.13177	5e-05	0.000508635	expressed protein
XLOC_011240	Sobic.003G244600	2.47749	8.69586	5e-05	0.000508635	glycosyl hydrolase, putative, expressed
XLOC_024182	Sobic.007G116766	2.47079	2.31574	0.0006	0.00424332
XLOC_009633	Sobic.002G365700	2.47016	2.11146	0.00915	0.0372141
XLOC_007979	Sobic.002G035300	2.46815	2.17378	0.00625	0.0277584	acetyltransferase, GNAT family protein, expressed
XLOC_003758	Sobic.001G185000	2.46806	2.99134	5e-05	0.000508635	NBS-LRR type disease resistance protein Rps1-k-1, putative, expressed
XLOC_032955	Sobic.010G198000	2.4569	2.15222	0.00685	0.0298333	tryptophan synthase beta chain 2, putative, expressed
XLOC_014796	Sobic.004G050200	2.44822	5.06571	5e-05	0.000508635	dihydroflavonol-4-reductase, putative, expressed
XLOC_028497	Sobic.009G126500	2.4417	1.6505	0.00175	0.0101308	methyltransferase, putative, expressed
XLOC_027570	Sobic.008G135600	2.42968	3.37168	5e-05	0.000508635	osmotin, putative, expressed
XLOC_025410	Sobic.007G135900	2.42896	1.92523	0.01135	0.0439242	basic helix-loop-helix, putative, expressed
XLOC_012739	Sobic.003G091500	2.42865	2.20027	0.0044	0.0211115	expressed protein
XLOC_002505	Sobic.001G483900	2.42864	2.66709	0.00035	0.00271335	hydrolase protein, putative, expressed
XLOC_006869	Sobic.002G246600	2.42805	3.73405	5e-05	0.000508635	helix-loop-helix DNA-binding domain containing protein, expressed
XLOC_022986	Sobic.006G178500	2.41797	3.63837	5e-05	0.000508635	transmembrane amino acid transporter protein, putative, expressed
XLOC_008934	Sobic.002G224800	2.41205	4.67809	5e-05	0.000508635	gibberellin receptor GID1L2, putative, expressed
XLOC_012810	Sobic.003G105800	2.40609	3.01141	5e-05	0.000508635	No apical meristem protein, putative, expressed
XLOC_024030	Sobic.007G091800	2.40097	2.42344	0.0018	0.0103385	GDU1, putative, expressed
XLOC_006483	Sobic.002G174300	2.39827	2.91944	0.00015	0.00133135	WRKY74, expressed
XLOC_032088	Sobic.010G027100	2.39717	1.4135	5e-05	0.000508635	expressed protein
XLOC_009544	Sobic.002G346300	2.39412	2.11259	0.00515	0.0239594
XLOC_020249	Sobic.005G149300	2.39185	2.54889	0.00055	0.00395953	MMP37-like protein, mitochondrial precursor, putative, expressed
XLOC_014502	Sobic.003G438600	2.3918	3.41561	5e-05	0.000508635	expressed protein
XLOC_017251	Sobic.004G169700	2.39076	3.39901	0.0001	0.000941643
XLOC_031139	Sobic.010G124700	2.37991	2.77855	0.00055	0.00395953	lectin-like receptor kinase, putative, expressed
XLOC_004787	Sobic.001G387000	2.36556	4.50963	5e-05	0.000508635	zinc finger, C3HC4 type domain containing protein, expressed
XLOC_016118	Sobic.004G299850	2.3549	2.20436	0.00245	0.013271	cytochrome b5-like Heme/Steroid binding domain containing protein, expressed
XLOC_018027	Sobic.004G316300	2.35377	3.68786	5e-05	0.000508635
XLOC_026021	Sobic.008G030100	2.34758	4.55672	5e-05	0.000508635	chalcone--flavonone isomerase, putative, expressed
XLOC_009176	Sobic.002G274500	2.34087	2.19045	0.0037	0.0184956	LRP1, putative, expressed
XLOC_022624	Sobic.006G112200	2.33759	2.23492	0.0045	0.0214872
XLOC_009010	Sobic.002G244700	2.31496	2.20889	0.0014	0.00844713	cytosolic phospholipase A2 beta, putative, expressed
XLOC_005679	Sobic.002G010700	2.30492	3.92168	5e-05	0.000508635	peroxidase precursor, putative, expressed
XLOC_001009	Sobic.001G194100	2.30449	2.85699	0.0003	0.00238499	DEFL6 - Defensin and Defensin-like DEFL family, expressed
XLOC_015424	Sobic.004G165200	2.30003	3.08383	5e-05	0.000508635	hydrolase, alpha/beta fold family protein, putative, expressed
XLOC_032411	Sobic.010G089800	2.29889	4.61364	5e-05	0.000508635	expressed protein
XLOC_032383	Sobic.010G084700	2.29741	3.10967	5e-05	0.000508635	12-oxophytodienoate reductase, putative, expressed
XLOC_012214	Sobic.003G434200	2.29487	3.03498	0.00015	0.00133135	DUF630/DUF632 domains containing protein, putative, expressed
XLOC_026454	Sobic.008G118700	2.28121	7.24423	5e-05	0.000508635	respiratory burst oxidase, putative, expressed
XLOC_025118	Sobic.007G071950	2.27887	3.47757	5e-05	0.000508635	NBS-LRR disease resistance protein, putative, expressed
XLOC_002338	Sobic.001G448300	2.27028	2.14943	0.00425	0.0205971	phytosulfokines precursor, putative, expressed
XLOC_005303	Sobic.001G482700	2.26844	3.80456	5e-05	0.000508635	ZIM domain containing protein, putative, expressed
XLOC_032756	Sobic.010G154500	2.26533	3.44862	5e-05	0.000508635
XLOC_019670	Sobic.005G032200	2.26073	2.7028	0.0004	0.00302986	anthocyanin 5-O-glucosyltransferase, putative, expressed
XLOC_005819	Sobic.002G041400	2.2574	1.74828	0.00325	0.0167123	ATP/GTP binding protein, putative, expressed
XLOC_005238	Sobic.001G470500	2.2565	2.097	0.0069	0.0300122
XLOC_000721	Sobic.001G141800	2.25532	2.40025	0.00225	0.0123827	TKL_IRAK_DUF26-lc.26 - DUF26 kinases have homology to DUF26 containing loci, expressed
XLOC_010410	Sobic.003G086200	2.25107	2.13331	0.00625	0.0277584	expressed protein
XLOC_029956	Sobic.009G152140	2.24666	6.30073	5e-05	0.000508635
XLOC_032930	Sobic.010G192432	2.24513	2.43465	0.0009	0.00591549	transcription factor, putative, expressed
XLOC_011182	Sobic.003G234500	2.24439	2.9437	5e-05	0.000508635	carbonic anhydrase, chloroplast precursor, putative, expressed
XLOC_000305	Sobic.001G058800	2.2352	2.77305	0.00035	0.00271335	cysteine proteinase EP-B 1 precursor, putative, expressed
XLOC_012844	Sobic.003G111900	2.23081	2.33912	0.002	0.0112457	laccase precursor protein, putative, expressed
XLOC_014384	Sobic.003G415800	2.2299	4.07364	5e-05	0.000508635
XLOC_020179	Sobic.005G136300	2.22386	3.06559	0.0001	0.000941643	chalcone synthase, putative, expressed
XLOC_006861	Sobic.002G245100	2.22016	2.62441	0.00035	0.00271335	pirin, putative, expressed
XLOC_011849	Sobic.003G360900	2.2136	3.65215	5e-05	0.000508635	cytochrome P450, putative, expressed
XLOC_030717	Sobic.010G044500	2.20416	6.06667	5e-05	0.000508635	GDSL-like lipase/acylhydrolase, putative, expressed
XLOC_019129	Sobic.005G165700	2.19914	7.43702	5e-05	0.000508635	AMBP1 - Antimicrobial peptide MBP-1 family protein precursor, expressed
XLOC_017431	Sobic.004G204600	2.19893	2.46381	0.00065	0.00452475	protein phosphatase 2C containing protein, expressed
XLOC_026672	Sobic.008G159250	2.19509	8.11611	5e-05	0.000508635
XLOC_019178	Sobic.005G174900	2.18863	2.58599	0.00075	0.00510073
XLOC_015642	Sobic.004G208700	2.18761	2.31323	0.00205	0.0114694	CHIT1 - Chitinase family protein precursor, expressed
XLOC_015574	Sobic.004G196600	2.18455	2.44222	0.0015	0.00895746	bromodomain domain containing protein, expressed
XLOC_012277	Sobic.003G000600	2.17911	4.65142	5e-05	0.000508635	WRKY1, expressed
XLOC_008346	Sobic.002G107900	2.17899	2.44364	0.00145	0.00870827	lectin-like receptor kinase, putative, expressed
XLOC_015217	Sobic.004G129900	2.1758	2.85429	0.00015	0.00133135	MATE efflux family protein, putative, expressed
XLOC_020925	Sobic.006G055900	2.17256	3.22684	5e-05	0.000508635	expressed protein
XLOC_000769	Sobic.001G150650	2.16773	2.60931	0.0006	0.00424332	oxidoreductase, short chain dehydrogenase/reductase family domain containing protein, expressed
XLOC_023927	Sobic.007G074200	2.16748	6.28231	5e-05	0.000508635	expressed protein
XLOC_015502	Sobic.004G180400	2.16551	2.03476	0.00585	0.0264632	remorin family protein, putative, expressed
XLOC_005502	Sobic.001G522300	2.16145	3.09554	5e-05	0.000508635	leucine-rich repeat transmembrane protein kinase, putative, expressed
XLOC_032016	Sobic.010G011900	2.16119	2.97259	0.00015	0.00133135	expressed protein
XLOC_003750	Sobic.001G183300	2.16052	1.8553	0.01295	0.0484467	methyl-CpG binding domain containing protein, expressed
XLOC_018498	Sobic.005G055150	2.14747	5.89594	5e-05	0.000508635	acetyltransferase, GNAT family, putative, expressed
XLOC_008892	Sobic.002G214800	2.14288	2.59649	0.00045	0.00334837	zinc-finger protein, putative, expressed
XLOC_031716	Sobic.010G230800	2.14256	1.96637	0.0105	0.0413278	O-methyltransferase, putative, expressed
XLOC_020976	Sobic.006G066200	2.13624	3.39658	5e-05	0.000508635	prephenate dehydratase domain containing protein, expressed
XLOC_003375	Sobic.001G107800	2.13602	3.03763	5e-05	0.000508635	expressed protein
XLOC_027904	Sobic.009G012200	2.13353	3.54105	5e-05	0.000508635	RPA1C - Putative single-stranded DNA binding complex subunit 1, expressed
XLOC_022685	Sobic.006G121500	2.13276	2.78094	0.0002	0.00169562	cytochrome P450, putative, expressed
XLOC_022811	Sobic.006G143900	2.1262	3.20026	5e-05	0.000508635	transporter family protein, putative, expressed
XLOC_022015	Sobic.006G274200	2.12613	4.14647	5e-05	0.000508635	Eukaryotic aspartyl protease domain containing protein, expressed
XLOC_009733	Sobic.002G387450	2.12503	3.91605	5e-05	0.000508635
XLOC_023069	Sobic.006G194200	2.12416	2.77654	0.0002	0.00169562	DUF581 domain containing protein, expressed
XLOC_033123	Sobic.010G230900	2.12323	3.15671	5e-05	0.000508635	cytochrome P450, putative, expressed
XLOC_007068	Sobic.002G290500	2.1192	3.41618	5e-05	0.000508635	armadillo/beta-catenin repeat protein-related, putative, expressed
XLOC_019014	Sobic.005G141801	2.11727	2.44818	0.0003	0.00238499	cadmium-induced protein, putative, expressed
XLOC_025296	Sobic.007G109900	2.11654	1.88445	0.007	0.0303063	bZIP transcription factor domain containing protein, expressed
XLOC_008110	Sobic.002G060450	2.1126	2.83459	0.0001	0.000941643	OsFBX237 - F-box domain containing protein, expressed
XLOC_004179	Sobic.001G261577	2.10689	2.51681	0.0005	0.00365582
XLOC_026237	Sobic.008G078550	2.10236	3.88669	5e-05	0.000508635	retrotransposon protein, putative, unclassified, expressed
XLOC_011149	Sobic.003G229200	2.09731	4.94763	5e-05	0.000508635	cytochrome P450 72A1, putative, expressed
XLOC_017357	Sobic.004G190500	2.09609	2.01831	0.0072	0.0309574	sucrose transporter BoSUT1, putative, expressed
XLOC_025764	Sobic.007G210400	2.09377	2.40373	0.0009	0.00591549	lipoxygenase, chloroplast precursor, putative, expressed
XLOC_017434	Sobic.004G205300	2.08496	3.70081	5e-05	0.000508635	Core histone H2A/H2B/H3/H4 domain containing protein, putative, expressed
XLOC_022397	Sobic.006G066500	2.07669	2.23114	0.0024	0.0130421	expressed protein
XLOC_004958	Sobic.001G418400	2.07082	3.25189	5e-05	0.000508635	cadmium tolerance factor, putative, expressed
XLOC_031456	Sobic.010G182100	2.06677	7.81908	5e-05	0.000508635	elongation factor Tu, putative, expressed
XLOC_008021	Sobic.002G042300	2.06065	4.64798	5e-05	0.000508635	gibberellin receptor GID1L2, putative, expressed
XLOC_011139	Sobic.003G227900	2.05575	4.2858	5e-05	0.000508635	cytochrome P450 72A1, putative, expressed
XLOC_010053	Sobic.003G019300	2.04945	2.47207	0.00065	0.00452475	GDSL-like lipase/acylhydrolase, putative, expressed
XLOC_016886	Sobic.004G092700	2.04371	7.58106	5e-05	0.000508635	hsp20/alpha crystallin family protein, putative, expressed
XLOC_026781	Sobic.008G181200	2.03843	1.97974	0.0078	0.0328826
XLOC_013348	Sobic.003G210000	2.03782	3.65125	5e-05	0.000508635	expressed protein
XLOC_007916	Sobic.002G024300	2.03734	1.86826	0.012	0.0458187	lectin-like receptor kinase, putative, expressed
XLOC_025857	Sobic.007G226500	2.0324	2.73767	5e-05	0.000508635	spotted leaf 11, putative, expressed
XLOC_025857	Sobic.007G226400	2.0324	2.73767	5e-05	0.000508635	pentatricopeptide, putative, expressed
XLOC_012982	Sobic.003G137900	2.02931	1.9631	0.0072	0.0309574	expressed protein
XLOC_023666	Sobic.007G025700	2.02919	3.0032	5e-05	0.000508635	amino acid transporter, putative, expressed
XLOC_012975	Sobic.003G136200	2.02907	5.7542	5e-05	0.000508635	Cupin domain containing protein, expressed
XLOC_015706	Sobic.004G220700	2.02514	3.18587	5e-05	0.000508635	phenylalanine ammonia-lyase, putative, expressed
XLOC_000526	Sobic.001G104900	2.02499	2.33289	0.00115	0.00723409	peptidase, M50 family, putative, expressed
XLOC_008466	Sobic.002G130700	2.02329	3.91288	5e-05	0.000508635	thiol protease SEN102 precursor, putative, expressed
XLOC_028558	Sobic.009G137700	2.0173	5.66283	5e-05	0.000508635	hydrolase, NUDIX family, domain containing protein, expressed
XLOC_007791	Sobic.002G000400	2.01184	4.33241	5e-05	0.000508635	cytochrome P450, putative, expressed
XLOC_032792	Sobic.010G162000	2.0114	5.10527	5e-05	0.000508635	peroxidase precursor, putative, expressed
XLOC_000233	Sobic.001G043700	2.00776	6.66335	5e-05	0.000508635	expressed protein
XLOC_014897	Sobic.004G068000	2.00096	2.04354	0.0042	0.0204489	expressed protein
XLOC_021032	Sobic.006G078100	1.99842	2.37102	0.00095	0.0061862	FAD binding domain containing protein, expressed
XLOC_024881	Sobic.007G023800	1.99515	3.82865	5e-05	0.000508635	transposon protein, putative, CACTA, En/Spm sub-class, expressed
XLOC_027945	Sobic.009G019700	1.99327	6.98274	5e-05	0.000508635
XLOC_013801	Sobic.003G303500	1.98787	3.50644	5e-05	0.000508635	homeobox and START domains containing protein, putative, expressed
XLOC_003202	Sobic.001G077200	1.98712	2.35983	0.00055	0.00395953	BTBN10 - Bric-a-Brac, Tramtrack, Broad Complex BTB domain with non-phototropic hypocotyl 3 NPH3 and coiled-coil domains, expressed
XLOC_025110	Sobic.007G070500	1.98574	2.58275	0.0002	0.00169562	OsFBL41 - F-box domain and LRR containing protein, expressed
XLOC_017765	Sobic.004G268300	1.98459	3.31728	5e-05	0.000508635	phosphatase, putative, expressed
XLOC_002337	Sobic.001G447500	1.97928	4.97224	5e-05	0.000508635	aminotransferase domain containing protein, putative, expressed
XLOC_017361	Sobic.004G192100	1.97879	1.9956	0.00525	0.0242971	uncharacterized Cys-rich domain containing protein, putative, expressed
XLOC_007839	Sobic.002G010000	1.97569	2.14601	0.00325	0.0167123	NLI interacting factor-like phosphatase, putative, expressed
XLOC_022025	Sobic.006G277100	1.97444	4.88654	5e-05	0.000508635	auxin-induced protein 5NG4, putative, expressed
XLOC_009572	Sobic.002G353200	1.97262	2.38107	0.001	0.00645936	BES1/BZR1 homolog protein, putative, expressed
XLOC_011576	Sobic.003G306400	1.96722	2.45969	0.0006	0.00424332	holliday junction resolvase, putative, expressed
XLOC_028161	Sobic.009G061400	1.96504	3.23026	5e-05	0.000508635	leucine-rich repeat receptor protein kinase EXS precursor, putative, expressed
XLOC_019998	Sobic.005G100400	1.96245	2.43274	0.00085	0.00565972
XLOC_007277	Sobic.002G330500	1.95996	5.45676	5e-05	0.000508635	hydrolase, NUDIX family, domain containing protein, expressed
XLOC_029682	Sobic.009G097100	1.95104	3.73002	5e-05	0.000508635	permease domain containing protein, putative, expressed
XLOC_005990	Sobic.002G075800	1.94914	6.78394	5e-05	0.000508635	uncharacterized glycosyltransferase, putative, expressed
XLOC_015283	Sobic.004G141200	1.94782	3.08313	5e-05	0.000508635	cytochrome P450, putative, expressed
XLOC_001631	Sobic.001G307600	1.94773	1.85568	0.0041	0.0200606	oxidoreductase, short chain dehydrogenase/reductase family domain containing family, expressed
XLOC_025489	Sobic.007G155000	1.94295	2.4178	0.0007	0.00482891	bifunctional monodehydroascorbate reductase and carbonic anhydrasenectarin-3 precursor, putative, expressed
XLOC_007469	Sobic.002G368600	1.93416	2.40457	0.00105	0.00671793	alpha-1,4-glucan-protein synthase, putative, expressed
XLOC_025357	Sobic.007G126000	1.93095	2.06022	0.0009	0.00591549
XLOC_033337	Sobic.010G270800	1.92528	3.30883	5e-05	0.000508635	GDSL-like lipase/acylhydrolase, putative, expressed
XLOC_033177	Sobic.010G241200	1.92368	3.26698	5e-05	0.000508635	peptidase, putative, expressed
XLOC_011938	Sobic.003G377100	1.91532	4.68137	5e-05	0.000508635	acyl-desaturase, chloroplast precursor, putative, expressed
XLOC_000802	Sobic.001G156700	1.90771	2.33805	0.00105	0.00671793
XLOC_010485	Sobic.003G100200	1.8978	2.13911	0.00135	0.00823094	TOO MANY MOUTHS precursor, putative, expressed
XLOC_020907	Sobic.006G053400	1.89652	5.97943	5e-05	0.000508635	dehydrogenase/reductase, putative, expressed
XLOC_015775	Sobic.004G233300	1.89539	1.72622	0.012	0.0458187
XLOC_003596	Sobic.001G151400	1.89325	3.04215	5e-05	0.000508635	nicotianamine synthase, putative, expressed
XLOC_031118	Sobic.010G120800	1.89065	2.33309	0.0014	0.00844713	protein kinase domain containing protein, expressed
XLOC_027565	Sobic.008G133900	1.8899	1.92555	0.00695	0.0301441	expressed protein
XLOC_031841	Sobic.010G256100	1.88779	1.82872	0.0098	0.0392419	LTPL154 - Protease inhibitor/seed storage/LTP family protein precursor, expressed
XLOC_008161	Sobic.002G070000	1.88675	2.26043	0.0004	0.00302986	OsFBX230 - F-box domain containing protein, expressed
XLOC_027905	Sobic.009G012400	1.88248	2.93411	0.0001	0.000941643	RPA1C - Putative single-stranded DNA binding complex subunit 1, expressed
XLOC_028500	Sobic.009G126800	1.88185	5.07345	5e-05	0.000508635	exonuclease, putative, expressed
XLOC_030396	Sobic.009G241000	1.87572	2.65225	0.0003	0.00238499	3-ketoacyl-CoA synthase, putative, expressed
XLOC_003307	Sobic.001G095500	1.87504	4.89334	5e-05	0.000508635	WRKY121, expressed
XLOC_030651	Sobic.010G032000	1.86716	4.57408	5e-05	0.000508635	early nodulin 93 ENOD93 protein, putative, expressed
XLOC_029527	Sobic.009G064400	1.86448	2.14538	0.0026	0.0138958	cytochrome P450 71A1, putative, expressed
XLOC_006504	Sobic.002G177900	1.86385	2.15808	0.00235	0.0128158	zinc finger, C3HC4 type domain containing protein, expressed
XLOC_023535	Sobic.007G001100	1.8634	5.03031	5e-05	0.000508635	DTA2, putative, expressed
XLOC_016161	Sobic.004G308200	1.85706	3.68607	5e-05	0.000508635	xyloglucan fucosyltransferase, putative, expressed
XLOC_030575	Sobic.010G016300	1.85592	2.80245	0.0001	0.000941643	BAG domain containing protein, expressed
XLOC_010672	Sobic.003G139366	1.85557	2.9202	5e-05	0.000508635
XLOC_010672	Sobic.003G139333	1.85557	2.9202	5e-05	0.000508635
XLOC_012372	Sobic.003G017601	1.85556	2.10495	0.0024	0.0130421	basic helix-loop-helix, putative, expressed
XLOC_002054	Sobic.001G392700	1.85239	2.08361	0.00015	0.00133135	AP2 domain containing protein, expressed
XLOC_002054	Sobic.001G392650	1.85239	2.08361	0.00015	0.00133135
XLOC_001400	Sobic.001G268700	1.85059	5.47437	5e-05	0.000508635	lysosomal alpha-mannosidase precursor, putative, expressed
XLOC_020865	Sobic.006G046400	1.84894	2.50714	0.00015	0.00133135
XLOC_011933	Sobic.003G376200	1.84719	3.18462	5e-05	0.000508635	expressed protein
XLOC_022725	Sobic.006G127900	1.84541	2.81783	0.00025	0.00205339	helix-loop-helix DNA-binding domain containing protein, expressed
XLOC_019006	Sobic.005G140001	1.84372	4.58788	5e-05	0.000508635	glycosyl hydrolases family 16, putative, expressed
XLOC_026832	Sobic.008G191400	1.84272	3.34677	5e-05	0.000508635	expressed protein
XLOC_006603	Sobic.002G197650	1.84234	1.76245	0.0102	0.0404494
XLOC_011342	Sobic.003G263400	1.84183	2.07088	0.00495	0.023189	Protein kinase domain containing protein, expressed
XLOC_019150	Sobic.005G169400	1.84134	5.27806	5e-05	0.000508635	WIP5 - Wound-induced protein precursor, expressed
XLOC_018585	Sobic.005G072300	1.83996	2.22062	0.0014	0.00844713	amino acid transporter, putative, expressed
XLOC_017475	Sobic.004G212900	1.83951	2.00913	0.0029	0.0152381	B4-BTB3 - Bric-a-Brac, Tramtrack, Broad Complex BTB domain with B4 subfamily conserved sequence, expressed
XLOC_010696	Sobic.003G144700	1.83053	2.23959	0.00155	0.00917474	universal stress protein domain containing protein, putative, expressed
XLOC_016373	Sobic.004G349600	1.8256	2.6434	0.00025	0.00205339	MATE efflux family protein, putative, expressed
XLOC_015529	Sobic.004G186500	1.82415	2.18926	0.0016	0.00940461	gibberellin receptor GID1L2, putative, expressed
XLOC_008937	Sobic.002G225400	1.82367	2.52009	0.00015	0.00133135	cytochrome P450, putative, expressed
XLOC_028438	Sobic.009G115200	1.82236	5.50269	5e-05	0.000508635	harpin-induced protein 1 domain containing protein, expressed
XLOC_005450	Sobic.001G511400	1.81884	2.24007	0.00235	0.0128158	BES1/BZR1 homolog protein, putative, expressed
XLOC_004692	Sobic.001G368900	1.81335	4.04858	5e-05	0.000508635	IQ calmodulin-binding motif family protein, putative, expressed
XLOC_003134	Sobic.001G063900	1.81259	3.0357	5e-05	0.000508635	RING-H2 finger protein ATL5D, putative, expressed
XLOC_011945	Sobic.003G378700	1.81047	3.69428	5e-05	0.000508635	DnaK family protein, putative, expressed
XLOC_020215	Sobic.005G144500	1.80996	2.10081	0.0033	0.0169229	glycosyltransferase, putative, expressed
XLOC_020596	Sobic.005G224500	1.80699	6.6787	5e-05	0.000508635	xylanase inhibitor, putative, expressed
XLOC_020267	Sobic.005G153800	1.8053	2.31824	0.0009	0.00591549	expressed protein
XLOC_001201	Sobic.001G233200	1.79651	5.07957	5e-05	0.000508635
XLOC_005466	Sobic.001G515500	1.79327	2.08052	0.003	0.015661	lysM domain-containing GPI-anchored protein precursor, putative, expressed
XLOC_001732	Sobic.001G328650	1.79287	2.2018	0.0001	0.000941643
XLOC_010727	Sobic.003G150400	1.79094	2.96106	5e-05	0.000508635	homeodomain, putative, expressed
XLOC_013431	Sobic.003G226000	1.79036	5.34271	5e-05	0.000508635	polygalacturonase, putative, expressed
XLOC_019366	Sobic.005G210200	1.78908	2.42127	0.00035	0.00271335	TKL_IRAK_DUF26-lh.6 - DUF26 kinases have homology to DUF26 containing loci, expressed
XLOC_020415	Sobic.005G184400	1.78741	2.80037	0.0001	0.000941643
XLOC_013362	Sobic.003G213100	1.78307	6.04457	5e-05	0.000508635	AAA-type ATPase family protein, putative, expressed
XLOC_005001	Sobic.001G425300	1.78171	1.79801	0.01055	0.0414955	expressed protein
XLOC_009769	Sobic.002G394100	1.78098	2.79463	0.0001	0.000941643	GDSL-like lipase/acylhydrolase, putative, expressed
XLOC_012126	Sobic.003G413700	1.7755	4.30981	5e-05	0.000508635	potassium transporter, putative, expressed
XLOC_022237	Sobic.006G036566	1.77325	1.81368	0.01225	0.0464678	expressed protein
XLOC_001192	Sobic.001G232000	1.76472	2.96193	5e-05	0.000508635	glycine-rich cell wall structural protein 2 precursor, putative, expressed
XLOC_026073	Sobic.008G042100	1.76217	2.44827	0.00045	0.00334837	DUF623 domain containing protein, expressed
XLOC_021277	Sobic.006G129700	1.76087	4.23346	5e-05	0.000508635	amine oxidase, flavin-containing, domain containing protein, expressed
XLOC_002083	Sobic.001G399200	1.75974	2.30068	0.00045	0.00334837	kinesin motor domain containing protein, expressed
XLOC_008504	Sobic.002G139700	1.75764	5.1818	5e-05	0.000508635	tubulin binding cofactor C, putative, expressed
XLOC_019835	Sobic.005G064600	1.7571	3.42066	5e-05	0.000508635	no apical meristem protein, putative, expressed
XLOC_019187	Sobic.005G176100	1.75573	2.24625	0.001	0.00645936	mannose-6-phosphate isomerase, putative, expressed
XLOC_021457	Sobic.006G163900	1.75573	2.90406	5e-05	0.000508635	homeobox associated leucine zipper, putative, expressed
XLOC_032113	Sobic.010G030900	1.75308	3.35248	5e-05	0.000508635	glycosyltransferase, putative, expressed
XLOC_015978	Sobic.004G273400	1.75251	2.30443	0.0008	0.00537781	oligopeptide transporter, putative, expressed
XLOC_013650	Sobic.003G273000	1.75087	2.27727	0.0005	0.00365582	hydrolase, putative, expressed
XLOC_015270	Sobic.004G139400	1.74647	1.91875	0.00045	0.00334837
XLOC_003070	Sobic.001G051800	1.74644	2.56922	0.00025	0.00205339	OsFBDUF18 - F-box and DUF domain containing protein, expressed
XLOC_028481	Sobic.009G123800	1.74366	1.69831	0.00785	0.0330272	josephin, putative, expressed
XLOC_028481	Sobic.009G123766	1.74366	1.69831	0.00785	0.0330272
XLOC_011929	Sobic.003G375300	1.74238	2.47255	0.00035	0.00271335	galactosyltransferase, putative, expressed
XLOC_010406	Sobic.003G085300	1.74221	6.20605	5e-05	0.000508635	BBTI12 - Bowman-Birk type bran trypsin inhibitor precursor, expressed
XLOC_001792	Sobic.001G338600	1.74204	3.54139	5e-05	0.000508635	DUF260 domain containing protein, putative, expressed
XLOC_020692	Sobic.006G011500	1.74052	2.41258	0.00055	0.00395953	expressed protein
XLOC_001184	Sobic.001G230400	1.73918	1.90222	0.00415	0.0202523	pectate lyase precursor, putative, expressed
XLOC_010911	Sobic.003G184900	1.73832	3.17583	5e-05	0.000508635	esterase, putative, expressed
XLOC_024821	Sobic.007G011700	1.73827	2.47915	0.00095	0.0061862	non-lysosomal glucosylceramidase, putative, expressed
XLOC_031680	Sobic.010G224200	1.73638	3.66674	5e-05	0.000508635	MYB family transcription factor, putative, expressed
XLOC_019458	Sobic.005G226000	1.73631	4.42419	5e-05	0.000508635	S-domain receptor-like protein kinase, putative, expressed
XLOC_012203	Sobic.003G432700	1.73369	2.48201	0.0006	0.00424332	secreted glycoprotein, putative, expressed
XLOC_030629	Sobic.010G026500	1.72757	2.3705	0.0007	0.00482891	expressed protein
XLOC_002929	Sobic.001G022000	1.72742	2.33507	0.0003	0.00238499	hydrolase, putative, expressed
XLOC_016739	Sobic.004G066300	1.72488	2.44172	0.00025	0.00205339	expressed protein
XLOC_009553	Sobic.002G348900	1.72222	3.52202	5e-05	0.000508635	cytochrome P450, putative, expressed
XLOC_026286	Sobic.008G087500	1.72021	2.24915	0.0009	0.00591549	expressed protein
XLOC_020459	Sobic.005G193260	1.71991	6.05293	5e-05	0.000508635
XLOC_006192	Sobic.002G117850	1.71772	3.34729	5e-05	0.000508635
XLOC_032889	Sobic.010G183201	1.71615	2.51348	0.00035	0.00271335
XLOC_008778	Sobic.002G193600	1.71564	5.00475	5e-05	0.000508635	endoglucanase, putative, expressed
XLOC_008243	Sobic.002G085900	1.71436	1.81737	0.0085	0.0351907	expressed protein
XLOC_032837	Sobic.010G170300	1.71426	3.36519	5e-05	0.000508635	Os9bglu31 - beta-glucosidase, dhurrinase, similar to G. max hydroxyisourate hydrolase, expressed
XLOC_000728	Sobic.001G143000	1.71135	2.6563	0.0002	0.00169562	BTBA4 - Bric-a-Brac,Tramtrack, Broad Complex BTB domain with Ankyrin repeat region, expressed
XLOC_012434	Sobic.003G031900	1.71004	1.79566	0.0091	0.0370376	OsGrx_A2 - glutaredoxin subgroup III, expressed
XLOC_006101	Sobic.002G098800	1.70855	2.56698	0.00015	0.00133135	peroxiredoxin, putative, expressed
XLOC_032743	Sobic.010G152200	1.70623	2.1226	0.00225	0.0123827	avr9/Cf-9 rapidly elicited protein 194, putative, expressed
XLOC_023898	Sobic.007G068300	1.70291	2.14498	0.0011	0.00698214	polyphenol oxidase, putative, expressed
XLOC_002105	Sobic.001G403600	1.70259	3.57686	5e-05	0.000508635	DUF538 domain containing protein, putative, expressed
XLOC_016893	Sobic.004G093800	1.70156	2.88379	5e-05	0.000508635	integral membrane protein, putative, expressed
XLOC_009858	Sobic.002G409250	1.70113	4.8121	5e-05	0.000508635
XLOC_027452	Sobic.008G111500	1.70076	1.83361	0.0057	0.0259169	membrane associated DUF588 domain containing protein, putative, expressed
XLOC_007050	Sobic.002G286700	1.69823	2.22765	0.0015	0.00895746	lysM domain-containing GPI-anchored protein precursor, putative, expressed
XLOC_012221	Sobic.003G435600	1.69689	3.82348	5e-05	0.000508635	CBS domain-containing protein, putative, expressed
XLOC_002472	Sobic.001G475600	1.69385	2.59181	0.0002	0.00169562	prenyltransferase, putative, expressed
XLOC_024898	Sobic.007G027301	1.69385	2.08303	0.00345	0.0175267	anthocyanidin 5,3-O-glucosyltransferase, putative, expressed
XLOC_003517	Sobic.001G134500	1.68533	4.37002	5e-05	0.000508635	class I glutamine amidotransferase, putative, expressed
XLOC_010629	Sobic.003G130100	1.68432	2.67907	0.00015	0.00133135	expressed protein
XLOC_021180	Sobic.006G107400	1.68063	4.14203	5e-05	0.000508635	no apical meristem protein, putative, expressed
XLOC_023953	Sobic.007G079200	1.67702	3.31559	5e-05	0.000508635	exonuclease, putative, expressed
XLOC_001023	Sobic.001G196300	1.67665	3.53916	5e-05	0.000508635	cytochrome P450, putative, expressed
XLOC_008108	Sobic.002G060200	1.67617	2.9752	5e-05	0.000508635	OsFBX238 - F-box domain containing protein, expressed
XLOC_022350	Sobic.006G058400	1.67222	1.76361	0.00785	0.0330272	transcription factor, putative, expressed
XLOC_016022	Sobic.004G280800	1.6574	3.68787	5e-05	0.000508635	WD domain, G-beta repeat domain containing protein, expressed
XLOC_010989	Sobic.003G199001	1.65739	3.06504	5e-05	0.000508635
XLOC_012718	Sobic.003G088100	1.65621	2.52036	0.0002	0.00169562	cysteine-rich receptor-like protein kinase 7 precursor, putative, expressed
XLOC_004870	Sobic.001G401300	1.6555	5.60828	5e-05	0.000508635	pathogenesis-related Bet v I family protein, putative, expressed
XLOC_032334	Sobic.010G073300	1.65443	2.55419	5e-05	0.000508635	expressed protein
XLOC_031462	Sobic.010G182966	1.65236	2.24371	0.0014	0.00844713	cytochrome P450 72A1, putative, expressed
XLOC_025180	Sobic.007G083800	1.65229	1.90818	0.00515	0.0239594
XLOC_023109	Sobic.006G203200	1.65224	2.86418	5e-05	0.000508635	Disease resistance/zinc finger/chromosome condensation-like region protein, putative, expressed
XLOC_028524	Sobic.009G131400	1.65204	3.47017	5e-05	0.000508635	basic 7S globulin precursor, putative, expressed
XLOC_017209	Sobic.004G161800	1.65072	1.76075	0.00815	0.0340176
XLOC_003336	Sobic.001G100600	1.64946	2.05824	0.0022	0.0121592	expressed protein
XLOC_014411	Sobic.003G419500	1.64774	2.90471	5e-05	0.000508635	xylanase inhibitor, putative, expressed
XLOC_015682	Sobic.004G216300	1.64685	2.24438	0.00075	0.00510073
XLOC_001918	Sobic.001G365700	1.64572	1.77531	0.01195	0.0457003	OsRhmbd8 - Putative Rhomboid homologue, expressed
XLOC_027800	Sobic.008G182900	1.64115	2.80849	0.0001	0.000941643	thaumatin, putative, expressed
XLOC_005895	Sobic.002G055700	1.63842	5.67259	5e-05	0.000508635	glycosyl hydrolase, putative, expressed
XLOC_015460	Sobic.004G171600	1.63725	2.42011	0.00045	0.00334837	helix-loop-helix DNA-binding domain containing protein, expressed
XLOC_018003	Sobic.004G312500	1.63578	2.95125	5e-05	0.000508635	nitrate reductase, putative, expressed
XLOC_018188	Sobic.004G349400	1.63541	2.46263	0.0004	0.00302986	zinc finger, C3HC4 type domain containing protein, expressed
XLOC_018188	Sobic.004G349300	1.63541	2.46263	0.0004	0.00302986	tyrosine protein kinase domain containing protein, putative, expressed
XLOC_003168	Sobic.001G071000	1.63537	1.72689	0.0088	0.0361132	no apical meristem protein, putative, expressed
XLOC_020543	Sobic.005G211500	1.63425	3.25213	5e-05	0.000508635	glycosyl hydrolase family 3 protein, putative, expressed
XLOC_008424	Sobic.002G123100	1.63157	4.80889	5e-05	0.000508635	alpha-galactosidase precursor, putative, expressed
XLOC_031864	Sobic.010G259600	1.63046	3.88634	5e-05	0.000508635	transferase family protein, putative, expressed
XLOC_024091	Sobic.007G101800	1.6191	4.12026	5e-05	0.000508635	pyrophosphate--fructose 6-phosphate 1-phosphotransferase subunit alpha, putative, expressed
XLOC_013318	Sobic.003G202300	1.61873	2.26356	0.00095	0.0061862	S1 RNA binding domain containing protein, expressed
XLOC_032789	Sobic.010G161450	1.6187	3.86739	5e-05	0.000508635	growth regulator related protein, putative, expressed
XLOC_018285	Sobic.005G007900	1.61794	4.6831	5e-05	0.000508635	protein phosphatase 2c, putative, expressed
XLOC_018285	Sobic.005G007800	1.61794	4.6831	5e-05	0.000508635	F-box/LRR-repeat protein 3, putative, expressed
XLOC_024734	Sobic.007G218500	1.61773	2.92987	0.0001	0.000941643	caffeoyl-CoA O-methyltransferase, putative, expressed
XLOC_023471	Sobic.006G271400	1.61681	3.03684	5e-05	0.000508635	methyl-CpG binding domain containing protein, expressed
XLOC_021114	Sobic.006G095600	1.6162	4.3615	5e-05	0.000508635	lipoxygenase protein, putative, expressed
XLOC_023690	Sobic.007G030900	1.61544	5.03485	5e-05	0.000508635	copine-6, putative, expressed
XLOC_017120	Sobic.004G139700	1.61451	6.10316	5e-05	0.000508635	OsSCP7 - Putative Serine Carboxypeptidase homologue, expressed
XLOC_025100	Sobic.007G069000	1.61449	1.85626	0.0012	0.00746224	glyoxalase family protein, putative, expressed
XLOC_029675	Sobic.009G094450	1.61305	2.00097	0.00295	0.0154478
XLOC_031030	Sobic.010G105800	1.6127	4.55458	5e-05	0.000508635	calmodulin-binding heat-shock protein, putative, expressed
XLOC_006004	Sobic.002G078300	1.60533	2.95355	5e-05	0.000508635	acyl carrier protein, putative, expressed
XLOC_015954	Sobic.004G268700	1.60361	2.57553	0.0001	0.000941643	cytochrome P450, putative, expressed
XLOC_028663	Sobic.009G158900	1.60304	2.35726	0.0009	0.00591549	zinc finger, C3HC4 type domain containing protein, expressed
XLOC_003335	Sobic.001G100501	1.60209	2.32864	0.00065	0.00452475	expressed protein
XLOC_004441	Sobic.001G317000	1.60097	1.77148	0.0068	0.0296615	glutathione S-transferase, putative, expressed
XLOC_021142	Sobic.006G100400	1.60015	2.47292	0.00025	0.00205339	expressed protein
XLOC_016184	Sobic.004G313900	1.60006	2.3925	0.0007	0.00482891	homeobox and START domains containing protein, putative, expressed
XLOC_025181	Sobic.007G083900	1.59543	2.21338	0.0014	0.00844713	B3 DNA binding domain containing protein, expressed
XLOC_026539	Sobic.008G135500	1.5924	3.91039	5e-05	0.000508635	expressed protein
XLOC_013658	Sobic.003G274700	1.59159	3.2401	5e-05	0.000508635	lipase, putative, expressed
XLOC_000337	Sobic.001G065800	1.58781	4.80819	5e-05	0.000508635	glutathione S-transferase, putative, expressed
XLOC_028874	Sobic.009G200300	1.5829	1.77828	0.00845	0.0350009	expressed protein
XLOC_026116	Sobic.008G051800	1.58228	4.72694	5e-05	0.000508635	expressed protein
XLOC_009518	Sobic.002G341700	1.58078	4.33347	5e-05	0.000508635	expressed protein
XLOC_009518	Sobic.002G341600	1.58078	4.33347	5e-05	0.000508635	lipase, putative, expressed
XLOC_003136	Sobic.001G064200	1.57975	5.67021	5e-05	0.000508635	expressed protein
XLOC_006309	Sobic.002G140400	1.57588	2.00767	0.00215	0.0119337	plastocyanin-like domain containing protein, putative, expressed
XLOC_011778	Sobic.003G347400	1.57574	2.17743	0.00155	0.00917474	gp176, putative, expressed
XLOC_009451	Sobic.002G329100	1.57414	2.0946	0.00165	0.00964466	TKL_IRAK_DUF26-ld.5 - DUF26 kinases have homology to DUF26 containing loci, expressed
XLOC_024551	Sobic.007G181900	1.57396	2.71211	0.0001	0.000941643	expressed protein
XLOC_014396	Sobic.003G417500	1.5684	5.69414	5e-05	0.000508635	ZOS1-23 - C2H2 zinc finger protein, expressed
XLOC_022951	Sobic.006G172000	1.56574	4.52769	5e-05	0.000508635	pectinesterase, putative, expressed
XLOC_008395	Sobic.002G116800	1.56409	1.92388	0.00335	0.0171168	expressed protein
XLOC_005558	Sobic.001G532200	1.55783	2.32005	0.0012	0.00746224	OsRhmbd7 - Putative Rhomboid homologue, expressed
XLOC_015563	Sobic.004G193000	1.55544	3.23037	5e-05	0.000508635	peptide transporter PTR2, putative, expressed
XLOC_032341	Sobic.010G074500	1.55448	3.67909	5e-05	0.000508635	phosphopantothenoylcysteine decarboxylase, putative, expressed
XLOC_007376	Sobic.002G351300	1.55292	3.04218	5e-05	0.000508635	expressed protein
XLOC_008891	Sobic.002G214700	1.55282	3.11088	5e-05	0.000508635	DNA repair metallo-beta-lactamase family protein, expressed
XLOC_011090	Sobic.003G217632	1.55225	3.41059	5e-05	0.000508635	expressed protein
XLOC_029814	Sobic.009G122300	1.55003	3.83792	5e-05	0.000508635	white-brown complex homolog protein 16, putative, expressed
XLOC_003943	Sobic.001G221350	1.54815	2.0834	0.0018	0.0103385
XLOC_008200	Sobic.002G078800	1.54677	5.76887	5e-05	0.000508635	LTPL169 - Protease inhibitor/seed storage/LTP family protein precursor, expressed
XLOC_017593	Sobic.004G235801	1.54557	3.31583	5e-05	0.000508635	calcium-binding protein, putative, expressed
XLOC_030703	Sobic.010G041900	1.54479	5.63624	5e-05	0.000508635	dehydrin, putative, expressed
XLOC_001618	Sobic.001G305800	1.54329	2.04533	0.0008	0.00537781	U-box domain containing protein, expressed
XLOC_017441	Sobic.004G206900	1.54248	3.17429	5e-05	0.000508635	expressed protein
XLOC_006840	Sobic.002G240700	1.53889	3.8357	5e-05	0.000508635	OsSub58 - Putative Subtilisin homologue, expressed
XLOC_030008	Sobic.009G161800	1.53636	1.59205	0.00455	0.0216646	protein phosphatase 2C, putative, expressed
XLOC_009190	Sobic.002G276400	1.53433	2.91494	5e-05	0.000508635	tyrosine protein kinase domain containing protein, putative, expressed
XLOC_028578	Sobic.009G142200	1.53146	3.63795	5e-05	0.000508635	No apical meristem protein, putative, expressed
XLOC_026740	Sobic.008G172200	1.53125	1.78603	0.0063	0.0279436	transposon protein, putative, unclassified, expressed
XLOC_026657	Sobic.008G157000	1.53091	2.56253	0.00015	0.00133135	OsIAA31 - Auxin-responsive Aux/IAA gene family member, expressed
XLOC_022705	Sobic.006G124100	1.53075	3.29923	5e-05	0.000508635	UDP-glucoronosyl and UDP-glucosyl transferase domain containing protein, expressed
XLOC_024427	Sobic.007G156600	1.52972	2.13395	0.00125	0.00771055	gibberellin receptor GID1L2, putative, expressed
XLOC_015157	Sobic.004G117600	1.52577	1.98476	0.00325	0.0167123	WRKY39, expressed
XLOC_000773	Sobic.001G151200	1.52573	2.52889	5e-05	0.000508635	anthranilate phosphoribosyltransferase, putative, expressed
XLOC_023372	Sobic.006G254000	1.52161	2.06899	0.0019	0.0108024	naringenin,2-oxoglutarate 3-dioxygenase, putative, expressed
XLOC_021000	Sobic.006G073001	1.52077	2.29183	0.0004	0.00302986	expressed protein
XLOC_031619	Sobic.010G210800	1.51919	1.71237	0.0088	0.0361132	cytokinin-O-glucosyltransferase 2, putative, expressed
XLOC_012792	Sobic.003G102000	1.51913	2.32189	0.0005	0.00365582	expressed protein
XLOC_032830	Sobic.010G168400	1.51834	2.76605	5e-05	0.000508635	ferroportin1 domain containing protein, expressed
XLOC_023665	Sobic.007G025600	1.51735	2.1732	0.0013	0.00798098	amino acid transporter, putative, expressed
XLOC_012652	Sobic.003G077200	1.51721	1.75785	0.0058	0.0262794
XLOC_000065	Sobic.001G011800	1.51569	1.88048	0.00505	0.0235462	SAM domain containing protein, putative, expressed
XLOC_011173	Sobic.003G233100	1.5156	2.13784	0.0001	0.000941643	anthocyanin 3-O-beta-glucosyltransferase, putative, expressed
XLOC_011173	Sobic.003G233300	1.5156	2.13784	0.0001	0.000941643	expressed protein
XLOC_011173	Sobic.003G233000	1.5156	2.13784	0.0001	0.000941643	anthocyanin 3-O-beta-glucosyltransferase, putative, expressed
XLOC_010631	Sobic.003G130400	1.51453	4.44921	5e-05	0.000508635	embryonic protein DC-8, putative, expressed
XLOC_016295	Sobic.004G334400	1.51303	2.88387	5e-05	0.000508635	ANTH, putative, expressed
XLOC_017792	Sobic.004G273200	1.51287	4.26687	5e-05	0.000508635	glycosyl hydrolases family 16, putative, expressed
XLOC_013882	Sobic.003G317700	1.51251	2.49616	0.0001	0.000941643	cyclic nucleotide-gated ion channel 2, putative, expressed
XLOC_029104	Sobic.009G241400	1.51023	1.58223	0.0111	0.043165	expressed protein
XLOC_029104	Sobic.009G241300	1.51023	1.58223	0.0111	0.043165	expressed protein
XLOC_010840	Sobic.003G172701	1.5071	1.85859	0.00575	0.0260879	uncharacterized protein ycf73, putative, expressed
XLOC_001186	Sobic.001G230700	1.50643	5.24978	5e-05	0.000508635	RING finger and CHY zinc finger domain-containing protein 1, putative, expressed
XLOC_011915	Sobic.003G373000	1.50614	1.63315	0.0109	0.0425345	MYB family transcription factor, putative, expressed
XLOC_002299	Sobic.001G440500	1.50579	2.70403	5e-05	0.000508635	protein kinase family protein, putative, expressed
XLOC_032570	Sobic.010G119500	1.50524	2.21223	5e-05	0.000508635	cadmium tolerance factor, putative, expressed
XLOC_015789	Sobic.004G236600	1.50288	4.81712	5e-05	0.000508635	OsFBK10 - F-box domain and kelch repeat containing protein, expressed
XLOC_025442	Sobic.007G142900	1.50263	1.78062	0.00205	0.0114694	receptor-like kinase, putative, expressed
XLOC_018364	Sobic.005G027840	1.50031	3.40566	5e-05	0.000508635	Rf1, mitochondrial precursor, putative, expressed
XLOC_002176	Sobic.001G418600	1.49755	5.08042	5e-05	0.000508635	DnaK family protein, putative, expressed
XLOC_004388	Sobic.001G308200	1.49735	2.96169	5e-05	0.000508635	cytochrome P450 97B2, putative, expressed
XLOC_000338	Sobic.001G066000	1.49589	2.04625	0.0019	0.0108024	glutathione S-transferase, putative, expressed
XLOC_012756	Sobic.003G095600	1.49469	2.28143	0.00095	0.0061862	glycosyltransferase, putative, expressed
XLOC_026798	Sobic.008G184100	1.49394	2.52507	0.0002	0.00169562	aspartic proteinase, putative, expressed
XLOC_012228	Sobic.003G437400	1.49236	5.53062	5e-05	0.000508635	peroxidase precursor, putative, expressed
XLOC_006862	Sobic.002G245300	1.48952	3.16703	5e-05	0.000508635	citrate transporter, putative, expressed
XLOC_003418	Sobic.001G115100	1.48847	2.77384	5e-05	0.000508635	expressed protein
XLOC_019554	Sobic.005G012200	1.48727	2.55614	5e-05	0.000508635	STE_PAK_Ste20_Slob_Wnk.3 - STE kinases include homologs to sterile 7, sterile 11 and sterile 20 from yeast, expressed
XLOC_012262	Sobic.003G443000	1.48694	3.6593	5e-05	0.000508635	drought induced 19 protein, putative, expressed
XLOC_018597	Sobic.005G075100	1.48622	2.80707	5e-05	0.000508635	rp3 protein, putative, expressed
XLOC_021538	Sobic.006G181300	1.48501	3.74329	5e-05	0.000508635	polyphenol oxidase, putative, expressed
XLOC_026191	Sobic.008G068200	1.47944	2.82582	5e-05	0.000508635	amino acid transporter, putative, expressed
XLOC_023942	Sobic.007G077400	1.47887	2.91148	5e-05	0.000508635	dehydrogenase, putative, expressed
XLOC_000340	Sobic.001G066500	1.47779	4.86341	5e-05	0.000508635	zinc ion binding protein, putative, expressed
XLOC_001304	Sobic.001G254700	1.47472	2.58611	5e-05	0.000508635	TPD1, putative, expressed
XLOC_032393	Sobic.010G087100	1.47364	2.66002	5e-05	0.000508635	MCM9 - Putative minichromosome maintenance MCM family subunit 9, expressed
XLOC_019148	Sobic.005G169200	1.47186	4.52536	5e-05	0.000508635	WIP4 - Wound-induced protein precursor, expressed
XLOC_025018	Sobic.007G049800	1.47148	1.88748	0.00385	0.0190925	nucleolar GTP-binding protein 1, putative, expressed
XLOC_011172	Sobic.003G232900	1.47042	2.15083	0.00135	0.00823094	anthocyanin 3-O-beta-glucosyltransferase, putative, expressed
XLOC_019477	Sobic.005G228700	1.46839	5.3037	5e-05	0.000508635	metallothionein, putative, expressed
XLOC_008109	Sobic.002G060400	1.46677	2.42569	0.0004	0.00302986	OsFBX237 - F-box domain containing protein, expressed
XLOC_027160	Sobic.008G060500	1.46261	3.6167	5e-05	0.000508635	receptor-like protein kinase 2 precursor, putative, expressed
XLOC_024949	Sobic.007G037000	1.4603	3.24961	5e-05	0.000508635	serine esterase family protein, putative, expressed
XLOC_020942	Sobic.006G058732	1.45881	1.72566	0.0081	0.0338844	ethylene-responsive transcription factor ERF114, putative, expressed
XLOC_021406	Sobic.006G154800	1.45763	2.96242	5e-05	0.000508635	expressed protein
XLOC_031899	Sobic.010G266900	1.45525	4.34327	5e-05	0.000508635	expressed protein
XLOC_031939	Sobic.010G275100	1.45397	2.52879	0.00015	0.00133135	Ser/Thr-rich protein T10 in DGCR region, putative, expressed
XLOC_012173	Sobic.003G426700	1.44985	1.934	0.00275	0.0145864	expressed protein
XLOC_025604	Sobic.007G177500	1.4472	2.73305	0.0001	0.000941643	thaumatin, putative, expressed
XLOC_003695	Sobic.001G172400	1.44605	3.92429	5e-05	0.000508635	cytochrome P450, putative, expressed
XLOC_006139	Sobic.002G106000	1.44507	2.12566	0.0014	0.00844713	OsFBD15 - F-box and FBD domain containing protein, expressed
XLOC_012825	Sobic.003G108800	1.44436	1.78378	0.00705	0.030468	haloacid dehalogenase-like hydrolase family protein, putative, expressed
XLOC_017831	Sobic.004G282301	1.44312	3.59107	5e-05	0.000508635
XLOC_010014	Sobic.003G012300	1.44171	3.25154	5e-05	0.000508635	mitochondrial carrier protein, putative, expressed
XLOC_004404	Sobic.001G310500	1.44046	2.12451	0.00085	0.00565972	strictosidine synthase, putative, expressed
XLOC_027998	Sobic.009G027900	1.44026	2.49375	0.00025	0.00205339	TKL_IRAK_CR4L.4 - The CR4L subfamily has homology with Crinkly4, expressed
XLOC_004866	Sobic.001G400900	1.44022	2.228	0.00085	0.00565972	pathogenesis-related Bet v I family protein, putative, expressed
XLOC_009359	Sobic.002G309100	1.43907	1.76558	0.00765	0.0324369	phosphate-induced protein 1 conserved region domain containing protein, expressed
XLOC_005559	Sobic.001G532300	1.43717	3.96955	5e-05	0.000508635	hydrolase, alpha/beta fold family protein, putative, expressed
XLOC_014202	Sobic.003G381300	1.43499	2.22778	0.0007	0.00482891	expressed protein
XLOC_004597	Sobic.001G349800	1.43145	4.39179	5e-05	0.000508635	phospholipase D, putative, expressed
XLOC_020615	Sobic.005G228900	1.43016	4.7448	5e-05	0.000508635	glucan endo-1,3-beta-glucosidase precursor, putative, expressed
XLOC_028352	Sobic.009G097200	1.42959	4.23229	5e-05	0.000508635	saposin-like type B, region 1 family protein, putative, expressed
XLOC_004648	Sobic.001G359200	1.42928	3.83212	5e-05	0.000508635	cytochrome P450 72A1, putative, expressed
XLOC_011923	Sobic.003G374100	1.42835	4.83008	5e-05	0.000508635	beta-galactosidase precursor, putative, expressed
XLOC_026617	Sobic.008G150400	1.42722	2.31301	0.00035	0.00271335	WD-40 repeat family protein, putative, expressed
XLOC_005030	Sobic.001G430500	1.42663	1.73422	0.0076	0.0322818	dynamin family protein, putative, expressed
XLOC_005023	Sobic.001G429000	1.42595	2.05928	0.00205	0.0114694	harpin-induced protein 1 domain containing protein, expressed
XLOC_026391	Sobic.008G106900	1.42461	3.50183	5e-05	0.000508635	cornichon protein, putative, expressed
XLOC_013868	Sobic.003G314500	1.42363	1.78577	0.00785	0.0330272	expressed protein
XLOC_031339	Sobic.010G161600	1.42214	2.38526	0.00015	0.00133135	peroxidase precursor, putative, expressed
XLOC_012385	Sobic.003G020600	1.42155	4.44562	5e-05	0.000508635	powdery mildew resistant protein 5, putative, expressed
XLOC_003196	Sobic.001G076100	1.42016	2.20892	0.00065	0.00452475	expressed protein
XLOC_002241	Sobic.001G431800	1.42013	2.45741	0.0002	0.00169562	DUF292 domain containing protein, expressed
XLOC_001786	Sobic.001G337600	1.42008	2.57354	0.0001	0.000941643	expressed protein
XLOC_014908	Sobic.004G069700	1.41876	1.65899	0.0094	0.0379833	cytochrome P450, putative, expressed
XLOC_011869	Sobic.003G364600	1.41666	3.69327	5e-05	0.000508635	glycosyl hydrolases family 17, putative, expressed
XLOC_001002	Sobic.001G192800	1.41601	2.93602	5e-05	0.000508635	AAA-type ATPase family protein, putative, expressed
XLOC_013537	Sobic.003G250100	1.41544	1.59998	0.0055	0.0252048	homeobox domain containing protein, expressed
XLOC_015559	Sobic.004G192400	1.41155	2.0013	0.00175	0.0101308	OsFBX77 - F-box domain containing protein, expressed
XLOC_026790	Sobic.008G182800	1.411	4.95717	5e-05	0.000508635	thaumatin, putative, expressed
XLOC_000715	Sobic.001G141200	1.41085	1.9452	0.0013	0.00798098	ADP-ribosylation factor, putative, expressed
XLOC_007228	Sobic.002G321300	1.405	2.50837	0.0001	0.000941643	pleiotropic drug resistance protein, putative, expressed
XLOC_006649	Sobic.002G206300	1.40464	2.60992	0.0002	0.00169562	tsi1-interacting protein TSIP1, putative, expressed
XLOC_010984	Sobic.003G198300	1.40318	2.44695	0.0002	0.00169562	ZOS1-11 - C2H2 zinc finger protein, expressed
XLOC_012205	Sobic.003G432900	1.40217	2.69424	0.0001	0.000941643	RNA recognition motif containing protein, putative, expressed
XLOC_008099	Sobic.002G059100	1.3995	1.9159	0.00295	0.0154478	OsFBX237 - F-box domain containing protein, expressed
XLOC_017572	Sobic.004G232700	1.39826	2.76931	5e-05	0.000508635	wound/stress protein, putative, expressed
XLOC_015369	Sobic.004G156200	1.39565	4.83849	5e-05	0.000508635	POLE1 - Putative DNA polymerase epsilon catalytic subunit, expressed
XLOC_005231	Sobic.001G469100	1.39548	2.90116	5e-05	0.000508635	ZOS3-04 - C2H2 zinc finger protein, expressed
XLOC_007398	Sobic.002G355200	1.3931	2.10454	0.00105	0.00671793	BTBN16 - Bric-a-Brac, Tramtrack, Broad Complex BTB domain with non-phototropic hypocotyl 3 NPH3 domain, expressed
XLOC_010070	Sobic.003G021900	1.38971	2.71402	5e-05	0.000508635	cytochrome P450, putative, expressed
XLOC_012663	Sobic.003G079200	1.38815	2.01975	0.00155	0.00917474	transposon protein, putative, unclassified, expressed
XLOC_020688	Sobic.006G010900	1.38729	3.36091	5e-05	0.000508635	expressed protein
XLOC_026578	Sobic.008G142600	1.38709	3.00324	5e-05	0.000508635	amino acid permease family protein, putative, expressed
XLOC_027428	Sobic.008G107300	1.38484	2.09128	0.00105	0.00671793	phytosulfokine receptor precursor, putative, expressed
XLOC_002778	Sobic.001G535300	1.38431	1.70743	0.007	0.0303063
XLOC_023464	Sobic.006G269501	1.3836	2.00881	0.00195	0.0110234	cystathionin beta synthase protein, putative, expressed
XLOC_022044	Sobic.006G280300	1.38209	3.91286	5e-05	0.000508635	anthranilate phosphoribosyltransferase, putative, expressed
XLOC_004214	Sobic.001G267701	1.38148	3.48062	5e-05	0.000508635	zinc knuckle family protein, expressed
XLOC_019932	Sobic.005G085200	1.38081	4.1532	5e-05	0.000508635	OsFBK25 - F-box domain and kelch repeat containing protein, expressed
XLOC_018239	Sobic.004G358700	1.37874	1.44891	0.0048	0.0226311	armadillo/beta-catenin repeat family protein, putative, expressed
XLOC_023189	Sobic.006G218100	1.37641	1.59775	0.0129	0.0483241	expressed protein
XLOC_019504	Sobic.005G002000	1.37529	2.66979	5e-05	0.000508635	phospholipase C, putative, expressed
XLOC_024271	Sobic.007G131100	1.36915	2.93366	5e-05	0.000508635	jmjC domain containing protein, expressed
XLOC_027045	Sobic.008G039700	1.36718	1.54062	0.01195	0.0457003	expressed protein
XLOC_003214	Sobic.001G079401	1.36695	2.62632	5e-05	0.000508635
XLOC_003214	Sobic.001G079300	1.36695	2.62632	5e-05	0.000508635	helix-loop-helix DNA-binding domain containing protein, expressed
XLOC_002048	Sobic.001G391500	1.36666	1.56656	0.00995	0.0396728	MYB family transcription factor, putative, expressed
XLOC_033411	Sobic.K016900	1.36649	2.31461	0.0003	0.00238499	arginyl-tRNA--protein transferase 1, putative, expressed
XLOC_008321	Sobic.002G103500	1.36567	2.43755	0.00035	0.00271335	ras-related protein, putative, expressed
XLOC_003452	Sobic.001G122100	1.36495	2.33015	5e-05	0.000508635	protein kinase family protein, putative, expressed
XLOC_007727	Sobic.002G420000	1.36422	2.29403	0.0006	0.00424332	helicase conserved C-terminal domain containing protein, expressed
XLOC_009859	Sobic.002G409300	1.36013	4.75928	5e-05	0.000508635	expressed protein
XLOC_014062	Sobic.003G353000	1.35913	1.90324	0.0024	0.0130421	WRKY56, expressed
XLOC_005533	Sobic.001G527900	1.35884	1.63182	0.00865	0.0356191	nascent polypeptide-associated complex subunit alpha, putative, expressed
XLOC_019992	Sobic.005G099200	1.358	3.9786	5e-05	0.000508635
XLOC_033150	Sobic.010G235500	1.35773	1.81649	0.0041	0.0200606	OsFBX203 - F-box domain containing protein, expressed
XLOC_022750	Sobic.006G132400	1.35681	4.17142	5e-05	0.000508635	CHIT3 - Chitinase family protein precursor, expressed
XLOC_026806	Sobic.008G185600	1.35606	2.10058	0.0019	0.0108024	expressed protein
XLOC_019678	Sobic.005G034400	1.35571	4.95529	5e-05	0.000508635	pyruvate kinase, putative, expressed
XLOC_028885	Sobic.009G202000	1.35082	1.69979	0.0074	0.0316156	GATA zinc finger domain containing protein, expressed
XLOC_001475	Sobic.001G280000	1.35026	5.05628	5e-05	0.000508635	OsSCP46 - Putative Serine Carboxypeptidase homologue, expressed
XLOC_006844	Sobic.002G241250	1.34985	1.71972	0.0075	0.0319456	expressed protein
XLOC_006801	Sobic.002G234100	1.34904	1.88023	0.003	0.015661	2-aminoethanethiol dioxygenase, putative, expressed
XLOC_023453	Sobic.006G267100	1.34801	3.26316	5e-05	0.000508635	expressed protein
XLOC_005523	Sobic.001G526000	1.34778	1.7399	0.0071	0.0306212	hydrolase, alpha/beta fold family protein, putative, expressed
XLOC_010623	Sobic.003G128700	1.34626	2.28439	0.0005	0.00365582	flavin monooxygenase, putative, expressed
XLOC_009188	Sobic.002G276000	1.34498	1.82209	0.00485	0.0228349	Core histone H2A/H2B/H3/H4 domain containing protein, putative, expressed
XLOC_016040	Sobic.004G284400	1.34495	1.77294	0.0043	0.0207558	dof zinc finger domain containing protein, putative, expressed
XLOC_026721	Sobic.008G168700	1.34442	2.4805	0.0003	0.00238499	OsFBX321 - F-box domain containing protein, expressed
XLOC_025280	Sobic.007G107000	1.34083	2.63243	5e-05	0.000508635	pirin, putative, expressed
XLOC_006602	Sobic.002G197600	1.34016	2.20606	0.0007	0.00482891	TKL_IRAK_DUF26-lg.2 - DUF26 kinases have homology to DUF26 containing loci, expressed
XLOC_009200	Sobic.002G278500	1.33739	2.31189	0.00045	0.00334837	nodulin, putative, expressed
XLOC_000079	Sobic.001G015100	1.33695	3.03878	5e-05	0.000508635	pirin, putative, expressed
XLOC_024745	Sobic.007G221000	1.33528	3.42471	5e-05	0.000508635	zinc finger, C3HC4 type domain containing protein, expressed
XLOC_023380	Sobic.006G255300	1.33453	2.20029	0.0001	0.000941643	auxin response factor, putative, expressed
XLOC_014228	Sobic.003G385500	1.33268	3.11481	5e-05	0.000508635	lipoxygenase, putative, expressed
XLOC_006392	Sobic.002G155400	1.33202	3.08859	5e-05	0.000508635	serine/threonine-protein kinase BRI1-like 1 precursor, putative, expressed
XLOC_007828	Sobic.002G008100	1.33195	2.0193	0.00285	0.0150317	VHS and GAT domain containing protein, expressed
XLOC_029815	Sobic.009G122325	1.33141	4.41931	5e-05	0.000508635
XLOC_023263	Sobic.006G233800	1.33042	2.22765	0.00025	0.00205339	transferase family protein, putative, expressed
XLOC_022413	Sobic.006G068350	1.32905	3.87272	5e-05	0.000508635
XLOC_014681	Sobic.004G028900	1.3281	2.11577	0.0014	0.00844713	expressed protein
XLOC_019931	Sobic.005G084900	1.32794	3.38143	5e-05	0.000508635	OsDegp12 - Putative Deg protease homologue, expressed
XLOC_013763	Sobic.003G296600	1.32783	2.30118	0.00025	0.00205339	coiled-coil domain-containing protein 25, putative, expressed
XLOC_017365	Sobic.004G192700	1.327	2.39104	0.0002	0.00169562	dynein light chain type 1 family protein, putative, expressed
XLOC_009502	Sobic.002G338500	1.32626	2.86649	5e-05	0.000508635	transporter family protein, putative, expressed
XLOC_010381	Sobic.003G079100	1.32533	3.32514	5e-05	0.000508635	muconate cycloisomerase, putative, expressed
XLOC_011637	Sobic.003G319500	1.32495	1.74094	0.00725	0.0311168	receptor protein kinase, putative, expressed
XLOC_018392	Sobic.005G033600	1.32477	3.24804	5e-05	0.000508635	heavy-metal-associated domain-containing protein, putative, expressed
XLOC_014866	Sobic.004G062500	1.32437	2.9686	5e-05	0.000508635	AMP-binding domain containing protein, expressed
XLOC_022386	Sobic.006G064700	1.32255	3.24539	5e-05	0.000508635	response regulator receiver domain containing protein, expressed
XLOC_013079	Sobic.003G156100	1.32199	2.49771	0.0001	0.000941643	OsFBX117 - F-box domain containing protein, expressed
XLOC_019836	Sobic.005G064700	1.32074	4.26813	5e-05	0.000508635	expressed protein
XLOC_006749	Sobic.002G225300	1.3204	4.74953	5e-05	0.000508635	CPuORF39 - conserved peptide uORF-containing transcript, expressed
XLOC_008770	Sobic.002G192101	1.32033	1.53744	0.0129	0.0483241	armadillo/beta-catenin repeat family protein, putative, expressed
XLOC_025143	Sobic.007G076700	1.31349	1.94483	0.00225	0.0123827	coproporphyrinogen III oxidase, chloroplast precursor, putative, expressed
XLOC_017953	Sobic.004G304100	1.3103	1.95915	0.0016	0.00940461	short-chain dehydrogenase/reductase, putative, expressed
XLOC_015986	Sobic.004G274500	1.30671	1.58809	0.0122	0.046414	OsFBD8 - F-box and FBD domain containing protein, expressed
XLOC_011033	Sobic.003G207500	1.3055	4.12769	5e-05	0.000508635	signal peptide peptidase domain containing protein, expressed
XLOC_032967	Sobic.010G201388	1.30327	1.78228	0.00485	0.0228349	MYB transcription factor TaMYB1, putative, expressed
XLOC_032480	Sobic.010G101900	1.3008	2.13043	0.0012	0.00746224	endoglucanase, putative, expressed
XLOC_021174	Sobic.006G106600	1.2974	2.12682	0.0012	0.00746224	arsenical pump-driving ATPase, putative, expressed
XLOC_015486	Sobic.004G176700	1.29731	4.85594	5e-05	0.000508635	ACT domain containing protein, putative, expressed
XLOC_021894	Sobic.006G248100	1.29623	2.0974	0.00125	0.00771055	lipase, putative, expressed
XLOC_020617	Sobic.005G229166	1.29503	2.12387	0.0016	0.00940461	OsRhmbd18 - Putative Rhomboid homologue, expressed
XLOC_017497	Sobic.004G218100	1.29405	2.17731	0.0005	0.00365582	WAX2, putative, expressed
XLOC_008735	Sobic.002G186500	1.29392	1.94722	0.0029	0.0152381	UPF0041 domain containing protein, putative, expressed
XLOC_007928	Sobic.002G026200	1.29381	2.32436	0.00015	0.00133135	stress-induced protein, putative, expressed
XLOC_008919	Sobic.002G221100	1.29348	3.10187	5e-05	0.000508635	expressed protein
XLOC_012546	Sobic.003G056500	1.29242	2.57758	5e-05	0.000508635	staphylococcal nuclease homologue, putative, expressed
XLOC_012402	Sobic.003G024700	1.29224	3.48294	5e-05	0.000508635	peroxidase precursor, putative, expressed
XLOC_000292	Sobic.001G056100	1.29211	2.26155	0.0008	0.00537781	OsIAA24 - Auxin-responsive Aux/IAA gene family member, expressed
XLOC_028137	Sobic.009G056900	1.29191	2.57765	5e-05	0.000508635	acetyltransferase, GNAT family protein, expressed
XLOC_025119	Sobic.007G072000	1.29132	1.6468	0.008	0.0335411	disease resistance protein RGA3, putative, expressed
XLOC_011507	Sobic.003G291200	1.29114	2.37896	5e-05	0.000508635	OsIAA6 - Auxin-responsive Aux/IAA gene family member, expressed
XLOC_008918	Sobic.002G220500	1.29095	2.39861	0.00015	0.00133135	cytochrome P450, putative, expressed
XLOC_019988	Sobic.005G098700	1.29068	2.71238	5e-05	0.000508635	glycosyl hydrolase, putative, expressed
XLOC_024855	Sobic.007G019200	1.29001	1.84068	0.0018	0.0103385	deoxyhypusine synthase, putative, expressed
XLOC_029997	Sobic.009G159700	1.28982	3.67169	5e-05	0.000508635	expressed protein
XLOC_001499	Sobic.001G284700	1.28892	1.81881	0.0052	0.024132
XLOC_030382	Sobic.009G238600	1.28835	2.22447	0.0005	0.00365582	protein phosphatase 2C, putative, expressed
XLOC_002221	Sobic.001G427600	1.28728	1.67727	0.0067	0.0293393	ZOS3-08 - C2H2 zinc finger protein, expressed
XLOC_031717	Sobic.010G231000	1.2864	2.39967	0.00015	0.00133135	O-methyltransferase, putative, expressed
XLOC_014421	Sobic.003G421900	1.28573	2.72746	5e-05	0.000508635	glycosyl hydrolases family 17, putative, expressed
XLOC_025249	Sobic.007G098950	1.28508	1.83922	0.0039	0.0192837	retrotransposon, putative, centromere-specific, expressed
XLOC_015965	Sobic.004G270400	1.28489	3.29334	5e-05	0.000508635	amino acid permease family protein, putative, expressed
XLOC_012816	Sobic.003G107100	1.28315	2.27585	0.00025	0.00205339	peptide transporter PTR2, putative, expressed
XLOC_032266	Sobic.010G062500	1.28228	2.21473	0.00055	0.00395953	protein phosphatase 2C, putative, expressed
XLOC_018393	Sobic.005G033700	1.28117	3.54312	5e-05	0.000508635	heavy-metal-associated domain-containing protein, putative, expressed
XLOC_018576	Sobic.005G071200	1.28083	1.83259	0.0042	0.0204489
XLOC_000720	Sobic.001G141700	1.27961	1.92975	0.0035	0.0177113	acidic leucine-rich nuclear phosphoprotein 32-related protein 2, putative, expressed
XLOC_032363	Sobic.010G079700	1.27913	2.56152	5e-05	0.000508635	1-aminocyclopropane-1-carboxylate oxidase homolog 4, putative, expressed
XLOC_020681	Sobic.006G009400	1.27625	3.83475	5e-05	0.000508635	G-patch domain containing protein, expressed
XLOC_003687	Sobic.001G170700	1.27543	2.50717	0.00015	0.00133135	OsSub30 - Putative Subtilisin homologue, expressed
XLOC_002331	Sobic.001G445900	1.27473	4.16878	5e-05	0.000508635	cytochrome P450, putative, expressed
XLOC_031327	Sobic.010G159400	1.27286	2.30344	0.0002	0.00169562	amino acid permease family protein, putative, expressed
XLOC_005036	Sobic.001G431500	1.27284	1.92665	0.0023	0.0126003	gibberellin receptor GID1L2, putative, expressed
XLOC_017918	Sobic.004G296900	1.27177	1.67442	0.00705	0.030468	AP2 domain containing protein, expressed
XLOC_032516	Sobic.010G107300	1.26826	1.78293	0.00495	0.023189	expressed protein
XLOC_029368	Sobic.009G035200	1.26825	1.47428	0.0077	0.0325997	thioesterase family protein, putative, expressed
XLOC_029368	Sobic.009G035100	1.26825	1.47428	0.0077	0.0325997	thioesterase family protein, putative, expressed
XLOC_023697	Sobic.007G031800	1.26792	1.57329	0.00835	0.0346891	expressed protein
XLOC_007989	Sobic.002G036400	1.2676	3.50807	5e-05	0.000508635	OsFBK18 - F-box domain and kelch repeat containing protein, expressed
XLOC_022588	Sobic.006G105600	1.26716	3.88401	5e-05	0.000508635	multidrug resistance protein, putative, expressed
XLOC_025840	Sobic.007G223200	1.26702	2.58351	5e-05	0.000508635	dof zinc finger domain containing protein, putative, expressed
XLOC_008776	Sobic.002G193400	1.26628	2.43784	5e-05	0.000508635	lipase, putative, expressed
XLOC_026704	Sobic.008G164800	1.2657	4.33338	5e-05	0.000508635	No apical meristem protein, putative, expressed
XLOC_018586	Sobic.005G072400	1.26558	2.66611	5e-05	0.000508635	expressed protein
XLOC_018778	Sobic.005G105300	1.26494	2.70521	5e-05	0.000508635	expressed protein
XLOC_024934	Sobic.007G034600	1.26284	2.64425	5e-05	0.000508635	U box protein 8, putative, expressed
XLOC_025842	Sobic.007G223300	1.2627	2.53044	5e-05	0.000508635	transcription factor BIM2, putative, expressed
XLOC_033478	Sobic.K043600	1.2609	1.93044	0.0023	0.0126003
XLOC_032114	Sobic.010G031300	1.25999	3.14767	5e-05	0.000508635	auxin-induced protein 5NG4, putative, expressed
XLOC_032114	Sobic.010G031100	1.25999	3.14767	5e-05	0.000508635	early nodulin 93 ENOD93 protein, putative, expressed
XLOC_018126	Sobic.004G337132	1.25922	3.6787	5e-05	0.000508635
XLOC_007157	Sobic.002G308200	1.25889	2.86715	5e-05	0.000508635	leucine-rich repeat receptor protein kinase EXS precursor, putative, expressed
XLOC_012938	Sobic.003G129600	1.25856	2.15124	0.001	0.00645936
XLOC_011577	Sobic.003G306500	1.25827	4.07209	5e-05	0.000508635	OsGH3.2 - Probable indole-3-acetic acid-amido synthetase, expressed
XLOC_014178	Sobic.003G376100	1.2579	2.41954	5e-05	0.000508635	4,5-DOPA dioxygenase extradiol, putative, expressed
XLOC_007124	Sobic.002G302000	1.2575	1.85519	0.00455	0.0216646	glycosyl hydrolases family 16, putative, expressed
XLOC_013175	Sobic.003G173400	1.25588	2.13927	0.00055	0.00395953	tetratricopeptide repeat protein 5, putative, expressed
XLOC_032371	Sobic.010G082400	1.2553	2.55122	0.00015	0.00133135	xyloglucan fucosyltransferase, putative, expressed
XLOC_012237	Sobic.003G438700	1.25529	4.53484	5e-05	0.000508635	AWPM-19-like membrane family protein, putative, expressed
XLOC_001628	Sobic.001G307200	1.25378	1.74117	0.00525	0.0242971	exonuclease, putative, expressed
XLOC_024015	Sobic.007G090436	1.2534	1.68451	0.008	0.0335411	glycosyl hydrolases family 16, putative, expressed
XLOC_023679	Sobic.007G028200	1.25335	1.69062	0.0091	0.0370376	cytokinin-O-glucosyltransferase 3, putative, expressed
XLOC_001560	Sobic.001G295900	1.25285	2.27555	0.00045	0.00334837	AGC_PVPK_like_kin82y.17 - ACG kinases include homologs to PKA, PKG and PKC, expressed
XLOC_011544	Sobic.003G298700	1.25104	1.87236	0.0047	0.0222468	expressed protein
XLOC_024252	Sobic.007G128000	1.25103	2.50261	0.00015	0.00133135	cytochrome P450, putative, expressed
XLOC_022338	Sobic.006G055000	1.25099	1.74929	0.0052	0.024132	TKL_IRAK_DUF26-la.1 - DUF26 kinases have homology to DUF26 containing loci, expressed
XLOC_022338	Sobic.006G054900	1.25099	1.74929	0.0052	0.024132	DUF538 domain containing protein, putative, expressed
XLOC_026993	Sobic.008G030600	1.24943	4.57237	5e-05	0.000508635	LTPL14 - Protease inhibitor/seed storage/LTP family protein precursor, expressed
XLOC_000279	Sobic.001G052800	1.24933	2.11044	0.0009	0.00591549	FHA domain containing protein, putative, expressed
XLOC_007414	Sobic.002G358000	1.24689	1.5969	0.0129	0.0483241	transmembrane receptor, putative, expressed
XLOC_003069	Sobic.001G051600	1.24666	3.06042	5e-05	0.000508635	ATPase, putative, expressed
XLOC_018163	Sobic.004G344100	1.24629	4.07456	5e-05	0.000508635	GDSL-like lipase/acylhydrolase, putative, expressed
XLOC_015420	Sobic.004G164500	1.24553	2.82319	5e-05	0.000508635	zinc finger A20 and AN1 domain-containing stress-associated protein, putative, expressed
XLOC_008965	Sobic.002G232400	1.24544	2.38394	0.0001	0.000941643	clathrin adaptor complex small chain domain containing protein, expressed
XLOC_024068	Sobic.007G098400	1.24304	2.07698	0.0011	0.00698214	tyrosine protein kinase domain containing protein, putative, expressed
XLOC_028430	Sobic.009G113700	1.24292	2.05953	0.0008	0.00537781	peroxidase precursor, putative, expressed
XLOC_029209	Sobic.009G003300	1.24239	4.07558	5e-05	0.000508635	expressed protein
XLOC_008070	Sobic.002G053100	1.24235	1.64561	0.00695	0.0301441	RNA recognition motif containing protein, expressed
XLOC_018929	Sobic.005G129400	1.24206	1.99726	0.00115	0.00723409	expressed protein
XLOC_017345	Sobic.004G188500	1.24119	2.72351	5e-05	0.000508635	nucleotide-sugar transporter family protein, putative, expressed
XLOC_028992	Sobic.009G221200	1.23933	2.71914	0.0002	0.00169562	NBS-LRR disease resistance protein, putative, expressed
XLOC_000132	Sobic.001G025101	1.23931	1.96663	0.00195	0.0110234	hydrolase, alpha/beta fold family domain containing protein, expressed
XLOC_006340	Sobic.002G144966	1.23725	4.06973	5e-05	0.000508635	40S ribosomal protein S7, putative, expressed
XLOC_004027	Sobic.001G237100	1.23716	2.15655	0.00095	0.0061862	lectin-like receptor kinase, putative, expressed
XLOC_006525	Sobic.002G181200	1.23646	2.40717	5e-05	0.000508635	expressed protein
XLOC_025795	Sobic.007G216800	1.23588	2.16023	0.00075	0.00510073	expressed protein
XLOC_026178	Sobic.008G064300	1.23278	2.27575	5e-05	0.000508635
XLOC_026178	Sobic.008G064250	1.23278	2.27575	5e-05	0.000508635	helix-loop-helix DNA-binding domain containing protein, expressed
XLOC_016121	Sobic.004G300300	1.23271	2.53211	5e-05	0.000508635	homeobox associated leucine zipper, putative, expressed
XLOC_028231	Sobic.009G074250	1.23152	2.20195	0.0004	0.00302986	proteasome subunit, putative, expressed
XLOC_002249	Sobic.001G432800	1.23127	4.55532	5e-05	0.000508635	phosphoenolpyruvate carboxykinase, putative, expressed
XLOC_014303	Sobic.003G399100	1.23117	2.06464	0.0016	0.00940461	pentatricopeptide, putative, expressed
XLOC_015826	Sobic.004G244100	1.23043	1.83774	0.00325	0.0167123	glycosyl transferase 8 domain containing protein, putative, expressed
XLOC_027473	Sobic.008G115900	1.22904	2.60902	5e-05	0.000508635	mitochondrial carrier protein, putative, expressed
XLOC_025037	Sobic.007G053600	1.22828	1.62364	0.0104	0.0410878	DNA polymerase delta subunit 4 family, putative, expressed
XLOC_000433	Sobic.001G085200	1.22727	2.12525	0.00125	0.00771055	X8 domain containing protein, expressed
XLOC_025708	Sobic.007G200700	1.22361	1.64316	0.00775	0.0327373	pyridoxamine 5\'-phosphate oxidase family protein, putative, expressed
XLOC_024546	Sobic.007G180900	1.22107	3.43862	5e-05	0.000508635	BAG domain-containing protein, putative, expressed
XLOC_019357	Sobic.005G209000	1.2201	1.60111	0.01005	0.0399486	SCARECROW, putative, expressed
XLOC_025072	Sobic.007G061100	1.22007	2.14719	0.0003	0.00238499	transcription factor, putative, expressed
XLOC_007029	Sobic.002G282300	1.2196	2.0345	0.0016	0.00940461	expressed protein
XLOC_021781	Sobic.006G227400	1.21908	2.17613	0.00035	0.00271335	leucoanthocyanidin reductase, putative, expressed
XLOC_027509	Sobic.008G123400	1.21842	3.18537	5e-05	0.000508635	HEAT repeat family protein, putative, expressed
XLOC_002998	Sobic.001G036800	1.21629	2.15575	0.001	0.00645936	AP2 domain containing protein, expressed
XLOC_003309	Sobic.001G095632	1.21594	3.16731	5e-05	0.000508635	cytochrome b-c1 complex subunit 8, putative, expressed
XLOC_010126	Sobic.003G031500	1.21408	1.73964	0.00615	0.0274227	expressed protein
XLOC_028237	Sobic.009G075100	1.21402	1.79957	0.00405	0.0198853	lachrymatory factor synthase, putative, expressed
XLOC_001960	Sobic.001G373100	1.21354	1.6213	0.0099	0.0395202	RING finger and CHY zinc finger domain-containing protein 1, putative, expressed
XLOC_005671	Sobic.002G009300	1.21249	2.33926	0.0004	0.00302986	expressed protein
XLOC_020311	Sobic.005G163301	1.21185	1.87781	0.00475	0.022433	OsFBX248 - F-box domain containing protein, expressed
XLOC_032127	Sobic.010G033800	1.21106	1.92706	0.00235	0.0128158	sulfate transporter, putative, expressed
XLOC_029196	Sobic.009G000300	1.2096	2.48872	5e-05	0.000508635	serine/threonine-protein kinase, putative, expressed
XLOC_006574	Sobic.002G189900	1.20921	1.72018	0.0063	0.0279436	expressed protein
XLOC_025571	Sobic.007G172100	1.20833	4.42811	5e-05	0.000508635	vignain precursor, putative, expressed
XLOC_000409	Sobic.001G079500	1.20559	3.71619	5e-05	0.000508635	ZOS3-18 - C2H2 zinc finger protein, expressed
XLOC_028759	Sobic.009G177800	1.20557	2.89063	5e-05	0.000508635	expressed protein
XLOC_022846	Sobic.006G148800	1.20291	3.14528	5e-05	0.000508635	phenylalanine ammonia-lyase, putative, expressed
XLOC_013797	Sobic.003G302600	1.20284	2.14977	0.00075	0.00510073	CAMK_KIN1/SNF1/Nim1_like.1 - CAMK includes calcium/calmodulin depedent protein kinases, expressed
XLOC_027773	Sobic.008G178200	1.20249	1.655	0.00625	0.0277584	NBS-LRR disease resistance protein, putative, expressed
XLOC_019868	Sobic.005G071300	1.20199	3.86313	5e-05	0.000508635	UDP-glucoronosyl and UDP-glucosyl transferase domain containing protein, expressed
XLOC_000563	Sobic.001G111366	1.20193	4.17102	5e-05	0.000508635	phytochrome A, putative, expressed
XLOC_029872	Sobic.009G135100	1.20185	3.90515	5e-05	0.000508635	lipase, putative, expressed
XLOC_001734	Sobic.001G328900	1.20162	2.77567	5e-05	0.000508635	PME/invertase inhibitor, putative, expressed
XLOC_021227	Sobic.006G119600	1.20036	3.79396	5e-05	0.000508635	GRAM and C2 domains containing protein, putative, expressed
XLOC_017700	Sobic.004G256400	1.19922	4.11664	5e-05	0.000508635	glycosyltransferase, putative, expressed
XLOC_021066	Sobic.006G086100	1.19903	1.59725	0.0092	0.0373544	retrotransposon protein, putative, unclassified, expressed
XLOC_028462	Sobic.009G119501	1.19708	1.83012	0.00295	0.0154478
XLOC_023474	Sobic.006G271900	1.19663	2.22958	0.0007	0.00482891	DNA mismatch repair protein MSH3, putative, expressed
XLOC_032943	Sobic.010G195500	1.1961	1.60295	0.00585	0.0264632	reductase, putative, expressed
XLOC_031801	Sobic.010G246900	1.19525	1.39884	0.00875	0.0359343
XLOC_005246	Sobic.001G471600	1.19427	2.11579	0.00145	0.00870827	acetyltransferase, GNAT family, putative, expressed
XLOC_006014	Sobic.002G079900	1.19364	1.54912	0.0103	0.0407692	tryptophan/tyrosine permease family protein, putative, expressed
XLOC_026843	Sobic.008G193400	1.19363	2.90568	5e-05	0.000508635	AAA-type ATPase family protein, putative, expressed
XLOC_032717	Sobic.010G146500	1.19348	2.42177	5e-05	0.000508635	RGH1A, putative, expressed
XLOC_010221	Sobic.003G048000	1.19318	3.68633	5e-05	0.000508635	expressed protein
XLOC_006678	Sobic.002G213400	1.19304	1.88596	0.00215	0.0119337	expressed protein
XLOC_003328	Sobic.001G098800	1.19006	2.45276	0.00015	0.00133135	ATP synthase F1, delta subunit family protein, putative, expressed
XLOC_004119	Sobic.001G253700	1.1881	3.48395	5e-05	0.000508635	protein kinase domain containing protein, expressed
XLOC_004650	Sobic.001G359400	1.18793	3.19304	5e-05	0.000508635	cytochrome P450, putative, expressed
XLOC_005289	Sobic.001G480550	1.18761	2.83494	5e-05	0.000508635	amine oxidase, flavin-containing, domain containing protein, expressed
XLOC_023719	Sobic.007G036550	1.18721	3.14953	5e-05	0.000508635	class III HD-Zip protein 8, putative, expressed
XLOC_023719	Sobic.007G036500	1.18721	3.14953	5e-05	0.000508635	START domain containing protein, expressed
XLOC_001386	Sobic.001G265400	1.18669	2.20969	0.00085	0.00565972
XLOC_009014	Sobic.002G246000	1.18576	1.89725	0.00315	0.0163126	expressed protein
XLOC_008945	Sobic.002G227900	1.18533	1.94272	0.0028	0.0148376	gibberellin receptor GID1L2, putative, expressed
XLOC_000703	Sobic.001G139300	1.18298	1.78665	0.0047	0.0222468	expressed protein
XLOC_021354	Sobic.006G143100	1.17924	2.12204	0.0008	0.00537781	ammonium transporter protein, putative, expressed
XLOC_000564	Sobic.001G111500	1.17908	3.49005	5e-05	0.000508635	phytochrome A, putative, expressed
XLOC_010219	Sobic.003G047800	1.17745	3.06788	5e-05	0.000508635	cytokinin-O-glucosyltransferase 3, putative, expressed
XLOC_015577	Sobic.004G196900	1.17542	3.51439	5e-05	0.000508635
XLOC_004841	Sobic.001G396300	1.17499	1.53059	0.0132	0.0490985	calvin cycle protein CP12, putative, expressed
XLOC_025586	Sobic.007G174600	1.17481	1.80149	0.00335	0.0171168	glutamate synthase, chloroplast precursor, putative, expressed
XLOC_030276	Sobic.009G214300	1.17345	2.05525	0.00115	0.00723409	expressed protein
XLOC_008583	Sobic.002G155700	1.17184	1.84481	0.0039	0.0192837
XLOC_009064	Sobic.002G253500	1.17112	4.34919	5e-05	0.000508635	FAD dependent oxidoreductase domain containing protein, expressed
XLOC_004851	Sobic.001G398400	1.17033	2.15343	0.00035	0.00271335	expressed protein
XLOC_017996	Sobic.004G311300	1.17018	1.46283	0.0086	0.0354913	expressed protein
XLOC_011622	Sobic.003G316400	1.16984	2.36347	0.0003	0.00238499	expressed protein
XLOC_011803	Sobic.003G352400	1.16781	1.73615	0.0046	0.0218656	C2 domain containing protein, putative, expressed
XLOC_016576	Sobic.004G029700	1.1668	1.52928	0.0122	0.046414	expressed protein
XLOC_002273	Sobic.001G435800	1.16569	2.77094	5e-05	0.000508635	calcium-binding EF hand family protein, putative, expressed
XLOC_032410	Sobic.010G089700	1.16398	3.63262	5e-05	0.000508635	ethylene-responsive transcription factor, putative, expressed
XLOC_026025	Sobic.008G031300	1.1638	2.77891	5e-05	0.000508635	nucleotidyltransferase, putative, expressed
XLOC_002034	Sobic.001G388100	1.16371	3.93892	5e-05	0.000508635	late embryogenesis abundant protein 1, putative, expressed
XLOC_002867	Sobic.001G008600	1.16369	4.05565	5e-05	0.000508635	phosphoesterase family protein, putative, expressed
XLOC_024350	Sobic.007G144100	1.16161	2.56479	5e-05	0.000508635	eukaryotic translation initiation factor 3 subunit C, putative, expressed
XLOC_019819	Sobic.005G061000	1.15927	4.12256	5e-05	0.000508635	ABC-2 type transporter domain containing protein, expressed
XLOC_004570	Sobic.001G345333	1.15845	3.87419	5e-05	0.000508635
XLOC_022585	Sobic.006G104500	1.1582	2.03747	0.00135	0.00823094	BRASSINOSTEROID INSENSITIVE 1-associated receptor kinase 1 precursor, putative, expressed
XLOC_013286	Sobic.003G197300	1.15816	4.27848	5e-05	0.000508635	transposon protein, putative, unclassified, expressed
XLOC_000415	Sobic.001G081100	1.15738	4.32479	5e-05	0.000508635	OsSub31 - Putative Subtilisin homologue, expressed
XLOC_030848	Sobic.010G072000	1.15702	2.10559	0.001	0.00645936	dehydrogenase, putative, expressed
XLOC_029880	Sobic.009G136900	1.15643	2.44099	0.0003	0.00238499	peptide transporter PTR2, putative, expressed
XLOC_031241	Sobic.010G143900	1.15524	2.37916	0.0002	0.00169562	glycosyltransferase protein, putative, expressed
XLOC_032407	Sobic.010G089350	1.15339	1.4876	0.0099	0.0395202
XLOC_032407	Sobic.010G089300	1.15339	1.4876	0.0099	0.0395202	expressed protein
XLOC_029522	Sobic.009G063800	1.15339	1.88362	0.0016	0.00940461	ATP10 protein, expressed
XLOC_028844	Sobic.009G195000	1.15291	1.54523	0.00705	0.030468	TCP family transcription factor, putative, expressed
XLOC_019517	Sobic.005G004300	1.15007	1.57441	0.005	0.0233842	MRH1, putative, expressed
XLOC_020741	Sobic.006G022400	1.14961	2.96787	5e-05	0.000508635	OsFBD9 - F-box and FBD domain containing protein, expressed
XLOC_018997	Sobic.005G138600	1.14846	1.98946	0.0018	0.0103385	DEAD-box ATP-dependent RNA helicase, putative, expressed
XLOC_002772	Sobic.001G534066	1.14749	2.43685	5e-05	0.000508635	expressed protein
XLOC_027449	Sobic.008G111100	1.1467	1.76074	0.0051	0.0237661	transporter family protein, putative, expressed
XLOC_003256	Sobic.001G087000	1.14593	2.42287	5e-05	0.000508635	OsTOP6A1 - Topoisomerase 6 subunit A homolog 1, expressed
XLOC_002977	Sobic.001G032900	1.14591	1.8734	0.00355	0.0178838	expressed protein
XLOC_000148	Sobic.001G027800	1.14528	1.66849	0.00655	0.0288097	OsMan05 - Endo-Beta-Mannanase, expressed
XLOC_017730	Sobic.004G261100	1.14518	3.54789	5e-05	0.000508635	expressed protein
XLOC_030839	Sobic.010G069600	1.1442	2.6514	5e-05	0.000508635	OsMKK5 - putative MAPKK based on amino acid sequence homology, expressed
XLOC_008793	Sobic.002G195800	1.14372	1.79654	0.0025	0.0134941	inactive receptor kinase At2g26730 precursor, putative, expressed
XLOC_020244	Sobic.005G148600	1.14215	2.24742	0.0006	0.00424332
XLOC_004955	Sobic.001G417700	1.14203	2.83969	5e-05	0.000508635	polyadenylate-binding protein, putative, expressed
XLOC_023538	Sobic.007G001600	1.14203	4.31846	5e-05	0.000508635	LTPL151 - Protease inhibitor/seed storage/LTP family protein precursor, expressed
XLOC_024629	Sobic.007G197600	1.14175	2.95656	5e-05	0.000508635	ras-related protein, putative, expressed
XLOC_030469	Sobic.009G256100	1.14159	1.68999	0.00575	0.0260879	expressed protein
XLOC_020975	Sobic.006G066000	1.14124	1.52038	0.0026	0.0138958
XLOC_026156	Sobic.008G060300	1.13904	2.10635	0.001	0.00645936	WRKY45, expressed
XLOC_032652	Sobic.010G133700	1.13882	2.6971	5e-05	0.000508635
XLOC_014884	Sobic.004G065900	1.13824	1.67049	0.00785	0.0330272	WRKY71, expressed
XLOC_032478	Sobic.010G101200	1.13772	3.75088	5e-05	0.000508635	B12D protein, putative, expressed
XLOC_031643	Sobic.010G215100	1.13731	1.7632	0.00375	0.0186846	AP2-like ethylene-responsive transcription factor AINTEGUMENTA, putative, expressed
XLOC_001187	Sobic.001G230900	1.13699	1.88938	0.0023	0.0126003	ras-related protein, putative, expressed
XLOC_028737	Sobic.009G173300	1.1364	1.77673	0.0053	0.0244814	spotted leaf 11, putative, expressed
XLOC_017904	Sobic.004G294500	1.1358	3.0764	5e-05	0.000508635	expansin precursor, putative, expressed
XLOC_021141	Sobic.006G100332	1.13572	3.55486	5e-05	0.000508635	expressed protein
XLOC_006652	Sobic.002G206600	1.1355	2.02286	0.0012	0.00746224	class I glutamine amidotransferase, putative, expressed
XLOC_025585	Sobic.007G174300	1.13496	2.15812	0.00065	0.00452475	carrier, putative, expressed
XLOC_000189	Sobic.001G035600	1.13398	2.91599	5e-05	0.000508635	expressed protein
XLOC_010959	Sobic.003G194400	1.13232	1.82723	0.00385	0.0190925	HSF-type DNA-binding domain containing protein, expressed
XLOC_004861	Sobic.001G399900	1.13227	2.79474	0.0001	0.000941643	COBRA-like protein 7 precursor, putative, expressed
XLOC_030138	Sobic.009G185900	1.13146	1.7747	0.00425	0.0205971	expressed protein
XLOC_023051	Sobic.006G191800	1.13109	2.04042	0.0009	0.00591549	Core histone H2A/H2B/H3/H4 domain containing protein, putative, expressed
XLOC_022807	Sobic.006G143400	1.13072	2.53363	5e-05	0.000508635	expressed protein
XLOC_026825	Sobic.008G189900	1.1304	2.83063	5e-05	0.000508635	NB-ARC domain containing protein, expressed
XLOC_014385	Sobic.003G415900	1.12905	2.06072	0.0008	0.00537781	heavy metal-associated domain containing protein, expressed
XLOC_024847	Sobic.007G018000	1.1281	2.4743	5e-05	0.000508635	expansin precursor, putative, expressed
XLOC_008727	Sobic.002G184900	1.12756	1.87041	0.0027	0.0143529	SCO1 protein homolog, mitochondrial precursor, putative, expressed
XLOC_017657	Sobic.004G247600	1.1257	1.97998	0.00185	0.0105752	hydrolase, NUDIX family, domain containing protein, expressed
XLOC_013702	Sobic.003G284200	1.12541	2.02432	0.00065	0.00452475	expressed protein
XLOC_020427	Sobic.005G186300	1.12494	3.31139	5e-05	0.000508635
XLOC_032870	Sobic.010G177200	1.12436	1.76422	0.00495	0.023189	polyadenylate-binding protein, putative, expressed
XLOC_025541	Sobic.007G167200	1.12374	2.15078	0.00055	0.00395953	OsSCP41 - Putative Serine Carboxypeptidase homologue, expressed
XLOC_027856	Sobic.009G000200	1.12361	3.18939	5e-05	0.000508635	phospholipid-transporting ATPase, putative, expressed
XLOC_028994	Sobic.009G221600	1.12238	1.68268	0.0065	0.0286422	zinc finger, C3HC4 type domain containing protein, expressed
XLOC_013590	Sobic.003G259901	1.12097	1.91258	0.00205	0.0114694
XLOC_004047	Sobic.001G240300	1.12085	1.6003	0.01105	0.0430301	sodium/calcium exchanger protein, putative, expressed
XLOC_004865	Sobic.001G400800	1.12077	2.22246	0.00035	0.00271335	pathogenesis-related Bet v I family protein, putative, expressed
XLOC_017389	Sobic.004G196200	1.11897	2.25956	0.00035	0.00271335	cytochrome P450, putative, expressed
XLOC_014319	Sobic.003G402300	1.11875	2.35131	0.00015	0.00133135	P21-Rho-binding domain containing protein, putative, expressed
XLOC_029939	Sobic.009G148800	1.11738	2.96115	5e-05	0.000508635	peptide transporter, putative, expressed
XLOC_013445	Sobic.003G230400	1.11688	2.30815	0.00015	0.00133135	50S ribosomal protein L31, putative, expressed
XLOC_010129	Sobic.003G032200	1.11439	1.59594	0.01075	0.0420759	IQ calmodulin-binding motif domain containing protein, expressed
XLOC_000676	Sobic.001G133900	1.11428	3.57813	5e-05	0.000508635	peptide transporter PTR2, putative, expressed
XLOC_027761	Sobic.008G176600	1.11411	2.32833	0.00025	0.00205339	expressed protein
XLOC_007021	Sobic.002G280100	1.11352	1.67803	0.0083	0.0345069	MCM10 - Putative minichromosome maintenance MCM protein 10, expressed
XLOC_023993	Sobic.007G087400	1.11337	1.71055	0.00615	0.0274227	amino acid transporter, putative, expressed
XLOC_027111	Sobic.008G052000	1.11317	2.51525	0.0001	0.000941643	amidase family protein, putative, expressed
XLOC_014860	Sobic.004G061100	1.11285	3.82631	5e-05	0.000508635
XLOC_009271	Sobic.002G291066	1.11282	1.61028	0.0086	0.0354913	Core histone H2A/H2B/H3/H4 domain containing protein, putative, expressed
XLOC_022068	Sobic.006G002400	1.11214	3.91534	5e-05	0.000508635	amidase family protein, putative, expressed
XLOC_006313	Sobic.002G141000	1.1108	2.52788	5e-05	0.000508635	CAX-interacting protein 4, putative, expressed
XLOC_020964	Sobic.006G063700	1.11056	2.19296	0.00065	0.00452475	OsFBLD6 - F-box, LRR and FBD domain containing protein, expressed
XLOC_007938	Sobic.002G027600	1.11009	3.80102	5e-05	0.000508635	receptor protein kinase CLAVATA1 precursor, putative, expressed
XLOC_032871	Sobic.010G177300	1.10834	2.32367	0.00045	0.00334837	receptor-like protein kinase 2 precursor, putative, expressed
XLOC_023030	Sobic.006G188600	1.10818	2.75559	5e-05	0.000508635	fringe-related protein, putative, expressed
XLOC_032774	Sobic.010G159000	1.10814	1.81832	0.00395	0.0194908	expressed protein
XLOC_011829	Sobic.003G356900	1.10656	2.17283	0.0003	0.00238499	expressed protein
XLOC_006522	Sobic.002G180900	1.10654	4.11213	5e-05	0.000508635	histone-lysine N-methyltransferase, putative, expressed
XLOC_030005	Sobic.009G161401	1.10635	1.91068	0.0023	0.0126003	expressed protein
XLOC_008446	Sobic.002G126600	1.10584	4.0109	5e-05	0.000508635	cytochrome P450, putative, expressed
XLOC_022420	Sobic.006G071628	1.10557	2.05701	0.0009	0.00591549	sec23/Sec24 trunk domain containing protein, expressed
XLOC_021236	Sobic.006G121700	1.10464	2.91156	5e-05	0.000508635	expressed protein
XLOC_026304	Sobic.008G088854	1.10434	2.48602	5e-05	0.000508635
XLOC_011509	Sobic.003G291600	1.1025	2.7788	5e-05	0.000508635	receptor-like protein kinase 5 precursor, putative, expressed
XLOC_009283	Sobic.002G293000	1.10158	4.04362	5e-05	0.000508635	ZOS9-17 - C2H2 zinc finger protein, expressed
XLOC_014103	Sobic.003G361100	1.10019	3.01182	5e-05	0.000508635	hs1, putative, expressed
XLOC_021423	Sobic.006G157900	1.09874	2.09067	0.00075	0.00510073	C2 domain containing protein, putative, expressed
XLOC_029072	Sobic.009G235900	1.09856	2.86664	5e-05	0.000508635	transporter family protein, putative, expressed
XLOC_006490	Sobic.002G175500	1.09842	2.05369	0.00115	0.00723409	OsSCP44 - Putative Serine Carboxypeptidase homologue, expressed
XLOC_010386	Sobic.003G081100	1.09833	2.17608	0.00035	0.00271335	OsWAK2 - OsWAK receptor-like cytoplasmic kinase OsWAK-RLCK, expressed
XLOC_020469	Sobic.005G194800	1.09518	1.49148	0.0131	0.0488452	nitrilase-associated protein, putative, expressed
XLOC_004974	Sobic.001G421200	1.09447	2.12152	0.0013	0.00798098	protein phosphatase 2C, putative, expressed
XLOC_000656	Sobic.001G130000	1.09386	2.48263	5e-05	0.000508635	expressed protein
XLOC_020896	Sobic.006G052100	1.09283	3.4479	5e-05	0.000508635	nodulin, putative, expressed
XLOC_018727	Sobic.005G096700	1.09097	3.04038	5e-05	0.000508635
XLOC_009042	Sobic.002G249900	1.09084	1.92595	0.0021	0.0117141	reductase, putative, expressed
XLOC_007244	Sobic.002G324100	1.08992	1.61625	0.0084	0.0348538	glycosyl hydrolases family 16, putative, expressed
XLOC_025251	Sobic.007G099100	1.08984	1.65796	0.0059	0.0266179
XLOC_013214	Sobic.003G180900	1.08929	1.54392	0.00595	0.026779	SLT1 protein, putative, expressed
XLOC_013214	Sobic.003G180950	1.08929	1.54392	0.00595	0.026779
XLOC_013214	Sobic.003G180800	1.08929	1.54392	0.00595	0.026779
XLOC_019355	Sobic.005G208900	1.08865	2.0284	0.00155	0.00917474	expressed protein
XLOC_015769	Sobic.004G231850	1.08769	1.9818	0.00135	0.00823094
XLOC_022752	Sobic.006G132700	1.08656	1.46075	0.01185	0.045421	CHIT3 - Chitinase family protein precursor, expressed
XLOC_017395	Sobic.004G198000	1.08543	3.26576	5e-05	0.000508635	protein kinase domain containing protein, expressed
XLOC_030645	Sobic.010G029300	1.08252	2.18764	0.00035	0.00271335	HAD superfamily phosphatase, putative, expressed
XLOC_026305	Sobic.008G088857	1.08214	2.5127	5e-05	0.000508635	amidohydrolase, putative, expressed
XLOC_023332	Sobic.006G247800	1.08212	1.86442	0.00285	0.0150317	peroxidase precursor, putative, expressed
XLOC_028433	Sobic.009G114000	1.08115	4.06558	5e-05	0.000508635	Os5bglu22 - beta-glucosidase homologue, similar to G. max isohydroxyurate hydrolase, expressed
XLOC_023025	Sobic.006G186300	1.07777	3.20497	5e-05	0.000508635	fasciclin-like arabinogalactan protein, putative, expressed
XLOC_014110	Sobic.003G362300	1.07493	2.32512	0.0002	0.00169562	expressed protein
XLOC_006958	Sobic.002G266600	1.07436	2.53567	5e-05	0.000508635	retrotransposon protein, putative, unclassified, expressed
XLOC_013057	Sobic.003G151600	1.07414	4.02203	5e-05	0.000508635	S-adenosylmethionine synthetase, putative, expressed
XLOC_005794	Sobic.002G035200	1.07314	2.77663	5e-05	0.000508635	transporter family protein, putative, expressed
XLOC_032504	Sobic.010G105000	1.07268	1.93054	0.0021	0.0117141	caleosin related protein, putative, expressed
XLOC_030948	Sobic.010G089500	1.0726	3.09204	5e-05	0.000508635	annexin, putative, expressed
XLOC_028646	Sobic.009G156500	1.07207	1.80219	0.00265	0.0141272	cytoplasmic membrane protein, putative, expressed
XLOC_028646	Sobic.009G156400	1.07207	1.80219	0.00265	0.0141272	tubulin-specific chaperone E, putative, expressed
XLOC_009778	Sobic.002G395300	1.0716	1.9005	0.0022	0.0121592	gibberellin receptor GID1L2, putative, expressed
XLOC_017495	Sobic.004G217450	1.0716	2.15695	0.00075	0.00510073	zinc finger family protein, putative, expressed
XLOC_024914	Sobic.007G029800	1.07153	4.09375	5e-05	0.000508635	LTPL24 - Protease inhibitor/seed storage/LTP family protein precursor, expressed
XLOC_002021	Sobic.001G385800	1.07083	3.38628	5e-05	0.000508635	No apical meristem protein, putative, expressed
XLOC_031315	Sobic.010G158000	1.06964	1.38909	0.00415	0.0202523	dolichyl-phosphate beta-glycosyltransferase, putative, expressed
XLOC_020349	Sobic.005G170100	1.06944	3.1623	5e-05	0.000508635	phosphoesterase family protein, putative, expressed
XLOC_018805	Sobic.005G110000	1.0691	3.13379	5e-05	0.000508635	LTPL151 - Protease inhibitor/seed storage/LTP family protein precursor, expressed
XLOC_019508	Sobic.005G002800	1.06906	2.22757	0.0002	0.00169562	fatty acid desaturase, putative, expressed
XLOC_013370	Sobic.003G214900	1.06836	2.91364	5e-05	0.000508635	inactive receptor kinase At2g26730 precursor, putative, expressed
XLOC_008682	Sobic.002G174000	1.06812	3.55871	5e-05	0.000508635	pleiotropic drug resistance protein, putative, expressed
XLOC_031845	Sobic.010G256600	1.06441	2.10286	0.00035	0.00271335	glycosyltransferase, putative, expressed
XLOC_002093	Sobic.001G401800	1.0641	1.67624	0.0057	0.0259169	SAG20, putative, expressed
XLOC_018256	Sobic.005G001900	1.06383	3.08683	5e-05	0.000508635
XLOC_028398	Sobic.009G107020	1.06367	1.91754	0.00115	0.00723409
XLOC_028398	Sobic.009G106960	1.06367	1.91754	0.00115	0.00723409	MATE efflux family protein, putative, expressed
XLOC_001276	Sobic.001G249300	1.06327	1.53866	0.01195	0.0457003	Cf2/Cf5 disease resistance protein, putative, expressed
XLOC_000685	Sobic.001G136000	1.06127	2.24958	0.0002	0.00169562	PINHEAD, putative, expressed
XLOC_028232	Sobic.009G074300	1.05958	2.249	0.00025	0.00205339	cytochrome P450, putative, expressed
XLOC_029112	Sobic.009G243400	1.05844	2.16367	0.0006	0.00424332	cinnamoyl-CoA reductase-related, putative, expressed
XLOC_013761	Sobic.003G296300	1.05817	2.253	0.0004	0.00302986	WRKY13, expressed
XLOC_028587	Sobic.009G143800	1.05778	2.96307	5e-05	0.000508635	DEAD-box ATP-dependent RNA helicase, putative, expressed
XLOC_021167	Sobic.006G105000	1.05395	2.37298	5e-05	0.000508635	aldose 1-epimerase, putative, expressed
XLOC_013919	Sobic.003G323900	1.05311	1.71197	0.0023	0.0126003
XLOC_026536	Sobic.008G135100	1.05221	2.54734	5e-05	0.000508635	membrane associated DUF588 domain containing protein, putative, expressed
XLOC_003465	Sobic.001G125000	1.05217	3.20708	5e-05	0.000508635	phosphatase, putative, expressed
XLOC_028370	Sobic.009G100500	1.05211	3.3451	5e-05	0.000508635	WRKY53, expressed
XLOC_025079	Sobic.007G062600	1.05147	1.7086	0.00425	0.0205971	mRNA cap guanine-N7 methyltransferase 1, putative, expressed
XLOC_029834	Sobic.009G126100	1.05102	2.9185	5e-05	0.000508635	glycosyltransferase, putative, expressed
XLOC_028154	Sobic.009G060100	1.04918	2.02189	0.00115	0.00723409	alliin lyase precursor, putative, expressed
XLOC_018996	Sobic.005G138500	1.04865	2.53599	5e-05	0.000508635	expressed protein
XLOC_009621	Sobic.002G363400	1.04859	1.9991	0.00115	0.00723409	BRASSINOSTEROID INSENSITIVE 1 precursor, putative, expressed
XLOC_008845	Sobic.002G205600	1.0485	2.21929	0.00045	0.00334837	expressed protein
XLOC_032062	Sobic.010G021800	1.04766	3.91208	5e-05	0.000508635	pyridoxal-dependent decarboxylase protein, putative, expressed
XLOC_029764	Sobic.009G112300	1.04709	3.01447	5e-05	0.000508635	kinase, pfkB family, putative, expressed
XLOC_021055	Sobic.006G083000	1.0467	2.54241	5e-05	0.000508635	CAMK_CAMK_like.25 - CAMK includes calcium/calmodulin depedent protein kinases, expressed
XLOC_017776	Sobic.004G270800	1.04664	2.57826	5e-05	0.000508635	WD repeat-containing protein, putative, expressed
XLOC_011475	Sobic.003G286700	1.04552	2.43051	5e-05	0.000508635	HSF-type DNA-binding domain containing protein, expressed
XLOC_019614	Sobic.005G022300	1.04541	2.28079	0.00015	0.00133135
XLOC_032306	Sobic.010G068200	1.04365	1.54764	0.00895	0.0365862	flavonol synthase/flavanone 3-hydroxylase, putative, expressed
XLOC_008670	Sobic.002G172100	1.04075	3.48985	5e-05	0.000508635	receptor-like protein kinase 5 precursor, putative, expressed
XLOC_030038	Sobic.009G167400	1.04048	1.99618	0.0006	0.00424332	KIP1, putative, expressed
XLOC_030038	Sobic.009G167300	1.04048	1.99618	0.0006	0.00424332	CCT motif family protein, expressed
XLOC_008065	Sobic.002G052000	1.04036	1.67928	0.00745	0.031805	early light-induced protein, chloroplast precursor, putative, expressed
XLOC_032546	Sobic.010G112800	1.04011	1.7783	0.00315	0.0163126	potassium transporter, putative, expressed
XLOC_019440	Sobic.005G223200	1.03994	2.07592	0.0012	0.00746224
XLOC_011773	Sobic.003G345600	1.03953	2.04116	0.00105	0.00671793	expressed protein
XLOC_020577	Sobic.005G217200	1.03901	1.76527	0.00425	0.0205971	MYB family transcription factor, putative, expressed
XLOC_022221	Sobic.006G033700	1.03901	2.63286	5e-05	0.000508635	wax synthase isoform 1, putative, expressed
XLOC_009554	Sobic.002G349000	1.03881	2.08815	0.00075	0.00510073	UAA transporter family domain containing protein, expressed
XLOC_006588	Sobic.002G194600	1.0385	2.50117	0.0001	0.000941643	integral membrane protein, putative, expressed
XLOC_022923	Sobic.006G166400	1.03845	1.9565	0.00155	0.00917474	ELMO/CED-12 family protein, putative, expressed
XLOC_016565	Sobic.004G027900	1.03771	2.30667	0.0002	0.00169562
XLOC_017752	Sobic.004G265400	1.03601	3.03215	5e-05	0.000508635	Core histone H2A/H2B/H3/H4 domain containing protein, putative, expressed
XLOC_027745	Sobic.008G173800	1.0356	2.63667	5e-05	0.000508635	potasium efflux antiporter protein, putative, expressed
XLOC_016176	Sobic.004G311900	1.03545	3.54747	5e-05	0.000508635	STE_MEKK_ste11_MAP3K.12 - STE kinases include homologs to sterile 7, sterile 11 and sterile 20 from yeast, expressed
XLOC_021686	Sobic.006G210500	1.03466	2.9036	5e-05	0.000508635	late embryogenesis abundant protein, group 3, putative, expressed
XLOC_018974	Sobic.005G134501	1.03291	1.56225	0.0083	0.0345069	tyrosine aminotransferase, putative, expressed
XLOC_017485	Sobic.004G215200	1.03229	1.59027	0.01005	0.0399486	expressed protein
XLOC_026040	Sobic.008G034400	1.03113	2.24047	0.0002	0.00169562	ATP-dependent RNA helicase, putative, expressed
XLOC_021667	Sobic.006G206000	1.03105	2.47722	0.0001	0.000941643	WRKY68, expressed
XLOC_002117	Sobic.001G406800	1.03102	3.63683	5e-05	0.000508635	asparagine synthetase, putative, expressed
XLOC_026112	Sobic.008G051400	1.03064	2.12658	0.0003	0.00238499	GATA zinc finger domain containing protein, expressed
XLOC_006339	Sobic.002G144933	1.02949	3.09052	5e-05	0.000508635
XLOC_000922	Sobic.001G179740	1.02931	3.48882	5e-05	0.000508635	cycloartenol synthase, putative, expressed
XLOC_003672	Sobic.001G166100	1.02871	2.53038	5e-05	0.000508635	B3 DNA binding domain containing protein, expressed
XLOC_010328	Sobic.003G067700	1.02834	1.59213	0.00745	0.031805	expressed protein
XLOC_009156	Sobic.002G270000	1.0276	2.84257	5e-05	0.000508635	BAG domain-containing protein, putative, expressed
XLOC_024650	Sobic.007G201100	1.02556	1.55271	0.0059	0.0266179	oxysterol-binding protein, putative, expressed
XLOC_025122	Sobic.007G072600	1.02486	2.82036	5e-05	0.000508635	OsFBX274 - F-box domain containing protein, expressed
XLOC_007768	Sobic.002G427900	1.02389	1.6241	0.00775	0.0327373	wound-induced protein WI12, putative, expressed
XLOC_029176	Sobic.009G255500	1.02284	3.73267	5e-05	0.000508635	2-aminoethanethiol dioxygenase, putative, expressed
XLOC_025207	Sobic.007G090403	1.02243	2.102	0.00045	0.00334837
XLOC_009445	Sobic.002G328300	1.01976	3.56233	5e-05	0.000508635	glucan endo-1,3-beta-glucosidase precursor, putative, expressed
XLOC_013347	Sobic.003G209600	1.01976	3.16169	5e-05	0.000508635	phosphoethanolamine/phosphocholine phosphatase, putative, expressed
XLOC_027872	Sobic.009G003800	1.0187	3.39835	5e-05	0.000508635	ras-related protein, putative, expressed
XLOC_032152	Sobic.010G038200	1.0182	1.67693	0.006	0.0269105	CDT1A - Putative DNA replication initiation protein, expressed
XLOC_030962	Sobic.010G092100	1.01818	1.79338	0.0034	0.017325	TCP-domain protein, putative, expressed
XLOC_006462	Sobic.002G169633	1.01749	2.47717	5e-05	0.000508635	Leucine Rich Repeat family protein, expressed
XLOC_023383	Sobic.006G255600	1.01723	2.25154	5e-05	0.000508635	glycosyl hydrolases, putative, expressed
XLOC_008654	Sobic.002G169900	1.01705	2.01024	0.00205	0.0114694	hydrolase, NUDIX family, domain containing protein, expressed
XLOC_018408	Sobic.005G036300	1.01626	2.159	0.00055	0.00395953	ligA, putative, expressed
XLOC_015987	Sobic.004G274600	1.01293	2.95431	5e-05	0.000508635	multidrug resistance protein, putative, expressed
XLOC_016689	Sobic.004G053700	1.0094	2.4959	5e-05	0.000508635	glyoxalase family protein, putative, expressed
XLOC_021315	Sobic.006G136800	1.00832	3.86317	5e-05	0.000508635	transferase family protein, putative, expressed
XLOC_030482	Sobic.009G257900	1.008	1.68067	0.0053	0.0244814	expressed protein
XLOC_001026	Sobic.001G196900	1.00756	2.18101	0.00035	0.00271335	CPuORF40 - conserved peptide uORF-containing transcript, expressed
XLOC_031359	Sobic.010G166500	1.00731	2.81866	5e-05	0.000508635	amino acid transporter, putative, expressed
XLOC_030120	Sobic.009G183000	1.00576	3.2843	5e-05	0.000508635
XLOC_006992	Sobic.002G273500	1.00502	1.78463	0.00315	0.0163126	endoglucanase, putative, expressed
XLOC_027077	Sobic.008G044600	1.00456	2.58366	5e-05	0.000508635	expressed protein
XLOC_030843	Sobic.010G071000	1.00312	1.76611	0.00335	0.0171168	zinc finger, C3HC4 type domain containing protein, expressed
XLOC_001574	Sobic.001G298700	1.00228	3.16553	5e-05	0.000508635
XLOC_019474	Sobic.005G227800	-7.25548	-7.38769	0.00335	0.0171168
XLOC_003763	Sobic.001G186600	-7.05835	-5.05888	0.0091	0.0370376	ubiquitin carboxyl-terminal hydrolase family protein, expressed
XLOC_021996	Sobic.006G270700	-6.90825	-13.0664	5e-05	0.000508635
XLOC_017302	Sobic.004G180301	-6.66726	-17.1643	5e-05	0.000508635
XLOC_027911	Sobic.009G013200	-6.23199	-9.17971	5e-05	0.000508635
XLOC_000967	Sobic.001G186500	-5.99106	-5.13521	0.0012	0.00746224	expressed protein
XLOC_020620	Sobic.005G229800	-5.87416	-2.29218	5e-05	0.000508635	expressed protein
XLOC_027894	Sobic.009G008400	-5.75238	-6.80094	5e-05	0.000508635
XLOC_000966	Sobic.001G186401	-5.69031	-5.25736	0.00015	0.00133135	expressed protein
XLOC_021228	Sobic.006G119700	-5.45957	-4.25376	0.0066	0.0289994	phospholipase C, putative, expressed
XLOC_032126	Sobic.010G033700	-5.34624	-4.65794	0.00105	0.00671793
XLOC_011048	Sobic.003G209800	-5.24005	-4.28201	0.0026	0.0138958	chlorophyll A-B binding protein, putative, expressed
XLOC_032809	Sobic.010G164350	-5.18099	-5.38736	0.0001	0.000941643
XLOC_027426	Sobic.008G106800	-4.89715	-2.59984	0.0002	0.00169562	isoflavone reductase, putative, expressed
XLOC_006129	Sobic.002G104400	-4.63393	-4.60111	5e-05	0.000508635	WRKY123, expressed
XLOC_001591	Sobic.001G300900	-4.62273	-3.90826	0.0012	0.00746224	expansin precursor, putative, expressed
XLOC_000766	Sobic.001G150200	-4.34453	-4.72485	5e-05	0.000508635	OsWAK53b - OsWAK receptor-like protein kinase, expressed
XLOC_019760	Sobic.005G049600	-4.27396	-4.27934	5e-05	0.000508635	OsWAK46 - OsWAK receptor-like protein kinase, expressed
XLOC_019133	Sobic.005G166000	-4.19111	-3.61718	0.0014	0.00844713	OsFBX248 - F-box domain containing protein, expressed
XLOC_000155	Sobic.001G029300	-4.1615	-4.60448	5e-05	0.000508635	anthranilate synthase component I-1, chloroplast precursor, putative, expressed
XLOC_019786	Sobic.005G056100	-4.08786	-9.51429	5e-05	0.000508635
XLOC_027158	Sobic.008G060150	-4.08452	-2.93526	0.0117	0.044938
XLOC_025906	Sobic.008G008100	-4.06983	-4.58755	5e-05	0.000508635	kelch repeat-containing protein, putative, expressed
XLOC_029265	Sobic.009G013100	-4.05567	-5.9572	5e-05	0.000508635	rp3 protein, putative, expressed
XLOC_030640	Sobic.010G028501	-4.02598	-5.12978	5e-05	0.000508635	TKL_IRAK_DUF26-la.6 - DUF26 kinases have homology to DUF26 containing loci, expressed
XLOC_029437	Sobic.009G048300	-3.99227	-3.38707	5e-05	0.000508635	transcription factor X1, putative, expressed
XLOC_017977	Sobic.004G308700	-3.98543	-2.08821	0.0123	0.0466155	chlorophyll A-B binding protein, putative, expressed
XLOC_018907	Sobic.005G124350	-3.95822	-5.93291	5e-05	0.000508635	importin subunit beta, putative, expressed
XLOC_018907	Sobic.005G124300	-3.95822	-5.93291	5e-05	0.000508635
XLOC_018309	Sobic.005G015600	-3.90886	-3.62165	0.0001	0.000941643	cytochrome P450 72A1, putative, expressed
XLOC_002206	Sobic.001G424400	-3.9034	-11.3001	5e-05	0.000508635	protein phosphatase 2C, putative, expressed
XLOC_002883	Sobic.001G012500	-3.87714	-10.3172	5e-05	0.000508635	glutathione S-transferase, putative, expressed
XLOC_030945	Sobic.010G088700	-3.79988	-4.15497	5e-05	0.000508635	phosphate-induced protein 1 conserved region domain containing protein, expressed
XLOC_004289	Sobic.001G287101	-3.76859	-3.35215	0.00085	0.00565972	retrotransposon protein, putative, unclassified, expressed
XLOC_012788	Sobic.003G101100	-3.74568	-8.99012	5e-05	0.000508635	no apical meristem protein, putative, expressed
XLOC_027900	Sobic.009G010700	-3.67644	-3.17998	0.0008	0.00537781	expressed protein
XLOC_004589	Sobic.001G348100	-3.67375	-6.07325	5e-05	0.000508635	acetyl-CoA acetyltransferase, cytosolic, putative, expressed
XLOC_018903	Sobic.005G123200	-3.65971	-2.17688	0.0078	0.0328826	cbbY, putative, expressed
XLOC_016872	Sobic.004G090200	-3.60184	-3.41352	0.00025	0.00205339	OsFBX46 - F-box domain containing protein, expressed
XLOC_013545	Sobic.003G251100	-3.59006	-3.74546	0.0001	0.000941643
XLOC_019452	Sobic.005G225100	-3.57963	-3.66383	5e-05	0.000508635	expressed protein
XLOC_021623	Sobic.006G196700	-3.53824	-6.47654	5e-05	0.000508635	late embryogenesis abundant group 1, putative, expressed
XLOC_000031	Sobic.001G005200	-3.5186	-4.52062	5e-05	0.000508635	expressed protein
XLOC_018807	Sobic.005G110080	-3.48664	-3.49129	0.0004	0.00302986	LTPL151 - Protease inhibitor/seed storage/LTP family protein precursor, expressed
XLOC_004528	Sobic.001G335800	-3.45183	-2.07714	5e-05	0.000508635	expressed protein
XLOC_021527	Sobic.006G177900	-3.42974	-2.49872	5e-05	0.000508635
XLOC_021527	Sobic.006G177800	-3.42974	-2.49872	5e-05	0.000508635	OsPOP9 - Putative Prolyl Oligopeptidase homologue, expressed
XLOC_020238	Sobic.005G147500	-3.40766	-7.53572	5e-05	0.000508635
XLOC_004170	Sobic.001G261513	-3.40467	-4.22153	5e-05	0.000508635	expressed protein
XLOC_021631	Sobic.006G199000	-3.34366	-4.6665	0.0001	0.000941643	pathogenesis-related Bet v I family protein, putative, expressed
XLOC_016873	Sobic.004G090300	-3.33234	-4.17757	5e-05	0.000508635	OsFBX46 - F-box domain containing protein, expressed
XLOC_029264	Sobic.009G013000	-3.30457	-5.46144	5e-05	0.000508635	rp3 protein, putative, expressed
XLOC_023558	Sobic.007G004600	-3.27641	-7.42905	5e-05	0.000508635	2Fe-2S iron-sulfur cluster binding domain containing protein, expressed
XLOC_009933	Sobic.002G426000	-3.2746	-3.37907	0.00015	0.00133135
XLOC_004116	Sobic.001G253100	-3.23757	-1.93404	5e-05	0.000508635	3-5 exonuclease family protein, putative, expressed
XLOC_008040	Sobic.002G046000	-3.23456	-4.00337	5e-05	0.000508635	zinc finger A20 and AN1 domain-containing stress-associated protein, putative, expressed
XLOC_023472	Sobic.006G271600	-3.2265	-6.14526	5e-05	0.000508635	RNA recognition motif containing protein, putative, expressed
XLOC_012619	Sobic.003G070400	-3.22528	-2.55953	0.00695	0.0301441	expressed protein
XLOC_032933	Sobic.010G193300	-3.19496	-1.80731	0.0034	0.017325	lipid phosphatase protein, putative, expressed
XLOC_027189	Sobic.008G066300	-3.19313	-2.66542	5e-05	0.000508635	WD domain, G-beta repeat domain containing protein, expressed
XLOC_020103	Sobic.005G118600	-3.17446	-5.39367	5e-05	0.000508635	NB-ARC domain containing protein, expressed
XLOC_020820	Sobic.006G035200	-3.16495	-3.643	5e-05	0.000508635
XLOC_004356	Sobic.001G301600	-3.13018	-10.0141	5e-05	0.000508635	expansin precursor, putative, expressed
XLOC_026491	Sobic.008G126600	-3.05247	-2.66419	0.0019	0.0108024	calmodulin binding protein, putative, expressed
XLOC_005166	Sobic.001G457500	-3.04666	-1.31279	0.00495	0.023189
XLOC_005166	Sobic.001G457466	-3.04666	-1.31279	0.00495	0.023189
XLOC_022957	Sobic.006G173000	-3.03632	-2.35383	0.00025	0.00205339	transporter, major facilitator family, putative, expressed
XLOC_020451	Sobic.005G192801	-3.00483	-10.5834	5e-05	0.000508635
XLOC_029549	Sobic.009G068700	-2.98074	-7.12562	5e-05	0.000508635	glutaminyl-tRNA synthetase, putative, expressed
XLOC_005798	Sobic.002G036000	-2.97927	-7.50911	5e-05	0.000508635	hydroxyacid oxidase 1, putative, expressed
XLOC_002632	Sobic.001G506400	-2.97331	-3.0016	0.0004	0.00302986	expressed protein
XLOC_030732	Sobic.010G047000	-2.94172	-3.34023	5e-05	0.000508635	transport protein particle component, Bet3, domain containing protein, expressed
XLOC_019453	Sobic.005G225200	-2.93521	-4.50768	5e-05	0.000508635	expressed protein
XLOC_021379	Sobic.006G150100	-2.9166	-2.35492	0.00595	0.026779	aquaporin protein, putative, expressed
XLOC_014751	Sobic.004G040100	-2.91513	-2.70089	0.0008	0.00537781	CCT motif family protein, expressed
XLOC_015878	Sobic.004G253300	-2.90808	-3.93003	5e-05	0.000508635	helix-loop-helix DNA-binding domain containing protein, expressed
XLOC_012504	Sobic.003G046400	-2.90323	-2.95953	0.00035	0.00271335	transcriptional corepressor LEUNIG, putative, expressed
XLOC_011841	Sobic.003G359100	-2.89216	-4.96184	5e-05	0.000508635	fructose-1,6-bisphosphatase, putative, expressed
XLOC_015979	Sobic.004G273500	-2.87784	-7.51758	5e-05	0.000508635	oligopeptide transporter, putative, expressed
XLOC_030886	Sobic.010G078200	-2.87205	-5.49692	5e-05	0.000508635	expressed protein
XLOC_029266	Sobic.009G013300	-2.86894	-7.08583	5e-05	0.000508635	rp3 protein, putative, expressed
XLOC_027319	Sobic.008G088881	-2.86486	-3.62735	5e-05	0.000508635	expressed protein
XLOC_017987	Sobic.004G310100	-2.85894	-4.96697	5e-05	0.000508635	flavonol synthase/flavanone 3-hydroxylase, putative, expressed
XLOC_022360	Sobic.006G060500	-2.85336	-3.1779	0.00025	0.00205339	expressed protein
XLOC_029811	Sobic.009G121750	-2.8505	-2.18187	0.0084	0.0348538	OsFBX308 - F-box domain containing protein, expressed
XLOC_026235	Sobic.008G077800	-2.84172	-7.82141	5e-05	0.000508635	GDSL-like lipase/acylhydrolase, putative, expressed
XLOC_008170	Sobic.002G071850	-2.82179	-4.0125	5e-05	0.000508635	resistance protein, putative, expressed
XLOC_004830	Sobic.001G394900	-2.81666	-4.73441	5e-05	0.000508635	expressed protein
XLOC_019695	Sobic.005G037300	-2.80649	-6.20281	5e-05	0.000508635	transporter, major facilitator family, putative, expressed
XLOC_026715	Sobic.008G167300	-2.80487	-3.41187	5e-05	0.000508635	NBS-LRR disease resistance protein, putative, expressed
XLOC_012355	Sobic.003G014100	-2.7918	-2.30776	0.00435	0.0209432	uncharacterized protein family UPF0016 domain containing protein, expressed
XLOC_009971	Sobic.003G002300	-2.78086	-7.84303	5e-05	0.000508635	DUF250 domain containing protein, putative, expressed
XLOC_017785	Sobic.004G272100	-2.78063	-6.98406	5e-05	0.000508635	phosphoribulokinase/Uridine kinase family protein, expressed
XLOC_033016	Sobic.010G212000	-2.77286	-3.05474	0.00045	0.00334837	haemolysin-III, putative, expressed
XLOC_030944	Sobic.010G088600	-2.74839	-5.67764	5e-05	0.000508635	mitosis protein dim1, putative, expressed
XLOC_004946	Sobic.001G415200	-2.74483	-6.39797	5e-05	0.000508635	plant-specific domain TIGR01589 family protein, expressed
XLOC_013659	Sobic.003G275200	-2.73426	-2.3366	0.0002	0.00169562	methyltransferase domain containing protein, expressed
XLOC_016870	Sobic.004G090000	-2.73212	-5.95213	5e-05	0.000508635	OsFBX46 - F-box domain containing protein, expressed
XLOC_006502	Sobic.002G177600	-2.73023	-5.68042	5e-05	0.000508635	expressed protein
XLOC_026929	Sobic.008G017850	-2.71832	-2.24878	0.0101	0.0401284
XLOC_011300	Sobic.003G256000	-2.71592	-2.68469	0.002	0.0112457	expressed protein
XLOC_020912	Sobic.006G053800	-2.70025	-1.98747	0.0127	0.0478088	LGC1, putative, expressed
XLOC_020172	Sobic.005G133600	-2.69321	-2.6552	0.0018	0.0103385
XLOC_015628	Sobic.004G206100	-2.68481	-3.69872	5e-05	0.000508635	transmembrane protein 17, putative, expressed
XLOC_006860	Sobic.002G244600	-2.67943	-3.58925	5e-05	0.000508635	ubiquitin fusion protein, putative, expressed
XLOC_018924	Sobic.005G128800	-2.66971	-3.86018	5e-05	0.000508635	translationally-controlled tumor protein, putative, expressed
XLOC_026057	Sobic.008G038300	-2.65694	-2.25623	0.01185	0.045421	uncharacterized protein ycf53, putative, expressed
XLOC_019456	Sobic.005G225500	-2.65097	-3.9779	5e-05	0.000508635	expressed protein
XLOC_012053	Sobic.003G400400	-2.64715	-1.92921	0.0117	0.044938	cysteine proteinase inhibitor precursor protein, putative, expressed
XLOC_020565	Sobic.005G215400	-2.6383	-2.22431	0.00735	0.0314419	BBTI13 - Bowman-Birk type bran trypsin inhibitor precursor, expressed
XLOC_026751	Sobic.008G175032	-2.63217	-5.62741	5e-05	0.000508635	receptor kinase, putative, expressed
XLOC_031028	Sobic.010G105500	-2.62885	-2.49821	0.0044	0.0211115
XLOC_028121	Sobic.009G053300	-2.62832	-2.18667	0.00305	0.0158679
XLOC_004947	Sobic.001G415400	-2.62535	-3.72741	5e-05	0.000508635	PsbP, putative, expressed
XLOC_007888	Sobic.002G019750	-2.61061	-2.05018	0.01115	0.0433194	OsFBX234 - F-box domain containing protein, expressed
XLOC_025606	Sobic.007G177901	-2.60385	-1.69038	0.00265	0.0141272	kinetochore protein, putative, expressed
XLOC_025606	Sobic.007G177801	-2.60385	-1.69038	0.00265	0.0141272	zinc finger, C3HC4 type family protein, expressed
XLOC_004686	Sobic.001G366700	-2.56743	-4.29328	5e-05	0.000508635	villin protein, putative, expressed
XLOC_011644	Sobic.003G321000	-2.55768	-4.22475	5e-05	0.000508635	OsPOP4 - Putative Prolyl Oligopeptidase homologue, expressed
XLOC_025254	Sobic.007G099400	-2.55665	-2.25902	0.0073	0.0312916	O-methyltransferase, putative, expressed
XLOC_010732	Sobic.003G151100	-2.55447	-4.62763	5e-05	0.000508635
XLOC_023744	Sobic.007G040200	-2.5526	-2.48573	0.00195	0.0110234
XLOC_024146	Sobic.007G111500	-2.53969	-1.76672	0.0105	0.0413278	expressed protein
XLOC_009902	Sobic.002G418900	-2.53776	-3.94676	5e-05	0.000508635	expressed protein
XLOC_026176	Sobic.008G064000	-2.53515	-8.64128	5e-05	0.000508635	LTPL36 - Protease inhibitor/seed storage/LTP family protein precursor, expressed
XLOC_023560	Sobic.007G004800	-2.52939	-2.98626	5e-05	0.000508635	2Fe-2S iron-sulfur cluster binding domain containing protein, expressed
XLOC_029178	Sobic.009G256700	-2.52776	-2.09165	0.0111	0.043165
XLOC_015533	Sobic.004G187300	-2.52344	-3.27605	5e-05	0.000508635	zinc finger protein, putative, expressed
XLOC_019375	Sobic.005G212500	-2.50734	-6.4519	5e-05	0.000508635	NBS-LRR disease resistance protein, putative, expressed
XLOC_023768	Sobic.007G044900	-2.50246	-3.03038	0.0002	0.00169562	cytochrome P450, putative, expressed
XLOC_013644	Sobic.003G271700	-2.49996	-2.56954	0.00075	0.00510073
XLOC_028988	Sobic.009G220800	-2.49195	-2.7939	0.0004	0.00302986	NBS-LRR disease resistance protein, putative, expressed
XLOC_020016	Sobic.005G103600	-2.48906	-2.62877	0.0011	0.00698214
XLOC_018595	Sobic.005G074900	-2.47754	-5.89914	5e-05	0.000508635	LTPL33 - Protease inhibitor/seed storage/LTP family protein precursor, expressed
XLOC_019425	Sobic.005G221200	-2.47528	-8.76107	5e-05	0.000508635
XLOC_022796	Sobic.006G141100	-2.47187	-4.44157	5e-05	0.000508635	OsFBO6 - F-box and other domain containing protein, expressed
XLOC_031219	Sobic.010G139301	-2.46783	-3.23075	5e-05	0.000508635
XLOC_011395	Sobic.003G272500	-2.46397	-3.84844	5e-05	0.000508635	60S ribosomal protein L28-1, putative, expressed
XLOC_027187	Sobic.008G066100	-2.46058	-2.91963	0.0003	0.00238499	3-beta hydroxysteroid dehydrogenase/isomerase family protein, putative, expressed
XLOC_017032	Sobic.004G123600	-2.45786	-3.27133	5e-05	0.000508635	PPR repeat domain containing protein, putative, expressed
XLOC_026975	Sobic.008G027000	-2.44989	-3.73971	5e-05	0.000508635	rp1, putative, expressed
XLOC_008428	Sobic.002G123800	-2.43742	-3.84097	5e-05	0.000508635
XLOC_019772	Sobic.005G051700	-2.43243	-6.50806	5e-05	0.000508635
XLOC_008959	Sobic.002G231200	-2.43223	-5.84883	5e-05	0.000508635	retrotransposon protein, putative, unclassified, expressed
XLOC_026947	Sobic.008G021300	-2.4221	-3.79586	5e-05	0.000508635	FHA domain containing protein, putative, expressed
XLOC_026465	Sobic.008G121240	-2.39242	-2.82528	0.00015	0.00133135
XLOC_026000	Sobic.008G026200	-2.38148	-3.35436	5e-05	0.000508635	xa1, putative, expressed
XLOC_015462	Sobic.004G172000	-2.37934	-2.54626	5e-05	0.000508635	expressed protein
XLOC_015462	Sobic.004G171900	-2.37934	-2.54626	5e-05	0.000508635
XLOC_023090	Sobic.006G199700	-2.37382	-3.86516	5e-05	0.000508635	ara54-like RING finger protein, putative, expressed
XLOC_018920	Sobic.005G128100	-2.35578	-3.64305	5e-05	0.000508635	acyl carrier protein, putative, expressed
XLOC_008759	Sobic.002G190500	-2.35281	-6.07671	5e-05	0.000508635	alpha-amylase precursor, putative, expressed
XLOC_005797	Sobic.002G035900	-2.34537	-6.79134	5e-05	0.000508635	glycine-rich protein, putative, expressed
XLOC_004485	Sobic.001G323900	-2.34523	-2.0314	0.00975	0.0391068	OsFBX238 - F-box domain containing protein, expressed
XLOC_013781	Sobic.003G300000	-2.32934	-3.27316	5e-05	0.000508635	expressed protein
XLOC_020711	Sobic.006G015800	-2.32546	-8.39432	5e-05	0.000508635	Alpha amylase, catalytic domain containing protein, expressed
XLOC_025632	Sobic.007G185100	-2.32381	-1.9434	0.012	0.0458187	peptidyl-prolyl cis-trans isomerase, FKBP-type, putative, expressed
XLOC_008190	Sobic.002G076200	-2.32042	-3.25592	5e-05	0.000508635
XLOC_013669	Sobic.003G276901	-2.31681	-2.43709	0.0021	0.0117141	KH domain-containing protein, putative, expressed
XLOC_011049	Sobic.003G209900	-2.31468	-5.58689	5e-05	0.000508635	chlorophyll A-B binding protein, putative, expressed
XLOC_002052	Sobic.001G392400	-2.30401	-1.86964	0.01215	0.0462865	expressed protein
XLOC_006331	Sobic.002G143766	-2.28558	-2.24458	0.0026	0.0138958
XLOC_003137	Sobic.001G064300	-2.27645	-4.99607	5e-05	0.000508635	expressed protein
XLOC_025069	Sobic.007G060550	-2.26759	-2.50264	0.0012	0.00746224	dnaJ domain containing protein, expressed
XLOC_020893	Sobic.006G051700	-2.25337	-5.76391	5e-05	0.000508635	WRKY123, expressed
XLOC_004444	Sobic.001G317600	-2.25026	-2.04057	0.00505	0.0235462	glutathione S-transferase, putative, expressed
XLOC_010017	Sobic.003G012700	-2.23288	-7.17263	5e-05	0.000508635	40S ribosomal protein S15a, putative, expressed
XLOC_024506	Sobic.007G170500	-2.22962	-5.14855	5e-05	0.000508635	O-methyltransferase, putative, expressed
XLOC_025836	Sobic.007G222600	-2.22573	-2.13167	0.0064	0.0282977	fasciclin domain containing protein, expressed
XLOC_033158	Sobic.010G236900	-2.18643	-4.04668	5e-05	0.000508635	expressed protein
XLOC_023913	Sobic.007G071500	-2.1807	-6.58058	5e-05	0.000508635	photosystem II 10 kDa polypeptide, chloroplast precursor, putative, expressed
XLOC_007707	Sobic.002G416100	-2.17978	-2.20197	0.00295	0.0154478	expressed protein
XLOC_012413	Sobic.003G027700	-2.17683	-2.29251	0.0023	0.0126003	xylosyltransferase, putative, expressed
XLOC_018804	Sobic.005G109900	-2.17557	-5.69085	5e-05	0.000508635	cytochrome P450, putative, expressed
XLOC_015079	Sobic.004G103300	-2.16828	-3.12335	5e-05	0.000508635	Complex I intermediate-associated protein 30 domain containing protein, putative, expressed
XLOC_008890	Sobic.002G214600	-2.15496	-4.37952	5e-05	0.000508635	chaperonin, putative, expressed
XLOC_005602	Sobic.001G539400	-2.15	-2.40426	5e-05	0.000508635	plasma membrane ATPase, putative, expressed
XLOC_011680	Sobic.003G327700	-2.14886	-5.77786	5e-05	0.000508635	cysteine proteinase inhibitor precursor protein, putative, expressed
XLOC_031550	Sobic.010G198100	-2.14179	-2.99825	5e-05	0.000508635	expressed protein
XLOC_026406	Sobic.008G110200	-2.141	-2.10913	0.00455	0.0216646	OsWLIM1 - LIM domain protein, putative actin-binding protein and transcription factor, expressed
XLOC_002213	Sobic.001G425400	-2.14068	-3.85411	5e-05	0.000508635	fructose-1,6-bisphosphatase, putative, expressed
XLOC_029396	Sobic.009G040000	-2.13462	-1.92108	0.0082	0.0341586	myb-like DNA-binding domain, SHAQKYF class family protein, expressed
XLOC_017846	Sobic.004G284001	-2.13106	-5.07197	5e-05	0.000508635
XLOC_028675	Sobic.009G161500	-2.12892	-3.3176	5e-05	0.000508635
XLOC_005061	Sobic.001G438000	-2.12764	-2.21425	0.0032	0.0165005	hsp20/alpha crystallin family protein, putative, expressed
XLOC_027916	Sobic.009G014000	-2.11943	-2.0486	0.0105	0.0413278	expressed protein
XLOC_012068	Sobic.003G403700	-2.11635	-7.87851	5e-05	0.000508635	ubiquitin family protein, putative, expressed
XLOC_019510	Sobic.005G003200	-2.1109	-7.1608	5e-05	0.000508635	asparagine synthetase, putative, expressed
XLOC_015380	Sobic.004G157300	-2.10813	-5.26146	5e-05	0.000508635	glycerophosphoryl diester phosphodiesterase family protein, putative, expressed
XLOC_012239	Sobic.003G439000	-2.103	-2.77138	0.0002	0.00169562	rubredoxin family protein, putative, expressed
XLOC_017720	Sobic.004G259366	-2.09318	-2.16271	0.003	0.015661
XLOC_001456	Sobic.001G277300	-2.07999	-1.96249	0.0076	0.0322818	OsFBX351 - F-box domain containing protein, expressed
XLOC_020600	Sobic.005G225000	-2.0692	-2.85117	0.00015	0.00133135
XLOC_004233	Sobic.001G273100	-2.06789	-2.86583	5e-05	0.000508635	MATE efflux family protein, putative, expressed
XLOC_026948	Sobic.008G021700	-2.06551	-3.37393	5e-05	0.000508635	peptidyl-prolyl cis-trans isomerase, FKBP-type, putative, expressed
XLOC_003772	Sobic.001G189000	-2.05987	-3.16402	5e-05	0.000508635	peroxidase precursor, putative, expressed
XLOC_030039	Sobic.009G167600	-2.05896	-1.99226	0.00235	0.0128158	expressed protein
XLOC_020737	Sobic.006G021000	-2.05572	-6.31195	5e-05	0.000508635	flavin-containing monooxygenase family protein, putative, expressed
XLOC_023740	Sobic.007G040000	-2.05278	-7.43579	5e-05	0.000508635
XLOC_019174	Sobic.005G174500	-2.04752	-6.12204	5e-05	0.000508635
XLOC_010521	Sobic.003G108200	-2.04336	-4.52591	5e-05	0.000508635	expressed protein
XLOC_027942	Sobic.009G019200	-2.03905	-3.86355	5e-05	0.000508635	serine/threonine-protein kinase receptor precursor, putative, expressed
XLOC_029360	Sobic.009G033200	-2.03348	-6.08977	5e-05	0.000508635	IN2-1 protein, putative, expressed
XLOC_029345	Sobic.009G030900	-2.0306	-1.86969	0.0075	0.0319456	bundle sheath defective protein 2, putative, expressed
XLOC_020093	Sobic.005G116200	-2.02712	-4.16267	5e-05	0.000508635	oxidoreductase, 2OG-Fe oxygenase family protein, putative, expressed
XLOC_026360	Sobic.008G098500	-2.02523	-0.832508	0.0092	0.0373544	HD domain containing protein 2, putative, expressed
XLOC_026360	Sobic.008G098400	-2.02523	-0.832508	0.0092	0.0373544
XLOC_022142	Sobic.006G016900	-2.02483	-5.91033	5e-05	0.000508635	cysteine synthase, chloroplast/chromoplast precursor, putative, expressed
XLOC_003476	Sobic.001G126300	-2.02291	-3.04923	5e-05	0.000508635	adenylosuccinate synthetase, chloroplast precursor, putative, expressed
XLOC_016353	Sobic.004G346400	-2.02057	-2.09003	0.0032	0.0165005	expressed protein
XLOC_023771	Sobic.007G045201	-2.01182	-1.92974	0.00815	0.0340176	prefoldin subunit, putative, expressed
XLOC_027948	Sobic.009G020000	-2.01111	-5.83983	5e-05	0.000508635
XLOC_018483	Sobic.005G052300	-2.00385	-2.12357	0.0039	0.0192837	OsFBX412 - F-box domain containing protein, expressed
XLOC_026889	Sobic.008G010000	-1.99595	-3.41735	5e-05	0.000508635	expressed protein
XLOC_007381	Sobic.002G351900	-1.9952	-2.24782	0.0018	0.0103385	ubiquitin-conjugating enzyme, putative, expressed
XLOC_002555	Sobic.001G493500	-1.98978	-4.67513	5e-05	0.000508635	tetratricopeptide repeat domain containing protein, expressed
XLOC_015857	Sobic.004G249800	-1.98908	-3.78738	5e-05	0.000508635	expressed protein
XLOC_015824	Sobic.004G243900	-1.98674	-1.76893	0.00955	0.0384052	E2F family transcription factor protein, putative, expressed
XLOC_012683	Sobic.003G082300	-1.98583	-3.32046	5e-05	0.000508635	hsp20/alpha crystallin family protein, putative, expressed
XLOC_018803	Sobic.005G109800	-1.98557	-6.41955	5e-05	0.000508635	cytochrome P450, putative, expressed
XLOC_021541	Sobic.006G182000	-1.98177	-4.79092	5e-05	0.000508635	helix-loop-helix DNA-binding protein, putative, expressed
XLOC_023921	Sobic.007G073400	-1.98082	-2.9432	5e-05	0.000508635	SHR5-receptor-like kinase, putative, expressed
XLOC_003648	Sobic.001G162700	-1.98046	-2.5751	0.00015	0.00133135	endonuclease/exonuclease/phosphatase family domain containing protein, expressed
XLOC_025032	Sobic.007G052700	-1.96943	-5.52265	5e-05	0.000508635	acyl CoA binding protein, putative, expressed
XLOC_004373	Sobic.001G304900	-1.9669	-3.21508	5e-05	0.000508635	expressed protein
XLOC_031840	Sobic.010G255600	-1.96326	-1.82654	0.011	0.0428949	thylakoid lumenal 16.5 kDa protein, chloroplast precursor, putative, expressed
XLOC_020440	Sobic.005G189000	-1.96234	-4.05859	5e-05	0.000508635
XLOC_027595	Sobic.008G140500	-1.96157	-1.70987	0.0046	0.0218656	expressed protein
XLOC_020752	Sobic.006G024200	-1.9588	-2.43232	0.00015	0.00133135	receptor-like protein kinase, putative, expressed
XLOC_022822	Sobic.006G145500	-1.95444	-2.82799	5e-05	0.000508635	Os4bglu16 - monolignol beta-glucoside homologue, expressed
XLOC_016261	Sobic.004G327800	-1.95338	-4.38203	5e-05	0.000508635	cytochrome b5-like Heme/Steroid binding domain containing protein, expressed
XLOC_028253	Sobic.009G078200	-1.94931	-3.67796	5e-05	0.000508635	expressed protein
XLOC_002691	Sobic.001G517700	-1.94522	-3.25882	5e-05	0.000508635	catalase domain containing protein, expressed
XLOC_025097	Sobic.007G068000	-1.94209	-2.90597	5e-05	0.000508635	postsynaptic protein CRIPT, putative, expressed
XLOC_006408	Sobic.002G158800	-1.93467	-2.44845	0.00045	0.00334837	tetratricopeptide repeat containing protein, putative, expressed
XLOC_032718	Sobic.010G146700	-1.92295	-4.04325	5e-05	0.000508635	transmembrane amino acid transporter protein, putative, expressed
XLOC_026718	Sobic.008G167400	-1.91927	-2.31482	0.0015	0.00895746	expressed protein
XLOC_028254	Sobic.009G078500	-1.91776	-6.41579	5e-05	0.000508635	GDSL-like lipase/acylhydrolase, putative, expressed
XLOC_001278	Sobic.001G249700	-1.91054	-3.1577	5e-05	0.000508635	expressed protein
XLOC_020920	Sobic.006G054800	-1.90717	-2.20841	0.0003	0.00238499	glycerophosphoryl diester phosphodiesterase family protein, putative, expressed
XLOC_010143	Sobic.003G034500	-1.90499	-1.9336	0.0049	0.0230252	myb-like DNA-binding domain containing protein, putative, expressed
XLOC_018271	Sobic.005G004900	-1.89835	-2.33779	0.0011	0.00698214	PMR5, putative, expressed
XLOC_001058	Sobic.001G201900	-1.8974	-1.66797	0.00055	0.00395953	folylpolyglutamate synthetase, putative, expressed
XLOC_017303	Sobic.004G180500	-1.89673	-2.00779	0.0052	0.024132	12-oxophytodienoate reductase, putative, expressed
XLOC_022579	Sobic.006G103400	-1.89631	-2.00594	0.00315	0.0163126	expressed protein
XLOC_019852	Sobic.005G067966	-1.89503	-2.39755	0.00055	0.00395953	retrotransposon protein, putative, unclassified, expressed
XLOC_017968	Sobic.004G306800	-1.88731	-1.92188	0.00375	0.0186846	armadillo/beta-catenin repeat family protein, putative, expressed
XLOC_025909	Sobic.008G008500	-1.88653	-2.00729	0.00465	0.0220411	protein phosphatase 2c, putative, expressed
XLOC_009415	Sobic.002G322000	-1.88207	-2.76823	0.00015	0.00133135	transporter family protein, putative, expressed
XLOC_026066	Sobic.008G040600	-1.87866	-2.08767	0.0033	0.0169229	bZIP transcription factor domain containing protein, expressed
XLOC_014655	Sobic.004G024400	-1.87652	-2.79114	5e-05	0.000508635	KH domain containing protein, putative, expressed
XLOC_027606	Sobic.008G142400	-1.87511	-5.25309	5e-05	0.000508635	cycloartenol synthase, putative, expressed
XLOC_002506	Sobic.001G484100	-1.87233	-3.22696	5e-05	0.000508635	hydrolase, alpha/beta fold family protein, putative, expressed
XLOC_002506	Sobic.001G484000	-1.87233	-3.22696	5e-05	0.000508635	hydrolase, alpha/beta fold family protein, putative, expressed
XLOC_002519	Sobic.001G486100	-1.87073	-2.27843	0.00115	0.00723409	expressed protein
XLOC_002959	Sobic.001G028200	-1.86812	-4.38969	5e-05	0.000508635	U5 small nuclear ribonucleoprotein 200 kDa helicase, putative, expressed
XLOC_027416	Sobic.008G105500	-1.86486	-4.96074	5e-05	0.000508635	ureide permease, putative, expressed
XLOC_026241	Sobic.008G079400	-1.8645	-3.60864	5e-05	0.000508635	glutathione S-transferase, putative, expressed
XLOC_005786	Sobic.002G033000	-1.86326	-4.06283	5e-05	0.000508635	GDSL-like lipase/acylhydrolase, putative, expressed
XLOC_016402	Sobic.004G354500	-1.85418	-4.69187	5e-05	0.000508635	expressed protein
XLOC_000595	Sobic.001G118400	-1.85136	-2.45248	0.00025	0.00205339	expressed protein
XLOC_000068	Sobic.001G012400	-1.84715	-4.25231	5e-05	0.000508635	cytokinin-O-glucosyltransferase 2, putative, expressed
XLOC_013339	Sobic.003G207000	-1.8459	-5.27912	5e-05	0.000508635	expressed protein
XLOC_032324	Sobic.010G071400	-1.83964	-2.92204	5e-05	0.000508635	expressed protein
XLOC_023048	Sobic.006G191100	-1.83444	-2.67303	0.0003	0.00238499	tRNA-splicing endonuclease positive effector-related, putative, expressed
XLOC_004963	Sobic.001G419500	-1.83062	-2.3877	0.0007	0.00482891	DnaK family protein, putative, expressed
XLOC_032618	Sobic.010G127100	-1.8248	-2.3559	0.00095	0.0061862
XLOC_016335	Sobic.004G343100	-1.82434	-1.65959	0.00945	0.0381213	YCF37, putative, expressed
XLOC_016335	Sobic.004G343000	-1.82434	-1.65959	0.00945	0.0381213	RNA recognition motif containing protein, putative, expressed
XLOC_003861	Sobic.001G206700	-1.82256	-4.81299	5e-05	0.000508635	succinate dehydrogenase subunit 3, putative, expressed
XLOC_024997	Sobic.007G046000	-1.81484	-2.42112	0.0003	0.00238499	OsTOP6A2 - Topoisomerase 6 subunit A homolog 2, expressed
XLOC_024997	Sobic.007G045900	-1.81484	-2.42112	0.0003	0.00238499	integral membrane protein DUF6 domain containing protein, expressed
XLOC_021782	Sobic.006G227500	-1.81413	-2.4042	0.00175	0.0101308
XLOC_022174	Sobic.006G024000	-1.81307	-2.91807	5e-05	0.000508635	UDP-glucoronosyl/UDP-glucosyl transferase, putative, expressed
XLOC_025536	Sobic.007G166200	-1.81183	-3.13678	5e-05	0.000508635	lactate/malate dehydrogenase, putative, expressed
XLOC_026564	Sobic.008G140100	-1.80932	-2.79879	5e-05	0.000508635	nucleotide pyrophosphatase/phosphodiesterase, putative, expressed
XLOC_026298	Sobic.008G088821	-1.80789	-2.58318	0.0001	0.000941643	polyprenyl synthetase, putative, expressed
XLOC_032487	Sobic.010G102800	-1.79812	-2.3024	0.00085	0.00565972	potassium channel SKOR, putative, expressed
XLOC_011809	Sobic.003G353300	-1.79609	-2.05229	0.0027	0.0143529	expressed protein
XLOC_003743	Sobic.001G181700	-1.79312	-3.32684	5e-05	0.000508635	expressed protein
XLOC_020092	Sobic.005G115900	-1.79054	-1.73937	0.0046	0.0218656	OsFBO4 - F-box and other domain containing protein, expressed
XLOC_013300	Sobic.003G199800	-1.78972	-1.3811	0.0009	0.00591549	expressed protein
XLOC_031080	Sobic.010G115200	-1.78472	-2.29609	0.00085	0.00565972	ribosomal protein L7Ae, putative, expressed
XLOC_007162	Sobic.002G309000	-1.78383	-2.17742	0.00185	0.0105752	ubiquitin fusion protein, putative, expressed
XLOC_001018	Sobic.001G195800	-1.78265	-1.93017	0.00485	0.0228349	aquaporin protein, putative, expressed
XLOC_000747	Sobic.001G146900	-1.7758	-2.48779	0.00025	0.00205339	expressed protein
XLOC_010976	Sobic.003G197400	-1.77302	-2.40745	0.0006	0.00424332	lycopene epsilon cyclase, chloroplast precursor, putative, expressed
XLOC_029623	Sobic.009G083300	-1.77287	-3.37093	5e-05	0.000508635	white-brown complex homolog protein 12, putative, expressed
XLOC_026533	Sobic.008G134800	-1.77113	-1.86623	0.00815	0.0340176	shikimate kinase, putative, expressed
XLOC_027846	Sobic.008G191300	-1.77042	-3.20795	5e-05	0.000508635	ATPase 3, putative, expressed
XLOC_029234	Sobic.009G007700	-1.77013	-5.6161	5e-05	0.000508635	expressed protein
XLOC_020624	Sobic.005G231500	-1.76919	-6.39427	5e-05	0.000508635	AAA-type ATPase family protein, putative, expressed
XLOC_031406	Sobic.010G174400	-1.76644	-3.18819	5e-05	0.000508635	Cyclopropane-fatty-acyl-phospholipid synthase, putative, expressed
XLOC_026784	Sobic.008G181400	-1.76602	-3.32898	5e-05	0.000508635	fatty acid hydroxylase, putative, expressed
XLOC_013083	Sobic.003G156766	-1.76309	-1.69202	0.01045	0.0411887
XLOC_030123	Sobic.009G183700	-1.76059	-4.836	5e-05	0.000508635	phosphoglycerate kinase protein, putative, expressed
XLOC_024741	Sobic.007G220100	-1.76039	-5.80826	5e-05	0.000508635	copine, putative, expressed
XLOC_005104	Sobic.001G447000	-1.75765	-2.35383	0.00095	0.0061862	maf, putative, expressed
XLOC_014558	Sobic.004G004800	-1.75226	-3.82349	5e-05	0.000508635	glycosyl hydrolases, putative, expressed
XLOC_012585	Sobic.003G065201	-1.75088	-1.81234	0.0077	0.0325997
XLOC_025187	Sobic.007G085800	-1.74831	-3.71259	5e-05	0.000508635	cycloartenol synthase, putative, expressed
XLOC_027171	Sobic.008G063100	-1.7483	-3.96602	5e-05	0.000508635	thioredoxin, putative, expressed
XLOC_028516	Sobic.009G130000	-1.74759	-2.23191	0.00105	0.00671793	endo-1,3;1,4-beta-D-glucanase precursor, putative, expressed
XLOC_001132	Sobic.001G218600	-1.74756	-4.83946	5e-05	0.000508635	MATH domain containing protein, expressed
XLOC_000146	Sobic.001G027600	-1.74674	-2.25338	0.0012	0.00746224	ribosomal L18p/L5e family protein, putative, expressed
XLOC_002387	Sobic.001G458600	-1.74042	-3.00344	5e-05	0.000508635	Os3bglu6 - beta-glucosidase/beta-fucosidase/beta-galactosidase, expressed
XLOC_012765	Sobic.003G097200	-1.73985	-1.83329	0.00175	0.0101308	Ser/Thr receptor-like kinase, putative, expressed
XLOC_029525	Sobic.009G064200	-1.73553	-3.96366	5e-05	0.000508635	boron transporter protein, putative, expressed
XLOC_026856	Sobic.008G002700	-1.73526	-2.16402	0.00195	0.0110234	receptor protein kinase CRINKLY4 precursor, putative, expressed
XLOC_026717	Sobic.008G167500	-1.72871	-3.21868	5e-05	0.000508635	NBS-LRR disease resistance protein, putative, expressed
XLOC_020753	Sobic.006G024400	-1.72771	-2.55497	5e-05	0.000508635	receptor-like protein kinase, putative, expressed
XLOC_008082	Sobic.002G055600	-1.72756	-6.25107	5e-05	0.000508635	glycosyl hydrolase, putative, expressed
XLOC_033398	Sobic.K013100	-1.72652	-1.60534	0.0132	0.0490985	universal stress protein domain containing protein, putative, expressed
XLOC_015591	Sobic.004G199900	-1.72047	-2.06687	0.0019	0.0108024	inorganic phosphate transporter 2-1, chloroplast precursor, putative, expressed
XLOC_001854	Sobic.001G351900	-1.7191	-3.71887	5e-05	0.000508635	integral membrane protein, putative, expressed
XLOC_001838	Sobic.001G348800	-1.71884	-2.73758	0.00015	0.00133135	OsSCP18 - Putative Serine Carboxypeptidase homologue, expressed
XLOC_016337	Sobic.004G343500	-1.7187	-3.18153	5e-05	0.000508635	OsCttP2 - Putative C-terminal processing peptidase homologue, expressed
XLOC_027787	Sobic.008G180400	-1.71549	-3.67145	5e-05	0.000508635	DNA-binding protein-like, putative, expressed
XLOC_009665	Sobic.002G373300	-1.7154	-1.81516	0.00955	0.0384052	peptidase, T1 family, putative, expressed
XLOC_025415	Sobic.007G136700	-1.71465	-2.70797	5e-05	0.000508635	YGL010w, putative, expressed
XLOC_019304	Sobic.005G200200	-1.71295	-2.71221	0.00015	0.00133135	expressed protein
XLOC_018206	Sobic.004G353100	-1.71196	-3.69224	5e-05	0.000508635	phosphate/phosphate translocator, putative, expressed
XLOC_001630	Sobic.001G307400	-1.71169	-3.58728	5e-05	0.000508635	oxidoreductase, short chain dehydrogenase/reductase family domain containing family, expressed
XLOC_021293	Sobic.006G133000	-1.71112	-2.54264	0.00025	0.00205339	expressed protein
XLOC_028561	Sobic.009G138401	-1.70992	-2.36626	0.00045	0.00334837	expressed protein
XLOC_027874	Sobic.009G004100	-1.70975	-3.14966	5e-05	0.000508635	uncharacterized kinase mug58, putative, expressed
XLOC_008201	Sobic.002G078900	-1.70888	-3.89668	5e-05	0.000508635	agenet domain containing protein, expressed
XLOC_015131	Sobic.004G112900	-1.70763	-2.42732	5e-05	0.000508635	expressed protein
XLOC_017929	Sobic.004G299200	-1.70026	-3.48606	5e-05	0.000508635	required to maintain repression 1, putative, expressed
XLOC_027418	Sobic.008G105900	-1.69816	-1.6963	0.00535	0.0246786
XLOC_027418	Sobic.008G105850	-1.69816	-1.6963	0.00535	0.0246786
XLOC_010473	Sobic.003G097100	-1.69801	-2.88554	5e-05	0.000508635	receptor kinase ORK10, putative, expressed
XLOC_010442	Sobic.003G092200	-1.69039	-3.54192	5e-05	0.000508635	Core histone H2A/H2B/H3/H4 domain containing protein, putative, expressed
XLOC_027816	Sobic.008G186500	-1.6895	-2.43796	0.0004	0.00302986	FGGY family of carbohydrate kinases, putative, expressed
XLOC_007752	Sobic.002G424550	-1.68466	-1.68006	0.00965	0.0387426
XLOC_011194	Sobic.003G236600	-1.68354	-2.3492	0.00075	0.00510073	expressed protein
XLOC_006820	Sobic.002G237200	-1.68337	-2.56627	0.0003	0.00238499	expressed protein
XLOC_032762	Sobic.010G156000	-1.68215	-3.16287	5e-05	0.000508635	GDSL-like lipase/acylhydrolase, putative, expressed
XLOC_016342	Sobic.004G344500	-1.68053	-3.45841	5e-05	0.000508635	tubulin-specific chaperone A, putative, expressed
XLOC_014490	Sobic.003G436000	-1.67911	-2.25994	0.00065	0.00452475	expressed protein
XLOC_012242	Sobic.003G439600	-1.67279	-2.22232	0.00125	0.00771055	amino acid kinase, putative, expressed
XLOC_004014	Sobic.001G235100	-1.67256	-2.7439	5e-05	0.000508635	MYB family transcription factor, putative, expressed
XLOC_030940	Sobic.010G086900	-1.67204	-4.16068	5e-05	0.000508635	OsFBX187 - F-box domain containing protein, expressed
XLOC_013660	Sobic.003G275300	-1.66992	-5.09443	5e-05	0.000508635	cytidine/deoxycytidylate deaminase, putative, expressed
XLOC_001895	Sobic.001G361100	-1.66742	-3.09679	5e-05	0.000508635	HSF-type DNA-binding domain containing protein, expressed
XLOC_001895	Sobic.001G361000	-1.66742	-3.09679	5e-05	0.000508635	OB-fold nucleic acid binding domain containing protein, putative, expressed
XLOC_024366	Sobic.007G146700	-1.66679	-2.77357	0.00015	0.00133135	DUF581 domain containing protein, expressed
XLOC_012453	Sobic.003G035900	-1.66659	-2.98451	5e-05	0.000508635	expressed protein
XLOC_017590	Sobic.004G235600	-1.66513	-1.92649	0.00455	0.0216646	mTERF family protein, expressed
XLOC_030551	Sobic.010G010600	-1.65459	-2.22661	0.0013	0.00798098
XLOC_007708	Sobic.002G416200	-1.65225	-3.52918	5e-05	0.000508635
XLOC_007708	Sobic.002G416150	-1.65225	-3.52918	5e-05	0.000508635
XLOC_029684	Sobic.009G098100	-1.64451	-3.08228	5e-05	0.000508635	T-complex protein, putative, expressed
XLOC_028907	Sobic.009G206100	-1.6434	-2.75067	5e-05	0.000508635	expressed protein
XLOC_012620	Sobic.003G070600	-1.64127	-2.58914	0.0001	0.000941643	oxidoreductase, short chain dehydrogenase/reductase family domain containing family, expressed
XLOC_024044	Sobic.007G094600	-1.63988	-2.22804	0.00085	0.00565972	cytochrome P450 protein, putative, expressed
XLOC_009783	Sobic.002G396300	-1.63847	-2.52811	0.0003	0.00238499	OsDegp7 - Putative Deg protease homologue, expressed
XLOC_008878	Sobic.002G212200	-1.63739	-2.67337	5e-05	0.000508635	protein binding protein, putative, expressed
XLOC_011781	Sobic.003G348000	-1.63727	-5.61703	5e-05	0.000508635	SAC3/GANP family protein, putative, expressed
XLOC_024270	Sobic.007G131000	-1.63484	-2.54998	0.00015	0.00133135	dynamin-2B, putative, expressed
XLOC_004293	Sobic.001G287900	-1.63395	-2.7734	5e-05	0.000508635	ubiquitin carboxyl-terminal hydrolase domain containing protein, expressed
XLOC_002919	Sobic.001G020600	-1.63103	-1.95266	0.00275	0.0145864	cyclase/dehydrase family protein, expressed
XLOC_027425	Sobic.008G106700	-1.62701	-1.75999	0.00635	0.028121	isoflavone reductase, putative, expressed
XLOC_005214	Sobic.001G466200	-1.62381	-2.16848	0.0005	0.00365582	expressed protein
XLOC_008801	Sobic.002G197200	-1.62012	-2.8342	5e-05	0.000508635	expressed protein
XLOC_005488	Sobic.001G519800	-1.61923	-3.26508	5e-05	0.000508635	glyceraldehyde-3-phosphate dehydrogenase, putative, expressed
XLOC_019172	Sobic.005G174200	-1.61521	-3.19629	5e-05	0.000508635
XLOC_017647	Sobic.004G246400	-1.61448	-4.22011	5e-05	0.000508635	RNA-dependent RNA polymerase, putative, expressed
XLOC_025092	Sobic.007G065700	-1.61152	-2.33802	0.00075	0.00510073	CRS2-associated factor 2, mitochondrial precursor, putative, expressed
XLOC_006053	Sobic.002G089600	-1.60734	-5.77326	5e-05	0.000508635	DEF8 - Defensin and Defensin-like DEFL family, expressed
XLOC_016030	Sobic.004G281900	-1.60702	-1.87157	0.00625	0.0277584	2-C-methyl-D-erythritol 2,4-cyclodiphosphate synthase, chloroplast precursor, putative, expressed
XLOC_018642	Sobic.005G082700	-1.60557	-1.75925	0.00615	0.0274227	NADP-dependent oxidoreductase, putative, expressed
XLOC_001773	Sobic.001G335100	-1.59997	-2.67543	5e-05	0.000508635	OsFBD9 - F-box and FBD domain containing protein, expressed
XLOC_030572	Sobic.010G015800	-1.59706	-2.80354	5e-05	0.000508635	zinc RING finger protein, putative, expressed
XLOC_025847	Sobic.007G224500	-1.59322	-1.92034	0.0029	0.0152381	expressed protein
XLOC_006083	Sobic.002G095100	-1.59222	-3.51214	5e-05	0.000508635	RNA-binding region RNP-1, putative, expressed
XLOC_026588	Sobic.008G144500	-1.58881	-4.05186	5e-05	0.000508635	ZOS12-09 - C2H2 zinc finger protein, expressed
XLOC_029292	Sobic.009G017732	-1.58434	-4.35013	5e-05	0.000508635	glutathione S-transferase, N-terminal domain containing protein, expressed
XLOC_019519	Sobic.005G004500	-1.58395	-5.5879	5e-05	0.000508635	ferritin-1, chloroplast precursor, putative, expressed
XLOC_018399	Sobic.005G035000	-1.58257	-2.1165	0.0009	0.00591549	DNA binding protein, putative, expressed
XLOC_018399	Sobic.005G034900	-1.58257	-2.1165	0.0009	0.00591549
XLOC_011628	Sobic.003G318300	-1.58188	-1.76692	5e-05	0.000508635	pentatricopeptide repeat domain containing protein, putative, expressed
XLOC_030076	Sobic.009G175200	-1.58159	-2.84579	5e-05	0.000508635	transposon protein, putative, unclassified, expressed
XLOC_002843	Sobic.001G002800	-1.58152	-2.36541	0.0004	0.00302986	expressed protein
XLOC_025639	Sobic.007G186100	-1.5809	-2.05482	0.0014	0.00844713	protein kinase, putative, expressed
XLOC_021171	Sobic.006G105900	-1.57683	-3.91784	5e-05	0.000508635	glyceraldehyde-3-phosphate dehydrogenase, putative, expressed
XLOC_003692	Sobic.001G171900	-1.57591	-2.23009	0.001	0.00645936	glycerophosphoryl diester phosphodiesterase family protein, putative, expressed
XLOC_010689	Sobic.003G142700	-1.57279	-2.62078	0.0002	0.00169562	expressed protein
XLOC_033369	Sobic.010G277600	-1.57264	-2.14037	0.00135	0.00823094
XLOC_016093	Sobic.004G295100	-1.57223	-2.34211	0.00085	0.00565972	aquaporin protein, putative, expressed
XLOC_012568	Sobic.003G062800	-1.57214	-3.56403	5e-05	0.000508635	OsSCP1 - Putative Serine Carboxypeptidase homologue, expressed
XLOC_028210	Sobic.009G070700	-1.57002	-3.41957	5e-05	0.000508635	HAD superfamily phosphatase, putative, expressed
XLOC_031389	Sobic.010G171300	-1.56956	-2.93023	5e-05	0.000508635	metal cation transporter, putative, expressed
XLOC_026041	Sobic.008G034500	-1.56921	-1.97061	0.0025	0.0134941	phytosulfokines precursor, putative, expressed
XLOC_022419	Sobic.006G070564	-1.56293	-2.16054	0.0018	0.0103385	glycosyl hydrolases, putative, expressed
XLOC_022591	Sobic.006G106000	-1.56247	-3.39482	5e-05	0.000508635	RAN guanine nucleotide release factor, putative, expressed
XLOC_002940	Sobic.001G023600	-1.55936	-1.85848	0.00485	0.0228349	YIF1B, putative, expressed
XLOC_023636	Sobic.007G018900	-1.558	-1.64098	0.0107	0.0419191	RNA recognition motif containing protein, putative, expressed
XLOC_015236	Sobic.004G133400	-1.55637	-2.70628	5e-05	0.000508635	eukaryotic translation initiation factor 1A, putative, expressed
XLOC_015950	Sobic.004G268000	-1.5547	-3.94342	5e-05	0.000508635	soluble inorganic pyrophosphatase, putative, expressed
XLOC_016427	Sobic.004G001000	-1.55435	-2.88911	5e-05	0.000508635	transmembrane amino acid transporter protein, putative, expressed
XLOC_031244	Sobic.010G144100	-1.55404	-1.69831	0.00165	0.00964466
XLOC_024218	Sobic.007G121700	-1.54797	-3.54349	5e-05	0.000508635	YDG/SRA domain containing protein, expressed
XLOC_001313	Sobic.001G257200	-1.54721	-1.7744	0.0072	0.0309574	transcription initiation factor IIE subunit beta, putative, expressed
XLOC_011530	Sobic.003G295800	-1.54398	-2.72024	5e-05	0.000508635	ribosomal protein L13, putative, expressed
XLOC_010504	Sobic.003G104600	-1.54211	-3.94893	5e-05	0.000508635	isoflavone reductase, putative, expressed
XLOC_023591	Sobic.007G010550	-1.54097	-2.16067	5e-05	0.000508635
XLOC_016429	Sobic.004G001300	-1.53742	-4.31486	5e-05	0.000508635	erythronate-4-phosphate dehydrogenase domain containing protein, expressed
XLOC_015141	Sobic.004G114800	-1.5371	-2.91212	5e-05	0.000508635	expressed protein
XLOC_017276	Sobic.004G175500	-1.53686	-3.20166	5e-05	0.000508635	OsAPx8 - Thylakoid-bound Ascorbate Peroxidase encoding gene 5,8, expressed
XLOC_003808	Sobic.001G196600	-1.53254	-2.39012	0.0004	0.00302986	OsProCP4 - Putative Lysosomal Pro-x Carboxypeptidase homologue, expressed
XLOC_025480	Sobic.007G152500	-1.53239	-4.32174	5e-05	0.000508635	cytochrome P450, putative, expressed
XLOC_015410	Sobic.004G162000	-1.53206	-5.13026	5e-05	0.000508635	peptidyl-prolyl cis-trans isomerase, putative, expressed
XLOC_013263	Sobic.003G191600	-1.52726	-2.0818	0.0016	0.00940461	expressed protein
XLOC_027731	Sobic.008G171000	-1.5244	-2.57489	0.00015	0.00133135	methyltransferase domain containing protein, putative, expressed
XLOC_020580	Sobic.005G218000	-1.52075	-2.01044	0.0015	0.00895746	Cyclopropane-fatty-acyl-phospholipid synthase, putative, expressed
XLOC_030569	Sobic.010G015200	-1.5156	-4.6774	5e-05	0.000508635	expressed protein
XLOC_024357	Sobic.007G145801	-1.50992	-2.40771	0.00025	0.00205339	photosystem II reaction center protein K precursor, putative, expressed
XLOC_027040	Sobic.008G038801	-1.50802	-2.43114	0.00035	0.00271335	expressed protein
XLOC_033133	Sobic.010G232400	-1.50555	-3.1613	5e-05	0.000508635
XLOC_030687	Sobic.010G039100	-1.50553	-2.02884	0.00145	0.00870827	cysteine synthase, chloroplast/chromoplast precursor, putative, expressed
XLOC_020462	Sobic.005G193700	-1.50289	-5.35716	5e-05	0.000508635
XLOC_006755	Sobic.002G226000	-1.50092	-1.94002	0.0033	0.0169229	leucine-rich repeat family protein, putative, expressed
XLOC_022681	Sobic.006G120700	-1.4976	-1.68372	0.0103	0.0407692	N-acetylglucosaminyl-phosphatidylinositol de-N-acetylase, putative, expressed
XLOC_029272	Sobic.009G014500	-1.49435	-1.35226	0.0116	0.044666	expressed protein
XLOC_027961	Sobic.009G021600	-1.49397	-1.87863	0.00455	0.0216646	Jacalin-like lectin domain containing protein, putative, expressed
XLOC_026062	Sobic.008G039900	-1.49323	-5.18801	5e-05	0.000508635	glycine dehydrogenase, putative, expressed
XLOC_016659	Sobic.004G047500	-1.49278	-2.11383	0.0012	0.00746224	whirly transcription factor domain containing protein, expressed
XLOC_022153	Sobic.006G018300	-1.48908	-2.04319	0.0018	0.0103385	oxidoreductase, aldo/keto reductase family protein, putative, expressed
XLOC_010663	Sobic.003G137400	-1.48855	-1.71506	0.00815	0.0340176	OsRCI2-6 - Hydrophobic protein LTI6B, expressed
XLOC_000537	Sobic.001G106600	-1.48347	-4.18786	5e-05	0.000508635	membrane protein, putative, expressed
XLOC_027301	Sobic.008G086700	-1.48306	-2.74936	5e-05	0.000508635	CRAL/TRIO domain containing protein, expressed
XLOC_007270	Sobic.002G329500	-1.48191	-3.81529	5e-05	0.000508635	beta-amylase, putative, expressed
XLOC_006442	Sobic.002G164900	-1.48018	-1.99824	0.00205	0.0114694	GDSL-like lipase/acylhydrolase, putative, expressed
XLOC_018657	Sobic.005G084600	-1.47493	-2.25242	0.00085	0.00565972	ARGOS, putative, expressed
XLOC_015998	Sobic.004G276900	-1.47322	-2.52776	0.0002	0.00169562	leucyl-tRNA synthetase, cytoplasmic, putative, expressed
XLOC_015342	Sobic.004G151600	-1.47146	-2.19373	0.00055	0.00395953	fruit protein PKIWI502, putative, expressed
XLOC_019830	Sobic.005G062900	-1.47025	-1.77233	0.0002	0.00169562	NBS-LRR disease resistance protein, putative, expressed
XLOC_002814	Sobic.001G541300	-1.46585	-2.90787	5e-05	0.000508635	LTPL121 - Protease inhibitor/seed storage/LTP family protein precursor, putative, expressed
XLOC_027243	Sobic.008G075200	-1.46504	-3.49183	5e-05	0.000508635	2-dehydro-3-deoxyphosphooctonate aldolase, putative, expressed
XLOC_021003	Sobic.006G073500	-1.45811	-5.08973	5e-05	0.000508635	membrane protein, putative, expressed
XLOC_002627	Sobic.001G505600	-1.45703	-3.05545	5e-05	0.000508635	DENN domain containing protein, expressed
XLOC_032938	Sobic.010G194600	-1.45603	-2.84292	5e-05	0.000508635	CW-type Zinc Finger, putative, expressed
XLOC_020102	Sobic.005G118400	-1.45485	-2.79557	0.0001	0.000941643	expressed protein
XLOC_019274	Sobic.005G194200	-1.45171	-1.76173	0.0075	0.0319456	EARLY flowering protein, putative, expressed
XLOC_018764	Sobic.005G103300	-1.4508	-4.8214	5e-05	0.000508635	dehydrogenase, putative, expressed
XLOC_001586	Sobic.001G300500	-1.44706	-2.34387	0.0006	0.00424332	expansin precursor, putative, expressed
XLOC_007748	Sobic.002G423800	-1.44695	-2.81845	5e-05	0.000508635	trafficking protein particle complex subunit, putative, expressed
XLOC_014721	Sobic.004G035400	-1.44395	-1.80552	0.0037	0.0184956	PFT1, putative, expressed
XLOC_011897	Sobic.003G370000	-1.43876	-2.48221	0.0002	0.00169562	chlorophyll A-B binding protein, putative, expressed
XLOC_021391	Sobic.006G152200	-1.43699	-2.21878	0.0011	0.00698214	OsWAK28 - OsWAK receptor-like protein kinase, expressed
XLOC_016579	Sobic.004G030200	-1.43509	-5.46031	5e-05	0.000508635	expressed protein
XLOC_018097	Sobic.004G331000	-1.43448	-1.76295	0.0063	0.0279436	OsPOP6 - Putative Prolyl Oligopeptidase homologue, expressed
XLOC_021962	Sobic.006G264201	-1.43291	-4.04504	5e-05	0.000508635	chlorophyll A-B binding protein, putative, expressed
XLOC_015635	Sobic.004G207300	-1.43136	-1.99202	0.0021	0.0117141	heat shock protein DnaJ, putative, expressed
XLOC_001376	Sobic.001G263900	-1.42987	-2.3857	0.00025	0.00205339	dehydrogenase, putative, expressed
XLOC_032188	Sobic.010G046700	-1.42878	-4.45174	5e-05	0.000508635	ABC transporter, ATP-binding protein, putative, expressed
XLOC_028790	Sobic.009G184200	-1.42877	-3.23652	5e-05	0.000508635	RecF/RecN/SMC N terminal domain containing protein, expressed
XLOC_024810	Sobic.007G009200	-1.42845	-2.8165	5e-05	0.000508635	adenylate kinase, putative, expressed
XLOC_031476	Sobic.010G185600	-1.42505	-3.84914	5e-05	0.000508635	phospholipase D, putative, expressed
XLOC_028580	Sobic.009G142500	-1.42452	-1.80566	0.0036	0.0180924	OsMADS4 - MADS-box family gene with MIKCc type-box, expressed
XLOC_008674	Sobic.002G172700	-1.42227	-3.08332	5e-05	0.000508635	aldose 1-epimerase, putative, expressed
XLOC_019662	Sobic.005G030850	-1.41856	-2.29163	0.0005	0.00365582	Rf1, mitochondrial precursor, putative, expressed
XLOC_019737	Sobic.005G044800	-1.41842	-2.77266	5e-05	0.000508635	hydrolase, alpha/beta fold family domain containing protein, expressed
XLOC_002267	Sobic.001G435100	-1.41777	-1.67876	0.0091	0.0370376	transcription initiation factor IIF, alpha subunit domain containing protein, expressed
XLOC_030636	Sobic.010G028000	-1.41452	-2.15844	0.0006	0.00424332	ribosome-binding factor A, chloroplast precursor, putative, expressed
XLOC_025554	Sobic.007G169533	-1.40701	-2.3939	0.0042	0.0204489	L1P family of ribosomal proteins domain containing protein, expressed
XLOC_003388	Sobic.001G110000	-1.40564	-1.67868	0.00935	0.0378266	Core histone H2A/H2B/H3/H4 domain containing protein, putative, expressed
XLOC_007630	Sobic.002G398000	-1.40271	-2.7526	5e-05	0.000508635	SFT2, putative, expressed
XLOC_019968	Sobic.005G094001	-1.40237	-3.39855	5e-05	0.000508635	MLA10, putative, expressed
XLOC_017166	Sobic.004G152800	-1.40171	-1.92556	0.0034	0.017325	3-oxoacyl-reductase, chloroplast precursor, putative, expressed
XLOC_009635	Sobic.002G365900	-1.4011	-2.6821	0.0001	0.000941643	WD repeat-containing protein 12, putative, expressed
XLOC_002047	Sobic.001G391400	-1.39986	-3.19721	5e-05	0.000508635	S1 RNA binding domain containing protein, expressed
XLOC_003043	Sobic.001G046100	-1.3986	-3.18553	5e-05	0.000508635	ribosomal protein, putative, expressed
XLOC_018819	Sobic.005G110442	-1.39744	-2.35348	5e-05	0.000508635	glutathione peroxidase, putative, expressed
XLOC_003995	Sobic.001G231000	-1.39676	-4.47729	5e-05	0.000508635	fluG, putative, expressed
XLOC_025420	Sobic.007G137700	-1.39523	-5.1536	5e-05	0.000508635	ribonuclease T2 family domain containing protein, expressed
XLOC_009318	Sobic.002G300600	-1.39477	-2.97456	5e-05	0.000508635	thioredoxin, putative, expressed
XLOC_019810	Sobic.005G059200	-1.39303	-3.35249	5e-05	0.000508635	bromodomain domain containing protein, expressed
XLOC_000322	Sobic.001G062500	-1.39235	-2.51393	0.00015	0.00133135	aldehyde oxidase, putative, expressed
XLOC_029911	Sobic.009G143100	-1.39213	-3.4895	5e-05	0.000508635	cytochrome b6-f complex iron-sulfur subunit, chloroplast precursor, putative, expressed
XLOC_018748	Sobic.005G100500	-1.38904	-1.61373	0.0105	0.0413278	RNA polymerase subunit, putative, expressed
XLOC_029105	Sobic.009G241500	-1.38673	-1.3099	0.0134	0.0497217	expressed protein
XLOC_030564	Sobic.010G013800	-1.38525	-2.96844	5e-05	0.000508635	START domain containing protein, expressed
XLOC_025779	Sobic.007G213300	-1.38351	-3.77188	5e-05	0.000508635	glycerophosphoryl diester phosphodiesterase family protein, putative, expressed
XLOC_033461	Sobic.K032300	-1.38266	-2.67546	0.0001	0.000941643	uncharacterized protein ycf72, putative
XLOC_024254	Sobic.007G128200	-1.38246	-2.48634	0.0002	0.00169562	expressed protein
XLOC_009390	Sobic.002G315800	-1.38161	-4.95908	5e-05	0.000508635	Papain family cysteine protease domain containing protein, expressed
XLOC_027236	Sobic.008G073900	-1.37961	-1.58873	0.01085	0.0423786	OsSCP65 - Putative Serine Carboxypeptidase homologue, expressed
XLOC_014472	Sobic.003G431700	-1.37471	-4.64681	5e-05	0.000508635	ferredoxin--NADP reductase, chloroplast precursor, putative, expressed
XLOC_012054	Sobic.003G401200	-1.37424	-5.20257	5e-05	0.000508635	selenium-binding protein, putative, expressed
XLOC_017242	Sobic.004G168700	-1.37407	-1.60274	0.0124	0.0468995	harpin-induced protein 1 domain containing protein, expressed
XLOC_021596	Sobic.006G191500	-1.37407	-1.76366	0.0054	0.0248344	PPR repeat domain containing protein, putative, expressed
XLOC_028527	Sobic.009G132100	-1.37132	-4.01401	5e-05	0.000508635	OsFBX172 - F-box domain containing protein, expressed
XLOC_032750	Sobic.010G153000	-1.37123	-2.41554	0.00015	0.00133135	expressed protein
XLOC_008672	Sobic.002G172401	-1.37076	-2.75346	5e-05	0.000508635	ras-related protein, putative, expressed
XLOC_005940	Sobic.002G065200	-1.366	-1.69948	0.0084	0.0348538	pentatricopeptide, putative, expressed
XLOC_003722	Sobic.001G177000	-1.3656	-4.92991	5e-05	0.000508635	chlorophyll A-B binding protein, putative, expressed
XLOC_024897	Sobic.007G027200	-1.36268	-2.1452	0.00135	0.00823094	anthocyanidin 3-O-glucosyltransferase, putative, expressed
XLOC_007620	Sobic.002G396200	-1.35876	-1.78651	0.00485	0.0228349	peptide deformylase, putative, expressed
XLOC_000881	Sobic.001G171200	-1.35871	-1.77756	0.00665	0.0291582	expressed protein
XLOC_009530	Sobic.002G343600	-1.35852	-3.68854	5e-05	0.000508635	polygalacturonase inhibitor 1 precursor, putative, expressed
XLOC_009144	Sobic.002G268200	-1.35842	-3.3104	5e-05	0.000508635	glycosyl hydrolase family 29, putative, expressed
XLOC_002807	Sobic.001G540600	-1.35795	-2.03498	0.0024	0.0130421	expressed protein
XLOC_002211	Sobic.001G425100	-1.35759	-1.55384	0.00465	0.0220411	LIM domain-containing protein, putative, expressed
XLOC_027173	Sobic.008G064100	-1.35728	-3.68784	5e-05	0.000508635	flavin monooxygenase, putative, expressed
XLOC_024767	Sobic.007G226900	-1.35653	-3.54812	5e-05	0.000508635	ELF protein, expressed
XLOC_003858	Sobic.001G206200	-1.35481	-3.02211	5e-05	0.000508635	oxidoreductase, short chain dehydrogenase/reductase family domain containing family, expressed
XLOC_018252	Sobic.005G001400	-1.35378	-3.02053	5e-05	0.000508635	signal recognition particle receptor subunit beta, putative, expressed
XLOC_017693	Sobic.004G255200	-1.35171	-2.22653	0.0011	0.00698214	CSLE2 - cellulose synthase-like family E, expressed
XLOC_024071	Sobic.007G098800	-1.35073	-2.07375	0.0017	0.00989571	formamidopyrimidine-DNA glycosylase, putative, expressed
XLOC_011449	Sobic.003G282500	-1.34557	-3.08096	5e-05	0.000508635	retrotransposon protein, putative, unclassified, expressed
XLOC_001781	Sobic.001G336500	-1.34364	-2.06785	0.0014	0.00844713	6-phosphogluconolactonase, putative, expressed
XLOC_000775	Sobic.001G151500	-1.34353	-2.14481	0.00065	0.00452475	choline transporter-related, putative, expressed
XLOC_026428	Sobic.008G113600	-1.34347	-3.19343	5e-05	0.000508635	glutathione synthetase, chloroplast precursor, putative, expressed
XLOC_002094	Sobic.001G401900	-1.34287	-3.78962	5e-05	0.000508635	wound-induced protein WI12, putative, expressed
XLOC_031880	Sobic.010G263001	-1.34267	-2.02781	0.002	0.0112457
XLOC_020730	Sobic.006G020000	-1.34199	-1.60834	0.00385	0.0190925	expressed protein
XLOC_003531	Sobic.001G137500	-1.33986	-2.2146	0.0006	0.00424332	ankyrin, putative, expressed
XLOC_026525	Sobic.008G133500	-1.3393	-2.00569	0.002	0.0112457	diaminopimelate epimerase, chloroplast precursor, putative, expressed
XLOC_002151	Sobic.001G413800	-1.33685	-2.98934	5e-05	0.000508635	expressed protein
XLOC_029804	Sobic.009G120400	-1.33575	-3.35309	5e-05	0.000508635	methyltransferase, putative, expressed
XLOC_015164	Sobic.004G118800	-1.33561	-3.11621	5e-05	0.000508635	receptor lectin kinase like protein, putative, expressed
XLOC_003162	Sobic.001G069700	-1.3353	-1.68327	0.007	0.0303063	fatty acid hydroxylase, putative, expressed
XLOC_004602	Sobic.001G350400	-1.33513	-1.71023	0.0054	0.0248344	steroid binding protein, putative, expressed
XLOC_032716	Sobic.010G146400	-1.33145	-3.60659	5e-05	0.000508635	OsIAA21 - Auxin-responsive Aux/IAA gene family member, expressed
XLOC_013115	Sobic.003G162800	-1.32913	-2.44527	0.00015	0.00133135	expressed protein
XLOC_014162	Sobic.003G372900	-1.32556	-3.03407	5e-05	0.000508635	deoxynucleoside kinase family, putative, expressed
XLOC_015349	Sobic.004G152400	-1.32476	-3.90837	5e-05	0.000508635	ribosomal protein L29, putative, expressed
XLOC_018165	Sobic.004G344600	-1.32437	-3.10855	5e-05	0.000508635	ELMO/CED-12 family protein, putative, expressed
XLOC_018058	Sobic.004G323800	-1.32354	-1.69671	0.00905	0.0368965	peptide chain release factor protein, putative, expressed
XLOC_009315	Sobic.002G300000	-1.32207	-2.35283	0.0001	0.000941643	expansin precursor, putative, expressed
XLOC_011084	Sobic.003G216600	-1.32029	-1.64239	0.00375	0.0186846	BAH domain containing protein, expressed
XLOC_025131	Sobic.007G074500	-1.31877	-4.49067	5e-05	0.000508635	aminotransferase, putative, expressed
XLOC_027709	Sobic.008G166400	-1.31721	-4.70054	5e-05	0.000508635	NBS-LRR disease resistance protein, putative, expressed
XLOC_017450	Sobic.004G208400	-1.31188	-1.93895	0.00305	0.0158679	B-box zinc finger family protein, putative, expressed
XLOC_014317	Sobic.003G401900	-1.30938	-1.86128	0.00305	0.0158679	CRP6 - Cysteine-rich family protein precursor, expressed
XLOC_025560	Sobic.007G170400	-1.3088	-3.22738	5e-05	0.000508635	chalcone synthase, putative, expressed
XLOC_004927	Sobic.001G411500	-1.30648	-1.74145	0.00585	0.0264632	expressed protein
XLOC_015855	Sobic.004G249600	-1.30643	-2.74124	5e-05	0.000508635	mitochondrial carrier protein, putative, expressed
XLOC_000900	Sobic.001G175100	-1.30476	-3.07243	5e-05	0.000508635	DEK C terminal domain containing protein, expressed
XLOC_017777	Sobic.004G271200	-1.30199	-1.53483	0.0106	0.0416145	OsWAK17 - OsWAK short gene, expressed
XLOC_032168	Sobic.010G042000	-1.30162	-1.58875	0.01295	0.0484467	OsFBX9 - F-box domain containing protein, expressed
XLOC_029061	Sobic.009G234600	-1.29839	-4.90158	5e-05	0.000508635	chlorophyll A-B binding protein, putative, expressed
XLOC_029262	Sobic.009G012300	-1.29827	-1.48416	0.0125	0.0472141	phosphoribosylformylglycinamidine synthase, putative, expressed
XLOC_020253	Sobic.005G149700	-1.29816	-3.14715	5e-05	0.000508635	expressed protein
XLOC_022826	Sobic.006G145901	-1.29815	-2.36002	0.0004	0.00302986	Os4bglu14 - monolignol beta-glucoside homologue without catalytic acid/base, expressed
XLOC_030831	Sobic.010G067950	-1.29745	-2.50019	5e-05	0.000508635	RNA cap guanine-N2 methyltransferase domain containing protein, expressed
XLOC_030831	Sobic.010G067900	-1.29745	-2.50019	5e-05	0.000508635	ORC1 - Putative origin recognition complex subunit 1, expressed
XLOC_001394	Sobic.001G267266	-1.29456	-1.64298	0.00935	0.0378266
XLOC_023037	Sobic.006G189600	-1.29426	-1.78693	0.0049	0.0230252
XLOC_026820	Sobic.008G188600	-1.29138	-2.27811	0.0004	0.00302986	glyoxalase family protein, putative, expressed
XLOC_008539	Sobic.002G147500	-1.28965	-1.49628	0.0061	0.0272719	early fruit mRNA, putative, expressed
XLOC_000017	Sobic.001G003200	-1.28866	-2.84643	5e-05	0.000508635	RNA polymerase sigma factor, putative, expressed
XLOC_015566	Sobic.004G193400	-1.28666	-3.00628	5e-05	0.000508635	photosystem II 5 kDa protein, chloroplast precursor, putative, expressed
XLOC_012300	Sobic.003G004200	-1.28529	-1.61183	0.00985	0.0393953	glutaredoxin, putative, expressed
XLOC_015359	Sobic.004G154400	-1.28138	-2.88172	5e-05	0.000508635	drought-induced protein 1, putative, expressed
XLOC_029344	Sobic.009G030800	-1.28031	-2.13228	0.00115	0.00723409	expressed protein
XLOC_015445	Sobic.004G168500	-1.28023	-3.8197	5e-05	0.000508635	peroxiredoxin, putative, expressed
XLOC_015904	Sobic.004G259300	-1.27998	-2.73179	5e-05	0.000508635	Zinc finger C-x8-C-x5-C-x3-H type domain containing protein, expressed
XLOC_028272	Sobic.009G081700	-1.27641	-1.92102	0.001	0.00645936	C4-dicarboxylate transporter/malic acid transport protein, expressed
XLOC_001262	Sobic.001G247000	-1.27617	-1.92887	0.00275	0.0145864	MBTB51 - Bric-a-Brac, Tramtrack, Broad Complex BTB domain with Meprin and TRAF Homology MATH domain, expressed
XLOC_026687	Sobic.008G161700	-1.27607	-4.78786	5e-05	0.000508635	homocysteine S-methyltransferase protein, putative, expressed
XLOC_006520	Sobic.002G180400	-1.27576	-1.66579	0.0083	0.0345069	isochorismate synthase 1, chloroplast precursor, putative, expressed
XLOC_000373	Sobic.001G072000	-1.27558	-2.60544	0.00015	0.00133135	succinate dehydrogenase flavoprotein subunit,mitochondrial precursor, putative, expressed
XLOC_033078	Sobic.010G222900	-1.27355	-2.84424	5e-05	0.000508635	expressed protein
XLOC_016368	Sobic.004G349100	-1.27285	-3.7009	5e-05	0.000508635	SNARE domain containing protein, putative, expressed
XLOC_026173	Sobic.008G063500	-1.27157	-3.14358	5e-05	0.000508635	photosystem I reaction center subunit N, chloroplast precursor, putative, expressed
XLOC_008366	Sobic.002G112400	-1.26882	-2.67587	5e-05	0.000508635	expressed protein
XLOC_005181	Sobic.001G459400	-1.26591	-3.3446	5e-05	0.000508635	B3 DNA binding domain containing protein, expressed
XLOC_005181	Sobic.001G459300	-1.26591	-3.3446	5e-05	0.000508635
XLOC_002645	Sobic.001G509200	-1.26527	-3.07337	5e-05	0.000508635	carotenoid cleavage dioxygenase, putative, expressed
XLOC_004090	Sobic.001G248300	-1.26463	-3.911	5e-05	0.000508635	OsPOP21 - Putative Prolyl Oligopeptidase homologue, expressed
XLOC_014626	Sobic.004G020200	-1.26449	-1.60915	0.01	0.0398156	expressed protein
XLOC_024114	Sobic.007G105400	-1.26129	-3.01937	5e-05	0.000508635	ubiquitin-conjugating enzyme, putative, expressed
XLOC_001249	Sobic.001G244900	-1.26064	-2.28235	0.0004	0.00302986	type I inositol-1,4,5-trisphosphate 5-phosphatase, putative, expressed
XLOC_006854	Sobic.002G243400	-1.2585	-1.72677	0.0065	0.0286422	transporter, monovalent cation:proton antiporter-2 family, putative, expressed
XLOC_010255	Sobic.003G054200	-1.25836	-3.5288	5e-05	0.000508635	thioredoxin, putative, expressed
XLOC_019721	Sobic.005G042000	-1.25742	-4.25391	5e-05	0.000508635	ribulose bisphosphate carboxylase small chain, chloroplast precursor, putative, expressed
XLOC_010278	Sobic.003G058300	-1.25463	-3.33103	5e-05	0.000508635	expressed protein
XLOC_010278	Sobic.003G058100	-1.25463	-3.33103	5e-05	0.000508635	kelch repeat-containing protein, putative, expressed
XLOC_005370	Sobic.001G496300	-1.25363	-2.12215	0.0014	0.00844713	1,2-dihydroxy-3-keto-5-methylthiopentene dioxygenase protein, putative, expressed
XLOC_015514	Sobic.004G183200	-1.2533	-2.84868	5e-05	0.000508635	expressed protein
XLOC_010374	Sobic.003G077400	-1.25325	-2.23609	5e-05	0.000508635	peptidase M50 family protein, putative, expressed
XLOC_031649	Sobic.010G216200	-1.2529	-2.95714	5e-05	0.000508635	OsGrx_C4 - glutaredoxin subgroup I, expressed
XLOC_021725	Sobic.006G217000	-1.2512	-3.00793	5e-05	0.000508635	imidazoleglycerol-phosphate dehydratase, putative, expressed
XLOC_028378	Sobic.009G102800	-1.25051	-2.12847	0.00055	0.00395953	MRH1, putative, expressed
XLOC_027914	Sobic.009G013700	-1.24865	-2.01845	0.00185	0.0105752	pectinacetylesterase domain containing protein, expressed
XLOC_013533	Sobic.003G249300	-1.24839	-3.40042	5e-05	0.000508635	expressed protein
XLOC_029142	Sobic.009G248900	-1.24673	-1.81521	0.0036	0.0180924	expressed protein
XLOC_029138	Sobic.009G248000	-1.24624	-1.90184	0.00355	0.0178838	harpin-induced protein 1 domain containing protein, expressed
XLOC_012437	Sobic.003G032600	-1.24585	-2.61256	5e-05	0.000508635
XLOC_005709	Sobic.002G015800	-1.24523	-1.80465	0.00545	0.0250165	OsFBD13 - F-box and FBD domain containing protein, expressed
XLOC_027906	Sobic.009G012500	-1.24458	-3.91235	5e-05	0.000508635	RPA1C - Putative single-stranded DNA binding complex subunit 1, expressed
XLOC_028520	Sobic.009G130600	-1.24396	-3.21957	5e-05	0.000508635	GDSL-like lipase/acylhydrolase, putative, expressed
XLOC_022548	Sobic.006G097300	-1.24227	-2.04237	0.00175	0.0101308	F-box protein FBW2, putative, expressed
XLOC_003577	Sobic.001G146500	-1.24175	-1.58956	0.01165	0.0448175	OsSAUR17 - Auxin-responsive SAUR gene family member, expressed
XLOC_010446	Sobic.003G092800	-1.24122	-2.02188	0.00155	0.00917474	white-brown complex homolog protein 7, putative, expressed
XLOC_003814	Sobic.001G197400	-1.24082	-4.47743	5e-05	0.000508635	actin, putative, expressed
XLOC_012019	Sobic.003G393800	-1.24082	-1.95716	0.0025	0.0134941	30S ribosomal protein S31, chloroplast precursor, putative, expressed
XLOC_029769	Sobic.009G112800	-1.23884	-3.14552	5e-05	0.000508635	WD domain, G-beta repeat domain containing protein, expressed
XLOC_005441	Sobic.001G509100	-1.23838	-2.36561	5e-05	0.000508635	expressed protein
XLOC_013685	Sobic.003G280300	-1.23812	-3.93121	5e-05	0.000508635	STE_MEK_ste7_MAP2K.2 - STE kinases include homologs to sterile 7, sterile 11 and sterile 20 from yeast, expressed
XLOC_012994	Sobic.003G140000	-1.23792	-3.32489	5e-05	0.000508635	S-adenosylmethionine synthetase, putative, expressed
XLOC_032397	Sobic.010G087700	-1.23766	-2.04276	0.001	0.00645936	heat shock 22 kDa protein, mitochondrial precursor, putative, expressed
XLOC_021521	Sobic.006G176700	-1.23689	-3.9107	5e-05	0.000508635	aquaporin protein, putative, expressed
XLOC_004615	Sobic.001G352800	-1.23584	-2.23597	0.0008	0.00537781	peptidase, T1 family, putative, expressed
XLOC_017848	Sobic.004G284600	-1.2281	-2.5932	0.0001	0.000941643	helix-loop-helix DNA-binding protein, putative, expressed
XLOC_013315	Sobic.003G201700	-1.2275	-2.31205	0.00025	0.00205339	tyrosine protein kinase domain containing protein, putative, expressed
XLOC_005467	Sobic.001G515600	-1.22557	-3.48586	5e-05	0.000508635	expressed protein
XLOC_015398	Sobic.004G160200	-1.22368	-3.07855	5e-05	0.000508635	DUF803 domain containing, putative, expressed
XLOC_002137	Sobic.001G411300	-1.22318	-2.07492	0.00065	0.00452475	ribosomal protein L10, putative, expressed
XLOC_002137	Sobic.001G411200	-1.22318	-2.07492	0.00065	0.00452475	cat eye syndrome critical region protein 5 precursor, putative, expressed
XLOC_006167	Sobic.002G111800	-1.22304	-1.83715	0.0041	0.0200606	aspartokinase, chloroplast precursor, putative, expressed
XLOC_031037	Sobic.010G106900	-1.21933	-4.60714	5e-05	0.000508635	NAD binding domain of 6-phosphogluconate dehydrogenase containing protein, expressed
XLOC_012184	Sobic.003G428400	-1.21921	-4.58272	5e-05	0.000508635	beta-galactosidase, putative, expressed
XLOC_028339	Sobic.009G094700	-1.21761	-1.64877	0.007	0.0303063	haloacid dehalogenase-like hydrolase family protein, putative, expressed
XLOC_010790	Sobic.003G162400	-1.21702	-2.93586	5e-05	0.000508635	expressed protein
XLOC_006728	Sobic.002G221600	-1.21667	-1.60518	0.00875	0.0359343	expressed protein
XLOC_026519	Sobic.008G132300	-1.21655	-4.19088	5e-05	0.000508635	boron transporter protein, putative, expressed
XLOC_031223	Sobic.010G140500	-1.21326	-2.8211	5e-05	0.000508635	bg55, putative, expressed
XLOC_002074	Sobic.001G397600	-1.21246	-3.36271	5e-05	0.000508635	expressed protein
XLOC_028643	Sobic.009G155600	-1.21235	-3.73557	5e-05	0.000508635	60S acidic ribosomal protein, putative, expressed
XLOC_000073	Sobic.001G013900	-1.21076	-1.80304	0.001	0.00645936	Ser/Thr protein phosphatase family protein, expressed
XLOC_021862	Sobic.006G242300	-1.21014	-2.48148	0.0001	0.000941643
XLOC_022577	Sobic.006G103100	-1.20986	-3.54024	5e-05	0.000508635	radical SAM enzyme, putative, expressed
XLOC_006056	Sobic.002G090300	-1.20932	-1.74916	0.0054	0.0248344	tRNA-specific adenosine deaminase, putative, expressed
XLOC_012722	Sobic.003G088600	-1.20895	-2.98314	5e-05	0.000508635	transcription factor X1, putative, expressed
XLOC_018954	Sobic.005G132200	-1.20402	-3.31105	5e-05	0.000508635	expressed protein
XLOC_032573	Sobic.010G119800	-1.20364	-1.57701	0.01005	0.0399486
XLOC_013969	Sobic.003G334000	-1.20137	-2.85723	5e-05	0.000508635	expressed protein
XLOC_018182	Sobic.004G348600	-1.20123	-2.17183	0.00045	0.00334837	tetratricopeptide repeat containing protein, putative, expressed
XLOC_024595	Sobic.007G190800	-1.20121	-2.38759	0.00015	0.00133135	mitochondrial import inner membrane translocase subunit Tim, putative, expressed
XLOC_021731	Sobic.006G218400	-1.20041	-1.54337	0.0116	0.044666	OsFBK15 - F-box domain and kelch repeat containing protein, expressed
XLOC_011958	Sobic.003G381100	-1.1996	-2.52135	5e-05	0.000508635	OsMADS21 - MADS-box family gene with MIKCc type-box, expressed
XLOC_011648	Sobic.003G321500	-1.19904	-2.92397	5e-05	0.000508635	Homeobox domain containing protein, expressed
XLOC_007378	Sobic.002G351600	-1.19887	-2.28552	0.0005	0.00365582	prenyltransferase, putative, expressed
XLOC_012414	Sobic.003G027800	-1.1973	-3.13987	5e-05	0.000508635	protein kinase family protein, putative, expressed
XLOC_022299	Sobic.006G045901	-1.19647	-2.71449	5e-05	0.000508635	auxin response factor, putative, expressed
XLOC_029273	Sobic.009G014600	-1.19647	-3.75183	5e-05	0.000508635	phospholipase, putative, expressed
XLOC_007578	Sobic.002G387800	-1.19503	-1.95494	0.00235	0.0128158
XLOC_030800	Sobic.010G059300	-1.19465	-2.43004	0.0003	0.00238499	cytochrome b-c1 complex subunit 8, putative, expressed
XLOC_000812	Sobic.001G157800	-1.1946	-2.06335	0.0014	0.00844713	26S protease regulatory subunit 6B, putative, expressed
XLOC_020132	Sobic.005G125000	-1.19343	-2.45175	0.00015	0.00133135	ATP binding protein, putative, expressed
XLOC_020718	Sobic.006G017100	-1.19259	-1.67684	0.00695	0.0301441	ribosomal L18p/L5e family protein, putative, expressed
XLOC_012730	Sobic.003G090000	-1.18965	-1.54768	0.0115	0.0443925	seven in absentia protein family protein, putative, expressed
XLOC_020991	Sobic.006G069300	-1.18862	-4.22727	5e-05	0.000508635	bifunctional monodehydroascorbate reductase and carbonic anhydrasenectarin-3 precursor, putative, expressed
XLOC_015363	Sobic.004G155400	-1.18629	-2.54706	5e-05	0.000508635	expressed protein
XLOC_030149	Sobic.009G188000	-1.18499	-2.33757	0.0001	0.000941643	NADPH-dependent FMN reductase domain containing protein, expressed
XLOC_028138	Sobic.009G057200	-1.18457	-2.23041	0.00025	0.00205339	acyl-coenzyme A dehydrogenase, mitochondrial precursor, putative, expressed
XLOC_014337	Sobic.003G406700	-1.18394	-2.49352	5e-05	0.000508635	expressed protein
XLOC_021197	Sobic.006G111200	-1.1833	-3.76899	5e-05	0.000508635	RNA-dependent RNA polymerase, putative, expressed
XLOC_015613	Sobic.004G203800	-1.18105	-1.63781	0.0108	0.0422421	steroid nuclear receptor, ligand-binding, putative, expressed
XLOC_004302	Sobic.001G290300	-1.1794	-1.57278	0.0067	0.0293393	GTPase of unknown function domain containing protein, putative, expressed
XLOC_002333	Sobic.001G446300	-1.17922	-2.3284	0.0003	0.00238499	expressed protein
XLOC_012325	Sobic.003G008700	-1.17891	-2.25284	0.0002	0.00169562	MYB family transcription factor, putative, expressed
XLOC_003521	Sobic.001G135100	-1.17685	-1.58716	0.00565	0.0257173	CorA-like magnesium transporter protein, putative, expressed
XLOC_014271	Sobic.003G393300	-1.17631	-2.0558	0.0014	0.00844713	two-component response regulator, putative, expressed
XLOC_027213	Sobic.008G069700	-1.17525	-2.88395	5e-05	0.000508635	clathrin assembly protein, putative, expressed
XLOC_013148	Sobic.003G168800	-1.17047	-3.65165	5e-05	0.000508635	photosystem II reaction center protein H, putative, expressed
XLOC_005576	Sobic.001G535100	-1.16948	-2.30766	0.0001	0.000941643	WD domain, G-beta repeat domain containing protein, expressed
XLOC_006195	Sobic.002G118200	-1.16923	-4.1293	5e-05	0.000508635	tetratricopeptide repeat domain containing protein, putative, expressed
XLOC_018321	Sobic.005G018300	-1.16826	-1.56764	0.00525	0.0242971	nucleoside-triphosphatase, putative, expressed
XLOC_013238	Sobic.003G185900	-1.16733	-1.79603	0.0016	0.00940461	protein phosphatase 2C, putative, expressed
XLOC_026437	Sobic.008G115500	-1.16688	-3.1188	5e-05	0.000508635	syntaxin, putative, expressed
XLOC_018529	Sobic.005G063000	-1.16411	-2.52923	5e-05	0.000508635	short chain dehydrogenase/reductase protein, putative, expressed
XLOC_016608	Sobic.004G037300	-1.16195	-3.50187	5e-05	0.000508635	cycloartenol synthase, putative, expressed
XLOC_016948	Sobic.004G107000	-1.1613	-2.53796	5e-05	0.000508635	DNA repair protein Rad51, putative, expressed
XLOC_026471	Sobic.008G122500	-1.16055	-1.91598	0.00125	0.00771055	expressed protein
XLOC_025077	Sobic.007G062100	-1.1603	-2.89201	5e-05	0.000508635	B-box zinc finger family protein, putative, expressed
XLOC_003533	Sobic.001G137800	-1.1601	-2.49169	5e-05	0.000508635	ankyrin, putative, expressed
XLOC_031140	Sobic.010G124800	-1.158	-2.68283	5e-05	0.000508635	lectin-like receptor kinase 7, putative, expressed
XLOC_022728	Sobic.006G128300	-1.15526	-2.33589	0.0002	0.00169562	DUF565 domain containing protein, putative, expressed
XLOC_010099	Sobic.003G027000	-1.15472	-4.28086	5e-05	0.000508635	OsMADS3 - MADS-box family gene with MIKCc type-box, expressed
XLOC_016056	Sobic.004G287300	-1.1526	-1.76282	0.00435	0.0209432	polyprenyl synthetase, putative, expressed
XLOC_006201	Sobic.002G119500	-1.15227	-3.36475	5e-05	0.000508635	photosystem I reaction center subunit IV A, chloroplast precursor, putative, expressed
XLOC_030239	Sobic.009G206600	-1.14974	-2.01122	0.0018	0.0103385	50S ribosomal protein L20, putative, expressed
XLOC_012211	Sobic.003G433900	-1.14931	-1.92438	0.00175	0.0101308	expressed protein
XLOC_016350	Sobic.004G345900	-1.14843	-3.95141	5e-05	0.000508635	CBS domain containing membrane protein, putative, expressed
XLOC_032591	Sobic.010G122200	-1.14771	-2.50411	0.0001	0.000941643	cadmium tolerance factor, putative, expressed
XLOC_023755	Sobic.007G043000	-1.14759	-3.01179	5e-05	0.000508635	transcription factor X1, putative, expressed
XLOC_007676	Sobic.002G410700	-1.14686	-3.67554	5e-05	0.000508635	vacuolar ATP synthase subunit F, putative, expressed
XLOC_024911	Sobic.007G029400	-1.14585	-4.39254	5e-05	0.000508635	60S acidic ribosomal protein P0, putative, expressed
XLOC_012470	Sobic.003G039200	-1.1441	-2.49848	5e-05	0.000508635	ubiquitin-conjugating enzyme, putative, expressed
XLOC_029414	Sobic.009G043000	-1.14333	-2.69579	5e-05	0.000508635	thioredoxin, putative, expressed
XLOC_032244	Sobic.010G057700	-1.1426	-1.49922	0.01235	0.0467524
XLOC_032244	Sobic.010G057666	-1.1426	-1.49922	0.01235	0.0467524	RNA recognition motif containing protein, putative, expressed
XLOC_001707	Sobic.001G324400	-1.14035	-1.81424	0.00255	0.0137156	thymidine kinase, putative, expressed
XLOC_007059	Sobic.002G288300	-1.14029	-3.75672	5e-05	0.000508635	chlorophyll A-B binding protein, putative, expressed
XLOC_020636	Sobic.006G002000	-1.13975	-2.81392	5e-05	0.000508635	phosphoglycerate mutase, putative, expressed
XLOC_015056	Sobic.004G099700	-1.13959	-2.40258	0.0002	0.00169562	receptor-like protein kinase 5 precursor, putative, expressed
XLOC_030947	Sobic.010G089200	-1.13924	-2.60627	0.0001	0.000941643	expressed protein
XLOC_014241	Sobic.003G387800	-1.13897	-2.56161	0.0001	0.000941643	rhodanese-like domain containing protein, putative, expressed
XLOC_013433	Sobic.003G226300	-1.13684	-3.81871	5e-05	0.000508635	neutral ceramidase precursor, putative, expressed
XLOC_023009	Sobic.006G182200	-1.13666	-4.06934	5e-05	0.000508635	WD domain, G-beta repeat domain containing protein, expressed
XLOC_022649	Sobic.006G115100	-1.13528	-2.25922	0.0004	0.00302986	expressed protein
XLOC_023081	Sobic.006G197800	-1.13524	-2.25293	0.00035	0.00271335	zinc-binding protein, putative, expressed
XLOC_017713	Sobic.004G258600	-1.13489	-3.07086	5e-05	0.000508635	dual specificity protein phosphatase, putative, expressed
XLOC_019199	Sobic.005G179300	-1.1332	-3.38428	5e-05	0.000508635	ABC transporter, ATP-binding protein, putative, expressed
XLOC_029348	Sobic.009G031500	-1.13194	-2.671	5e-05	0.000508635	agenet domain containing protein, putative, expressed
XLOC_016990	Sobic.004G116100	-1.1319	-1.80601	0.0035	0.0177113	50S ribosomal protein L21, chloroplast precursor, putative, expressed
XLOC_024322	Sobic.007G140200	-1.1319	-3.28779	5e-05	0.000508635	OsTIL-2 Temperature-induced lipocalin-2, expressed
XLOC_000917	Sobic.001G179000	-1.13146	-4.05614	5e-05	0.000508635	DNA-directed RNA polymerase subunit, putative, expressed
XLOC_029853	Sobic.009G130700	-1.13001	-1.83486	0.0035	0.0177113	thylakoid lumen protein, putative, expressed
XLOC_005655	Sobic.002G005800	-1.12993	-2.63502	5e-05	0.000508635	protein kinase domain containing protein, expressed
XLOC_027305	Sobic.008G088300	-1.12938	-2.05525	0.00035	0.00271335	OsFBDUF58 - F-box and DUF domain containing protein, expressed
XLOC_013151	Sobic.003G169200	-1.1285	-4.31305	5e-05	0.000508635	chloroplast ATP synthase a chain precursor, putative, expressed
XLOC_014079	Sobic.003G356600	-1.12712	-1.89725	0.0031	0.0160933	ATROPGEF7/ROPGEF7, putative, expressed
XLOC_030454	Sobic.009G252600	-1.12636	-1.64764	0.00865	0.0356191	mitochondrial chaperone BCS1, putative, expressed
XLOC_013727	Sobic.003G291000	-1.12583	-1.85092	0.00215	0.0119337	protein kinase family protein, putative, expressed
XLOC_005060	Sobic.001G437500	-1.12579	-4.27953	5e-05	0.000508635	plant protein of unknown function DUF869 domain containing protein, expressed
XLOC_002882	Sobic.001G012200	-1.12502	-1.88361	0.00255	0.0137156	cytochrome P450, putative, expressed
XLOC_010081	Sobic.003G023800	-1.12454	-2.09775	0.0009	0.00591549	peptide-N4-asparagine amidase A, putative, expressed
XLOC_006868	Sobic.002G246500	-1.12356	-1.57821	0.01075	0.0420759	OTU-like cysteine protease family protein, putative, expressed
XLOC_010910	Sobic.003G184800	-1.12161	-3.52676	5e-05	0.000508635	sodium/calcium exchanger protein, putative, expressed
XLOC_017609	Sobic.004G238900	-1.12138	-1.74424	0.0055	0.0252048	methyltransferase domain containing protein, putative, expressed
XLOC_010234	Sobic.003G050400	-1.11984	-4.19515	5e-05	0.000508635	phospholipase D, putative, expressed
XLOC_000567	Sobic.001G111700	-1.11941	-2.17643	0.00065	0.00452475	hydrolase, alpha/beta fold family domain containing protein, expressed
XLOC_014754	Sobic.004G040600	-1.11913	-1.95972	0.0007	0.00482891	pyridoxamine 5\'-phosphate oxidase family protein, putative, expressed
XLOC_012327	Sobic.003G009100	-1.11897	-3.19577	5e-05	0.000508635	peroxisomal membrane protein, putative, expressed
XLOC_008312	Sobic.002G101000	-1.11895	-3.32185	5e-05	0.000508635	mitochondrial prohibitin complex protein 2, putative, expressed
XLOC_017231	Sobic.004G166400	-1.11864	-3.73205	5e-05	0.000508635	expressed protein
XLOC_021102	Sobic.006G093500	-1.11727	-1.9921	0.0017	0.00989571	hsp20/alpha crystallin family protein, putative, expressed
XLOC_013990	Sobic.003G338700	-1.11682	-2.02462	0.00125	0.00771055	LTPL16 - Protease inhibitor/seed storage/LTP family protein precursor, expressed
XLOC_026324	Sobic.008G091300	-1.11473	-4.15458	5e-05	0.000508635	DNA polymerase I family protein, expressed
XLOC_020245	Sobic.005G148700	-1.11393	-3.31903	5e-05	0.000508635
XLOC_012773	Sobic.003G098500	-1.11366	-3.03272	5e-05	0.000508635	sulfated surface glycoprotein 185 precursor, putative, expressed
XLOC_001240	Sobic.001G242800	-1.11343	-2.67268	5e-05	0.000508635	oxidoreductase, aldo/keto reductase family protein, putative, expressed
XLOC_022735	Sobic.006G129900	-1.1133	-2.17574	0.00055	0.00395953	ribosome recycling factor, putative, expressed
XLOC_026144	Sobic.008G057100	-1.11299	-1.8394	0.0022	0.0121592	eukaryotic aspartyl protease domain containing protein, expressed
XLOC_012471	Sobic.003G039500	-1.11139	-1.62939	0.0089	0.0364526	expressed protein
XLOC_019213	Sobic.005G182200	-1.11087	-1.85933	0.0026	0.0138958	NBS-LRR disease resistance protein, putative, expressed
XLOC_007312	Sobic.002G339200	-1.10961	-3.51476	5e-05	0.000508635	chlorophyll A-B binding protein, putative, expressed
XLOC_020233	Sobic.005G146966	-1.10886	-2.31571	5e-05	0.000508635
XLOC_014537	Sobic.004G000300	-1.10793	-1.74151	0.0035	0.0177113	zinc finger, C3HC4 type, domain containing protein, expressed
XLOC_008133	Sobic.002G064900	-1.10723	-3.73787	5e-05	0.000508635	FHA domain containing protein, putative, expressed
XLOC_020342	Sobic.005G168700	-1.10619	-3.43263	5e-05	0.000508635	3-ketoacyl-CoA synthase, putative, expressed
XLOC_000905	Sobic.001G175700	-1.10615	-1.55727	0.0125	0.0472141	expressed protein
XLOC_010573	Sobic.003G119900	-1.10524	-3.01039	5e-05	0.000508635	inositol-1-monophosphatase, putative, expressed
XLOC_016649	Sobic.004G045566	-1.10474	-1.73723	0.00475	0.022433	ras-related protein, putative, expressed
XLOC_021598	Sobic.006G192000	-1.10303	-1.60384	0.0041	0.0200606	RNA recognition motif containing protein, putative, expressed
XLOC_021598	Sobic.006G191900	-1.10303	-1.60384	0.0041	0.0200606	ZR1 protein, putative, expressed
XLOC_021630	Sobic.006G198800	-1.10221	-3.93738	5e-05	0.000508635	pathogenesis-related Bet v I family protein, putative, expressed
XLOC_000866	Sobic.001G168800	-1.10205	-2.40526	0.0001	0.000941643	BTBN7 - Bric-a-Brac, Tramtrack, Broad Complex BTB domain with non-phototropic hypocotyl 3 NPH3 domain, expressed
XLOC_029861	Sobic.009G132000	-1.09944	-1.32716	0.00965	0.0387426	expressed protein
XLOC_018722	Sobic.005G095700	-1.09911	-1.99339	0.0011	0.00698214	NB-ARC domain containing protein, expressed
XLOC_029312	Sobic.009G024100	-1.09699	-2.53038	5e-05	0.000508635	kinesin motor domain containing protein, putative, expressed
XLOC_018118	Sobic.004G335800	-1.09471	-1.62316	0.00905	0.0368965	ribosomal L9, putative, expressed
XLOC_019814	Sobic.005G060100	-1.09425	-1.62233	0.0053	0.0244814	growth regulator related protein, putative, expressed
XLOC_022082	Sobic.006G005600	-1.09264	-3.42101	5e-05	0.000508635	heat shock protein, putative, expressed
XLOC_005948	Sobic.002G066700	-1.09243	-2.62907	5e-05	0.000508635	OsFBX234 - F-box domain containing protein, expressed
XLOC_027817	Sobic.008G186600	-1.09162	-1.83731	0.00355	0.0178838	ergosterol biosynthetic protein 28, putative, expressed
XLOC_024891	Sobic.007G025300	-1.09044	-2.05201	0.00125	0.00771055	basic helix-loop-helix, putative, expressed
XLOC_021959	Sobic.006G263300	-1.09043	-2.76031	5e-05	0.000508635	OsRR6 type-A response regulator, expressed
XLOC_030678	Sobic.010G037600	-1.08938	-3.37439	5e-05	0.000508635	GDSL-like lipase/acylhydrolase, putative, expressed
XLOC_031591	Sobic.010G205900	-1.08922	-3.27176	5e-05	0.000508635	WD repeat-containing protein, putative, expressed
XLOC_024449	Sobic.007G160700	-1.08831	-1.62716	0.0076	0.0322818	MATE efflux family protein, putative, expressed
XLOC_025281	Sobic.007G107100	-1.08824	-1.57622	0.00995	0.0396728	expressed protein
XLOC_016824	Sobic.004G082101	-1.08759	-2.04243	0.00125	0.00771055	ribosomal protein L7/L12 C-terminal domain containing protein, expressed
XLOC_029477	Sobic.009G055100	-1.08707	-2.7363	5e-05	0.000508635	peroxidase precursor, putative, expressed
XLOC_000356	Sobic.001G069000	-1.08702	-1.5842	0.0091	0.0370376	ribose-5-phosphate isomerase A, putative, expressed
XLOC_000308	Sobic.001G059200	-1.08673	-1.79576	0.00325	0.0167123	OsFBX21 - F-box domain containing protein, expressed
XLOC_020645	Sobic.006G003300	-1.08572	-2.28027	0.00015	0.00133135	adenylate kinase, putative, expressed
XLOC_031416	Sobic.010G176200	-1.08463	-2.33938	0.00015	0.00133135	expressed protein
XLOC_001050	Sobic.001G200500	-1.08211	-2.60298	5e-05	0.000508635	heavy metal-associated domain containing protein, expressed
XLOC_029036	Sobic.009G229400	-1.08195	-2.52994	5e-05	0.000508635	60S acidic ribosomal protein P0, putative, expressed
XLOC_023663	Sobic.007G025400	-1.08063	-4.08313	5e-05	0.000508635	glyceraldehyde-3-phosphate dehydrogenase, putative, expressed
XLOC_028526	Sobic.009G131800	-1.07866	-1.67754	0.0073	0.0312916	peptide methionine sulfoxide reductase msrB, putative, expressed
XLOC_007949	Sobic.002G030200	-1.07772	-3.4749	5e-05	0.000508635	PsbP, putative, expressed
XLOC_026735	Sobic.008G171100	-1.07771	-1.57169	0.0107	0.0419191	GDSL-like lipase/acylhydrolase, putative, expressed
XLOC_000087	Sobic.001G016400	-1.07707	-3.5325	5e-05	0.000508635	ribosomal protein L22, putative, expressed
XLOC_012618	Sobic.003G070300	-1.07558	-1.59713	0.00785	0.0330272	PPR repeat domain containing protein, putative, expressed
XLOC_030502	Sobic.010G000500	-1.07554	-2.76462	5e-05	0.000508635	plastocyanin, chloroplast precursor, putative, expressed
XLOC_026720	Sobic.008G168200	-1.07516	-1.62865	0.00865	0.0356191	expressed protein
XLOC_003534	Sobic.001G138000	-1.07482	-2.88829	5e-05	0.000508635	thiamine biosynthesis protein thiC, putative, expressed
XLOC_005611	Sobic.001G542100	-1.07462	-2.34699	5e-05	0.000508635	expansin precursor, putative, expressed
XLOC_013218	Sobic.003G182100	-1.07461	-1.8397	0.0022	0.0121592	tRNA methyltransferase, putative, expressed
XLOC_000217	Sobic.001G040600	-1.07331	-2.1366	0.0006	0.00424332	DNA topoisomerase 2, putative, expressed
XLOC_026611	Sobic.008G149300	-1.07122	-1.81057	0.00395	0.0194908	B3 DNA binding domain containing protein, expressed
XLOC_004720	Sobic.001G374700	-1.07111	-2.83856	5e-05	0.000508635	40S ribosomal protein S21, putative, expressed
XLOC_027958	Sobic.009G021300	-1.06963	-3.33387	5e-05	0.000508635	Jacalin-like lectin domain containing protein, putative, expressed
XLOC_012116	Sobic.003G411300	-1.06877	-2.17058	0.00015	0.00133135	expressed protein
XLOC_033288	Sobic.010G262500	-1.06768	-3.69754	5e-05	0.000508635	glyceraldehyde-3-phosphate dehydrogenase, putative, expressed
XLOC_008416	Sobic.002G121900	-1.06726	-2.77494	5e-05	0.000508635	expressed protein
XLOC_011032	Sobic.003G207300	-1.06525	-1.926	0.0018	0.0103385	OsFBD3 - F-box and FBD domain containing protein, expressed
XLOC_000473	Sobic.001G094300	-1.06452	-4.06154	5e-05	0.000508635	bifunctional 3-phosphoadenosine 5-phosphosulfate synthetase, putative, expressed
XLOC_020675	Sobic.006G008300	-1.06376	-3.32982	5e-05	0.000508635	SWI/SNF-related matrix-associated actin-dependent regulator of chromatin subfamily C member, putative, expressed
XLOC_027847	Sobic.008G191700	-1.06367	-2.50194	5e-05	0.000508635
XLOC_024936	Sobic.007G034900	-1.06346	-3.24127	5e-05	0.000508635	cytochrome P450, putative, expressed
XLOC_000902	Sobic.001G175500	-1.06139	-2.75681	5e-05	0.000508635	transcription factor X1, putative, expressed
XLOC_009528	Sobic.002G343400	-1.0608	-3.14134	5e-05	0.000508635	tic20, putative, expressed
XLOC_003674	Sobic.001G167100	-1.06056	-2.58118	5e-05	0.000508635	calcium-transporting ATPase, plasma membrane-type, putative, expressed
XLOC_016181	Sobic.004G313400	-1.05956	-2.47934	0.00015	0.00133135	transcription elongation factor SPT5 homolog 1, putative, expressed
XLOC_000320	Sobic.001G062300	-1.05941	-4.04335	5e-05	0.000508635	aldehyde oxidase, putative, expressed
XLOC_026429	Sobic.008G113700	-1.05937	-1.9386	0.00165	0.00964466	auxin-binding protein 4 precursor, putative, expressed
XLOC_012529	Sobic.003G052500	-1.05921	-3.21573	5e-05	0.000508635	photosystem I reaction center subunit XI, chloroplast precursor, putative, expressed
XLOC_003970	Sobic.001G225400	-1.05897	-1.52547	0.01165	0.0448175	expressed protein
XLOC_023172	Sobic.006G215400	-1.05887	-2.40387	5e-05	0.000508635	SHR5-receptor-like kinase, putative, expressed
XLOC_007634	Sobic.002G398500	-1.05606	-2.1158	0.0006	0.00424332	Mo25, putative, expressed
XLOC_003905	Sobic.001G213400	-1.05585	-2.35612	0.00025	0.00205339	HD domain containing protein 2, putative, expressed
XLOC_025537	Sobic.007G166300	-1.05487	-2.31674	0.00015	0.00133135	lactate/malate dehydrogenase, putative, expressed
XLOC_006942	Sobic.002G263000	-1.05435	-2.75624	5e-05	0.000508635	expressed protein
XLOC_005597	Sobic.001G538500	-1.05408	-2.20701	0.0004	0.00302986	zinc finger, C3HC4 type domain containing protein, expressed
XLOC_018686	Sobic.005G089600	-1.05178	-1.93952	0.001	0.00645936	sucrose-phosphate synthase, putative, expressed
XLOC_026928	Sobic.008G017800	-1.05178	-3.70997	5e-05	0.000508635	alpha-N-arabinofuranosidase A, putative, expressed
XLOC_001083	Sobic.001G207200	-1.05117	-3.26314	5e-05	0.000508635	MEE12, putative, expressed
XLOC_028292	Sobic.009G085100	-1.04929	-3.55853	5e-05	0.000508635	OsIAA17 - Auxin-responsive Aux/IAA gene family member, expressed
XLOC_021328	Sobic.006G138800	-1.04862	-2.52453	5e-05	0.000508635	phosphoribosyl transferase, putative, expressed
XLOC_011863	Sobic.003G363800	-1.04825	-2.40186	5e-05	0.000508635	L1P family of ribosomal proteins domain containing protein, expressed
XLOC_000776	Sobic.001G151600	-1.04789	-2.8985	5e-05	0.000508635	OsRhmbd9 - Putative Rhomboid homologue, expressed
XLOC_016586	Sobic.004G031200	-1.04747	-2.73183	5e-05	0.000508635
XLOC_016586	Sobic.004G031100	-1.04747	-2.73183	5e-05	0.000508635	CPuORF1 - conserved peptide uORF-containing transcript, expressed
XLOC_021689	Sobic.006G211000	-1.04567	-2.97311	5e-05	0.000508635	transferase family protein, putative, expressed
XLOC_021877	Sobic.006G245200	-1.04471	-2.22682	0.0003	0.00238499	OsFBX239 - F-box domain containing protein, expressed
XLOC_003809	Sobic.001G196700	-1.04254	-3.8859	5e-05	0.000508635	OsProCP3 - Putative Lysosomal Pro-x Carboxypeptidase homologue, expressed
XLOC_012898	Sobic.003G122300	-1.04023	-3.31585	5e-05	0.000508635	mitochondrial carrier protein, putative, expressed
XLOC_010500	Sobic.003G103300	-1.03928	-2.83526	5e-05	0.000508635	1-deoxy-D-xylulose 5-phosphate reductoisomerase, chloroplast precursor, putative, expressed
XLOC_017587	Sobic.004G235200	-1.03897	-2.77522	5e-05	0.000508635	ATP synthase F1, delta subunit family protein, putative, expressed
XLOC_019549	Sobic.005G011300	-1.03684	-2.13432	0.0006	0.00424332	peroxidase precursor, putative, expressed
XLOC_000647	Sobic.001G128200	-1.03659	-1.76046	0.0039	0.0192837	RNA recognition motif containing protein, putative, expressed
XLOC_026165	Sobic.008G062000	-1.03452	-1.96553	0.002	0.0112457	expressed protein
XLOC_025678	Sobic.007G193300	-1.03401	-3.94616	5e-05	0.000508635	OsMADS7 - MADS-box family gene with MIKCc type-box, expressed
XLOC_024298	Sobic.007G136900	-1.0327	-3.47287	5e-05	0.000508635	chlorophyll A-B binding protein, putative, expressed
XLOC_012555	Sobic.003G059100	-1.03225	-1.66947	0.00695	0.0301441	verticillium wilt disease resistance protein Ve2, putative, expressed
XLOC_029498	Sobic.009G057800	-1.03186	-2.5904	5e-05	0.000508635	kelch repeat-containing protein, putative, expressed
XLOC_013293	Sobic.003G198500	-1.03072	-2.77084	5e-05	0.000508635	XIK, putative, expressed
XLOC_026215	Sobic.008G074300	-1.03038	-2.53664	5e-05	0.000508635	glutathione S-transferase, putative, expressed
XLOC_020477	Sobic.005G196400	-1.02959	-1.63567	0.0078	0.0328826	DEF7 - Defensin and Defensin-like DEFL family, expressed
XLOC_010438	Sobic.003G091800	-1.02947	-1.84191	0.00105	0.00671793	seven in absentia protein family protein, expressed
XLOC_009624	Sobic.002G364100	-1.02924	-3.03897	5e-05	0.000508635	40S ribosomal protein S3a, putative, expressed
XLOC_027360	Sobic.008G097100	-1.02863	-1.63752	0.00765	0.0324369	hydrolase, alpha/beta fold family domain containing protein, expressed
XLOC_003462	Sobic.001G124600	-1.02646	-1.63315	0.00895	0.0365862
XLOC_000381	Sobic.001G073900	-1.02629	-3.57617	5e-05	0.000508635	lactate/malate dehydrogenase, putative, expressed
XLOC_028224	Sobic.009G073100	-1.02546	-3.78427	5e-05	0.000508635	metal cation transporter, putative, expressed
XLOC_024277	Sobic.007G132200	-1.02386	-1.99375	0.00135	0.00823094	DNA-repair protein complementing XP-C cells, putative, expressed
XLOC_001296	Sobic.001G252800	-1.02329	-1.89996	0.0015	0.00895746	expressed protein
XLOC_014164	Sobic.003G373300	-1.02237	-1.53774	0.00855	0.0353716	DNA polymerase I, putative, expressed
XLOC_007790	Sobic.002G000300	-1.02177	-1.79848	0.0032	0.0165005	RNA polymerase subunit, putative, expressed
XLOC_024507	Sobic.007G171200	-1.02171	-1.81996	0.00215	0.0119337	dihydrodipicolinate reductase, putative, expressed
XLOC_012030	Sobic.003G395450	-1.02039	-1.50079	0.0098	0.0392419
XLOC_012030	Sobic.003G395400	-1.02039	-1.50079	0.0098	0.0392419	BTBZ2 - Bric-a-Brac, Tramtrack, and Broad Complex BTB domain with TAZ zinc finger and Calmodulin-binding domains, expressed
XLOC_015746	Sobic.004G228000	-1.02019	-2.86925	5e-05	0.000508635	DUF1771 domain containing protein, putative, expressed
XLOC_002374	Sobic.001G455900	-1.02011	-2.05814	0.00085	0.00565972	OsMADS1 - MADS-box family gene with MIKCc type-box, expressed
XLOC_009615	Sobic.002G362400	-1.01909	-3.0118	5e-05	0.000508635	ribosome inactivating protein, putative, expressed
XLOC_022845	Sobic.006G148700	-1.01822	-2.63466	5e-05	0.000508635	kinase, pfkB family, putative, expressed
XLOC_014819	Sobic.004G054000	-1.01769	-2.05186	0.0005	0.00365582	expressed protein
XLOC_011804	Sobic.003G352600	-1.01757	-3.24708	5e-05	0.000508635	ZOS1-16 - C2H2 zinc finger protein, expressed
XLOC_005915	Sobic.002G061000	-1.0175	-2.01104	0.00055	0.00395953
XLOC_005915	Sobic.002G060900	-1.0175	-2.01104	0.00055	0.00395953	WD domain, G-beta repeat domain containing protein, expressed
XLOC_024599	Sobic.007G191200	-1.01732	-3.40086	5e-05	0.000508635	nodulin MtN3 family protein, putative, expressed
XLOC_013961	Sobic.003G332700	-1.01724	-2.73231	5e-05	0.000508635	Os1bglu5 - beta-glucosidase homologue, similar to G. max isohydroxyurate hydrolase, expressed
XLOC_030299	Sobic.009G219100	-1.01634	-2.59247	5e-05	0.000508635	serine/threonine-protein kinase SNT7, chloroplast precursor, putative, expressed
XLOC_032021	Sobic.010G012800	-1.01585	-3.11653	5e-05	0.000508635	acyl CoA binding protein, putative, expressed
XLOC_024715	Sobic.007G214900	-1.015	-2.33463	5e-05	0.000508635	EDM2, putative, expressed
XLOC_032811	Sobic.010G164500	-1.01435	-3.87063	5e-05	0.000508635	meiosis 5, putative, expressed
XLOC_019663	Sobic.005G031000	-1.01337	-2.69099	5e-05	0.000508635	FAD-binding and arabino-lactone oxidase domains containing protein, putative, expressed
XLOC_027715	Sobic.008G167700	-1.01227	-1.76989	0.00365	0.0182891	expressed protein
XLOC_025658	Sobic.007G189500	-1.0119	-2.82371	5e-05	0.000508635
XLOC_006051	Sobic.002G089400	-1.01124	-3.84791	5e-05	0.000508635	DEF8 - Defensin and Defensin-like DEFL family, expressed
XLOC_016385	Sobic.004G351100	-1.00968	-3.54196	5e-05	0.000508635	signal peptide peptidase-like 2B, putative, expressed
XLOC_002841	Sobic.001G002600	-1.00801	-2.11302	0.00065	0.00452475	expressed protein
XLOC_028018	Sobic.009G031600	-1.0068	-2.00945	0.00115	0.00723409	expressed protein
XLOC_014227	Sobic.003G385401	-1.00602	-1.43184	0.013	0.0485691
XLOC_017855	Sobic.004G285900	-1.00509	-2.01229	0.00115	0.00723409	HMG1/2, putative, expressed
XLOC_014325	Sobic.003G403300	-1.00252	-3.82544	5e-05	0.000508635	sucrose-phosphate synthase, putative, expressed
XLOC_006999	Sobic.002G275200	-1.00249	-1.86954	0.00155	0.00917474	PPR repeat containing protein, expressed
XLOC_028761	Sobic.009G178200	-1.00221	-2.74935	5e-05	0.000508635	NADH-cytochrome b5 reductase, putative, expressed
XLOC_024301	Sobic.007G137350	-1.0016	-1.70355	0.00425	0.0205971	WD domain, G-beta repeat domain containing protein, expressed
XLOC_014375	Sobic.003G414500	-1.00127	-2.73508	0.0001	0.000941643	acyltransferase, putative, expressed
XLOC_006272	Sobic.002G134100	-1.00116	-2.15408	0.0005	0.00365582	male sterility protein, putative, expressed
Note: hpi = hours post innoculation; log2_fold_change values correspond to that in RTx2911 compared to RTx430
