# Supplementary material for: Transcriptome analysis of early stages of sorghum grain mold disease reveals defense regulators and metabolic pathways associated with resistance
Source: BMC Genomics. 2021 Apr 22;22:295. doi: 10.1186/s12864-021-07609-y (PMC8063297; doi:10.1186/s12864-021-07609-y)
Supplement: Supplementary file 6 — Additional file 6 Table S3. Enriched GO molecular process for genes differentially expressed between genotypes: list and description of protein kinase genes up regulated in RTx2911 at 24 hpi [file 12864_2021_7609_MOESM6_ESM.xlsx]

## Sheet: Sheet1
Transcriptome analysis of early stages of sorghum grain mold disease reveals defense regulators and metabolic pathways associated with resistance
Habte Nida, Sanghun Lee, Ying Li, Tesfaye Mengiste
Table S3. Enriched GO molecular process for genes differentially expressed between genotypes: list and description of protein kinase genes up regulated in RTx2911 at 24 hpi
Gene	Description
Sobic.001G141800	moderately similar to ( 448) AT4G23180 | Symbols: CRK10, RLK4 | CRK10 (CYSTEINE-RICH RLK10); ATP binding / kinase/ protein kinase/ protein serine/threonine kinase/ protein tyrosine kinase | chr4:12138171-12140780 FORWARDweakly similar to ( 199) PSKR_DAUCA Phytosulfokine receptor precursor (EC 2.7.11.1) (Phytosulfokine LRR receptor kinase) - Daucus carota (Carrot)highly similar to ( 710) loc_os10g…
Sobic.001G253700	highly similar to ( 521) AT2G02800 | Symbols: APK2B | APK2B (PROTEIN KINASE 2B); ATP binding / kinase/ protein kinase/ protein serine/threonine kinase | chr2:796889-799250 REVERSEmoderately similar to ( 228) NORK_MEDTR Nodulation receptor kinase precursor (EC 2.7.11.1) (Does not make infections protein 2) (Symbiosis receptor-like kinase) (MtSYMRK) - Medicago truncatula (Barrel medic)highly simila…
Sobic.001G295900	highly similar to ( 518) AT2G44830 | Symbols: | protein kinase, putative | chr2:18490398-18492779 FORWARDhighly similar to ( 511) KPK1_PHAVU Protein kinase PVPK-1 (EC 2.7.11.1) - Phaseolus vulgaris (Kidney bean) (French bean)highly similar to ( 705) loc_os10g41290 12010.m06893 protein protein kinase PVPK-1, putative, expressedS_TKc S_TKc Pkinase SPS1 Pkinase_Tyr TyrKc PTKc no original description
Sobic.001G440500	moderately similar to ( 416) AT2G16750 | Symbols: | protein kinase family protein | chr2:7271786-7274446 FORWARDweakly similar to ( 199) NORK_MEDTR Nodulation receptor kinase precursor (EC 2.7.11.1) (Does not make infections protein 2) (Symbiosis receptor-like kinase) (MtSYMRK) - Medicago truncatula (Barrel medic)highly similar to ( 950) loc_os03g13820 12003.m101264 protein ATP binding protein, p…
Sobic.002G197600	moderately similar to ( 406) AT1G70740 | Symbols: | protein kinase family protein | chr1:26673847-26675687 REVERSEmoderately similar to ( 212) NORK_PEA Nodulation receptor kinase precursor (EC 2.7.11.1) - Pisum sativum (Garden pea)moderately similar to ( 366) loc_os09g24340 12009.m05590 protein ATP binding protein, putative, expressedTyrKc PTKc Pkinase_Tyr S_TKc S_TKc Pkinase PTKc_Jak_rpt2 PTKc_T…
Sobic.002G217100	moderately similar to ( 447) AT2G05940 | Symbols: | protein kinase, putative | chr2:2287514-2289270 REVERSEmoderately similar to ( 217) NORK_MEDTR Nodulation receptor kinase precursor (EC 2.7.11.1) (Does not make infections protein 2) (Symbiosis receptor-like kinase) (MtSYMRK) - Medicago truncatula (Barrel medic)highly similar to ( 632) loc_os09g27010 12009.m05853 protein protein kinase APK1B, ch…
Sobic.002G224400	highly similar to ( 612) AT5G35370 | Symbols: | ATP binding / carbohydrate binding / kinase/ protein kinase/ protein serine/threonine kinase/ protein tyrosine kinase/ sugar binding | chr5:13588564-13591182 REVERSEweakly similar to ( 197) KPRO_MAIZE Putative receptor protein kinase ZmPK1 precursor (EC 2.7.11.1) - Zea mays (Maize)nearly identical (1058) loc_os09g28180 12009.m05969 protein D-mannose…
Sobic.002G276400	moderately similar to ( 398) AT5G47070 | Symbols: | protein kinase, putative | chr5:19118683-19120528 REVERSEmoderately similar to ( 213) PSKR_DAUCA Phytosulfokine receptor precursor (EC 2.7.11.1) (Phytosulfokine LRR receptor kinase) - Daucus carota (Carrot)highly similar to ( 558) loc_os09g36320 12009.m06581 protein serine/threonine-protein kinase NAK, putative, expressedPkinase_Tyr TyrKc Pkinas…
Sobic.002G329100	moderately similar to ( 363) AT4G23180 | Symbols: CRK10, RLK4 | CRK10 (CYSTEINE-RICH RLK10); ATP binding / kinase/ protein kinase/ protein serine/threonine kinase/ protein tyrosine kinase | chr4:12138171-12140780 FORWARDweakly similar to ( 162) NORK_PEA Nodulation receptor kinase precursor (EC 2.7.11.1) - Pisum sativum (Garden pea)highly similar to ( 673) loc_os07g35790 12007.m07834 protein recep…
Sobic.003G438600	moderately similar to ( 246) AT5G60900 | Symbols: RLK1 | RLK1 (RECEPTOR-LIKE PROTEIN KINASE 1); ATP binding / carbohydrate binding / kinase/ protein kinase/ protein serine/threonine kinase/ protein tyrosine kinase/ sugar binding | chr5:24498467-24501494 REVERSEweakly similar to ( 193) KPRO_MAIZE Putative receptor protein kinase ZmPK1 precursor (EC 2.7.11.1) - Zea mays (Maize)highly similar to ( 5…
Sobic.004G076100	moderately similar to ( 298) AT2G33580 | Symbols: | protein kinase family protein / peptidoglycan-binding LysM domain-containing protein | chr2:14219848-14221842 REVERSEweakly similar to ( 137) PSKR_DAUCA Phytosulfokine receptor precursor (EC 2.7.11.1) (Phytosulfokine LRR receptor kinase) - Daucus carota (Carrot)moderately similar to ( 474) loc_os02g09960 12002.m06293 protein protein kinase, puta…
Sobic.004G206900	moderately similar to ( 202) AT3G25250 | Symbols: AGC2-1, AGC2, OXI1 | AGC2-1 (OXIDATIVE SIGNAL-INDUCIBLE1); kinase | chr3:9195566-9196949 FORWARDweakly similar to ( 119) KPK1_PHAVU Protein kinase PVPK-1 (EC 2.7.11.1) - Phaseolus vulgaris (Kidney bean) (French bean)moderately similar to ( 327) loc_os02g39090 12002.m08997 protein protein kinase, putative, expressedS_TKc S_TKc Pkinase SPS1 no origi…
Sobic.004G274600	nearly identical (1815) AT4G25960 | Symbols: PGP2 | PGP2 (P-GLYCOPROTEIN 2); ATPase, coupled to transmembrane movement of substances | chr4:13177438-13183425 FORWARDhighly similar to ( 958) MDR_ORYSA Putative multidrug resistance protein (P-glycoprotein) - Oryza sativa (Rice)nearly identical (2170) loc_os02g46680 12002.m33438 protein multidrug resistance protein 2, putative, expressedABC_MTABC3_M…
Sobic.005G012200	moderately similar to ( 386) AT3G51630 | Symbols: WNK5, ZIK1, ATWNK5 | WNK5 (WITH NO LYSINE (K) KINASE 5); protein kinase | chr3:19149487-19151924 FORWARDmoderately similar to ( 418) loc_os11g02300 12011.m28642 protein mitogen-activated protein kinase, putative, expressedS_TKc S_TKc Pkinase SPS1 TyrKc Pkinase_Tyr PTKc PTKc_Srm_Brk PTKc_Jak_rpt2 no original description
Sobic.005G208900	moderately similar to ( 367) AT2G31510 | Symbols: | IBR domain-containing protein / ARIADNE-like protein ARI7 (ARI7) | chr2:13416991-13421170 REVERSEmoderately similar to ( 484) loc_os09g38630 12009.m06804 protein protein ariadne-2, putative no original description
Sobic.006G055000	moderately similar to ( 270) AT4G11490 | Symbols: | protein kinase family protein | chr4:6978848-6981548 FORWARDweakly similar to ( 175) KPRO_MAIZE Putative receptor protein kinase ZmPK1 precursor (EC 2.7.11.1) - Zea mays (Maize)moderately similar to ( 265) loc_os07g35310 12007.m079814 protein CRK10, putative, expressedTyrKc Pkinase_Tyr PTKc S_TKc Pkinase S_TKc SPS1 PTKc_Jak_rpt2 PTKc_Src_like PT…
Sobic.006G081200	moderately similar to ( 480) AT1G49740 | Symbols: | phospholipase C/ phosphoric diester hydrolase | chr1:18407728-18409468 FORWARDhighly similar to ( 644) loc_os04g35100 12004.m08601 protein phospholipase C, putative, expressed no original description
Sobic.006G104500	highly similar to ( 877) AT1G71830 | Symbols: SERK1, ATSERK1 | SERK1 (SOMATIC EMBRYOGENESIS RECEPTOR-LIKE KINASE 1); kinase/ transmembrane receptor protein serine/threonine kinase | chr1:27018575-27021842 FORWARDmoderately similar to ( 229) PSKR_DAUCA Phytosulfokine receptor precursor (EC 2.7.11.1) (Phytosulfokine LRR receptor kinase) - Daucus carota (Carrot)highly similar to ( 986) loc_os04g3848…
Sobic.007G098400	highly similar to ( 545) AT5G02070 | Symbols: | protein kinase-related | chr5:405895-408220 REVERSEweakly similar to ( 189) CRI4_MAIZE Putative receptor protein kinase CRINKLY4 precursor (EC 2.7.11.1) - Zea mays (Maize)highly similar to ( 877) loc_os05g25390 12005.m06832 protein protein kinase, putative, expressedS_TKc TyrKc Pkinase_Tyr S_TKc Pkinase PTKc PTKc_Csk_like PTKc_Src_like SPS1 PTKc_Frk…
Sobic.001G111366	PHYTOCHROME A
Sobic.001G111500	nearly identical (1423) AT1G09570 | Symbols: PHYA, FHY2, FRE1, HY8 | PHYA (PHYTOCHROME A); G-protein coupled photoreceptor/ protein histidine kinase/ red or far-red light photoreceptor/ signal transducer | chr1:3095498-3098892 REVERSEnearly identical (2187) PHYA_SORBI Phytochrome a - Sorghum bicolor (Sorghum) (Sorghum vulgare)nearly identical (1975) loc_os03g51030 12003.m101474 protein phytochrom…
Sobic.001G122100	highly similar to ( 537) AT1G77720 | Symbols: | protein kinase family protein | chr1:29210730-29213877 FORWARDvery weakly similar to (87.8) M2K1_ORYSA Mitogen-activated protein kinase kinase 1 (EC 2.7.12.2) (MAP kinase kinase 1) (MAPKK1) (OsMEK1) - Oryza sativa (Rice)highly similar to ( 911) loc_os03g49750 12003.m09974 protein ATP binding protein, putative, expressedS_TKc Pkinase S_TKc SPS1 Pkina…
Sobic.001G237100	highly similar to ( 646) AT3G53810 | Symbols: | lectin protein kinase, putative | chr3:19933153-19935186 REVERSEmoderately similar to ( 219) PSKR_DAUCA Phytosulfokine receptor precursor (EC 2.7.11.1) (Phytosulfokine LRR receptor kinase) - Daucus carota (Carrot)highly similar to ( 970) loc_os10g30530 12010.m21742 protein protein kinase, putative, expressedLectin_legB Pkinase S_TKc S_TKc Pkinase_Ty…
Sobic.001G522300	highly similar to ( 838) AT1G12460 | Symbols: | leucine-rich repeat transmembrane protein kinase, putative | chr1:4247703-4250444 FORWARDweakly similar to ( 196) RPK1_IPONI Receptor-like protein kinase precursor (EC 2.7.11.1) - Ipomoea nil (Japanese morning glory) (Pharbitis nil)nearly identical (1261) loc_os03g03570 12003.m101708 protein ATP binding protein, putative, expressedPTKc Pkinase_Tyr P…
Sobic.002G024300	Protein kinase domain (Pkinase) // Legume lectin domain (Lectin_legB)
Sobic.002G027600	nearly identical (1254) AT5G65700 | Symbols: BAM1 | BAM1 (BARELY ANY MERISTEM 1); ATP binding / kinase/ protein serine/threonine kinase | chr5:26281826-26284945 FORWARDmoderately similar to ( 455) RPK1_IPONI Receptor-like protein kinase precursor (EC 2.7.11.1) - Ipomoea nil (Japanese morning glory) (Pharbitis nil)nearly identical (1493) loc_os07g04190 12007.m04888 protein receptor protein kinase …
Sobic.002G075000	highly similar to ( 636) AT3G47580 | Symbols: | leucine-rich repeat transmembrane protein kinase, putative | chr3:17532687-17535810 FORWARDmoderately similar to ( 380) RPK1_IPONI Receptor-like protein kinase precursor (EC 2.7.11.1) - Ipomoea nil (Japanese morning glory) (Pharbitis nil)highly similar to ( 929) loc_os01g05960 12001.m07227 protein ATP binding protein, putative, expressedS_TKc S_TKc …
Sobic.002G107900	highly similar to ( 709) AT3G53810 | Symbols: | lectin protein kinase, putative | chr3:19933153-19935186 REVERSEmoderately similar to ( 206) PSKR_DAUCA Phytosulfokine receptor precursor (EC 2.7.11.1) (Phytosulfokine LRR receptor kinase) - Daucus carota (Carrot)nearly identical (1042) loc_os07g18240 12007.m06264 protein protein kinase, putative, expressedLectin_legB Pkinase S_TKc S_TKc PTKc Pkinas…
Sobic.002G155400	nearly identical (1123) AT1G55610 | Symbols: BRL1 | BRL1 (BRI 1 LIKE); kinase | chr1:20779874-20783374 REVERSEmoderately similar to ( 446) PSKR_DAUCA Phytosulfokine receptor precursor (EC 2.7.11.1) (Phytosulfokine LRR receptor kinase) - Daucus carota (Carrot)nearly identical (1812) loc_os09g12240 12009.m04486 protein serine/threonine-protein kinase BRI1-like 1 precursor, putative, expressedPkinas…
Sobic.002G169633	NB-ARC domain (NB-ARC) // Protein tyrosine kinase (Pkinase_Tyr) // Leucine rich repeat
Sobic.002G172100	highly similar to ( 831) AT1G28440 | Symbols: HSL1 | HSL1 (HAESA-Like 1); ATP binding / kinase/ protein serine/threonine kinase | chr1:9996914-10000171 FORWARDmoderately similar to ( 350) PSKR_DAUCA Phytosulfokine receptor precursor (EC 2.7.11.1) (Phytosulfokine LRR receptor kinase) - Daucus carota (Carrot)nearly identical (1096) loc_os09g15700 12009.m04831 protein receptor-like protein kinase 5 …
Sobic.002G195800	moderately similar to ( 231) AT3G17840 | Symbols: RLK902 | RLK902; ATP binding / kinase/ protein serine/threonine kinase | chr3:6106092-6108430 FORWARDvery weakly similar to (86.7) PSKR_DAUCA Phytosulfokine receptor precursor (EC 2.7.11.1) (Phytosulfokine LRR receptor kinase) - Daucus carota (Carrot)highly similar to ( 553) loc_os09g23570 12009.m05514 protein receptor kinase, putative, expressedP…
Sobic.002G249600	moderately similar to ( 216) AT1G21240 | Symbols: WAK3 | WAK3 (wall associated kinase 3); kinase/ protein serine/threonine kinase | chr1:7434303-7436702 FORWARDweakly similar to ( 147) NORK_MEDTR Nodulation receptor kinase precursor (EC 2.7.11.1) (Does not make infections protein 2) (Symbiosis receptor-like kinase) (MtSYMRK) - Medicago truncatula (Barrel medic)moderately similar to ( 404) loc_os0…
Sobic.002G308200	nearly identical (1133) AT4G20140 | Symbols: GSO1 | GSO1 (GASSHO1); ATP binding / protein binding / protein kinase/ protein serine/threonine kinase/ protein tyrosine kinase | chr4:10884220-10888045 FORWARDmoderately similar to ( 342) RPK1_IPONI Receptor-like protein kinase precursor (EC 2.7.11.1) - Ipomoea nil (Japanese morning glory) (Pharbitis nil)nearly identical (1570) loc_os07g31500 12007.m0…
Sobic.002G324100	moderately similar to ( 324) AT1G11545 | Symbols: | xyloglucan:xyloglucosyl transferase, putative / xyloglucan endotransglycosylase, putative / endo-xyloglucan transferase, putative | chr1:3878689-3880286 REVERSEmoderately similar to ( 242) XTH_TOBAC Probable xyloglucan endotransglucosylase/hydrolase protein precursor (EC 2.4.1.207) - Nicotiana tabacum (Common tobacco)moderately similar to ( 416)…
Sobic.002G363400	nearly identical (1080) AT1G74360 | Symbols: | leucine-rich repeat transmembrane protein kinase, putative | chr1:27954299-27957911 FORWARDmoderately similar to ( 229) RPK1_IPONI Receptor-like protein kinase precursor (EC 2.7.11.1) - Ipomoea nil (Japanese morning glory) (Pharbitis nil)nearly identical (1557) loc_os07g40630 12007.m08303 protein BRASSINOSTEROID INSENSITIVE 1 precursor, putative, exp…
Sobic.003G081100	moderately similar to ( 413) AT1G18390 | Symbols: | ATP binding / kinase/ protein kinase/ protein serine/threonine kinase/ protein tyrosine kinase | chr1:6327463-6329935 FORWARDmoderately similar to ( 211) CRI4_MAIZE Putative receptor protein kinase CRINKLY4 precursor (EC 2.7.11.1) - Zea mays (Maize)highly similar to ( 793) loc_os01g04450 12001.m07080 protein OsWAK2 - OsWAK receptor-like cytoplas…
Sobic.003G088100	moderately similar to ( 286) AT4G00970 | Symbols: | protein kinase family protein | chr4:418437-421694 FORWARDweakly similar to ( 172) NORK_MEDTR Nodulation receptor kinase precursor (EC 2.7.11.1) (Does not make infections protein 2) (Symbiosis receptor-like kinase) (MtSYMRK) - Medicago truncatula (Barrel medic)moderately similar to ( 279) loc_os03g35600 12003.m08696 protein serine/threonine-prot…
Sobic.003G214900	moderately similar to ( 372) AT2G26730 | Symbols: | leucine-rich repeat transmembrane protein kinase, putative | chr2:11388621-11391286 FORWARDweakly similar to ( 147) PSKR_DAUCA Phytosulfokine receptor precursor (EC 2.7.11.1) (Phytosulfokine LRR receptor kinase) - Daucus carota (Carrot)highly similar to ( 712) loc_os01g42294 12001.m10495 protein atypical receptor-like kinase MARK, putative, expr…
Sobic.003G263400	moderately similar to ( 259) AT5G39030 | Symbols: | protein kinase family protein | chr5:15620066-15622486 FORWARDweakly similar to ( 117) KPRO_MAIZE Putative receptor protein kinase ZmPK1 precursor (EC 2.7.11.1) - Zea mays (Maize)moderately similar to ( 356) loc_os01g49614 12001.m43492 protein Ser/Thr protein kinase, putative, expressedPkinase TyrKc PTKc Pkinase_Tyr S_TKc S_TKc no original descr…
Sobic.003G291600	Protein tyrosine kinase (Pkinase_Tyr) // Leucine rich repeat N-terminal domain (LRRNT_2) // Leucine rich repeat (LRR_8)
Sobic.003G302600	moderately similar to ( 442) AT5G45820 | Symbols: CIPK20, SnRK3.6, PKS18 | CIPK20 (CBL-INTERACTING PROTEIN KINASE 20); kinase/ protein serine/threonine kinase | chr5:18587081-18588400 REVERSEmoderately similar to ( 392) CIPK1_ORYSA CIPK-like protein 1 (EC 2.7.11.1) (OsCK1) - Oryza sativa (Rice)highly similar to ( 641) loc_os01g55440 12001.m11703 protein CIPK-like protein 1, putative, expressedS_T…
Sobic.003G316400	moderately similar to ( 487) AT5G10530 | Symbols: | lectin protein kinase, putative | chr5:3324978-3326933 REVERSEweakly similar to ( 190) NORK_PEA Nodulation receptor kinase precursor (EC 2.7.11.1) - Pisum sativum (Garden pea)highly similar to ( 953) loc_os01g57100 12001.m11865 protein protein kinase, putative, expressedLectin_legB S_TKc S_TKc Pkinase TyrKc Pkinase_Tyr PTKc PTKc_Jak_rpt2 SPS1 PT…
Sobic.003G319500	highly similar to ( 716) AT4G21380 | Symbols: ARK3 | ARK3 (A. THALIANA RECEPTOR KINASE 3); kinase/ transmembrane receptor protein serine/threonine kinase | chr4:11389219-11393090 REVERSEmoderately similar to ( 330) SLSG3_BRAOL S-locus-specific glycoprotein S13 precursor (SLSG-13) (Fragment) - Brassica oleracea (Wild cabbage)highly similar to ( 644) loc_os01g57560 12001.m11907 protein serine/threo…
Sobic.004G198000	moderately similar to ( 404) AT3G20860 | Symbols: ATNEK5 | ATNEK5 (NIMA-RELATED KINASE5); ATP binding / kinase/ protein kinase/ protein serine/threonine kinase/ protein tyrosine kinase | chr3:7306147-7308434 FORWARDweakly similar to ( 115) M2K1_ORYSA Mitogen-activated protein kinase kinase 1 (EC 2.7.12.2) (MAP kinase kinase 1) (MAPKK1) (OsMEK1) - Oryza sativa (Rice)highly similar to ( 795) loc_os…
Sobic.004G311900	MITOGEN-ACTIVATED KINASE KINASE KINASE (MAPKKK)
Sobic.004G349300	moderately similar to ( 348) AT4G00330 | Symbols: CRCK2 | CRCK2; ATP binding / kinase/ protein kinase/ protein serine/threonine kinase | chr4:142787-144427 REVERSEweakly similar to ( 195) NORK_MEDTR Nodulation receptor kinase precursor (EC 2.7.11.1) (Does not make infections protein 2) (Symbiosis receptor-like kinase) (MtSYMRK) - Medicago truncatula (Barrel medic)highly similar to ( 504) loc_os02…
Sobic.005G004300	moderately similar to ( 331) AT4G18640 | Symbols: MRH1 | MRH1 (morphogenesis of root hair 1); ATP binding / protein binding / protein kinase/ protein serine/threonine kinase/ protein tyrosine kinase | chr4:10260481-10263577 FORWARDvery weakly similar to (91.7) NORK_PEA Nodulation receptor kinase precursor (EC 2.7.11.1) - Pisum sativum (Garden pea)highly similar to ( 514) loc_os12g01510 12012.m041…
Sobic.005G034400	highly similar to ( 922) AT3G52990 | Symbols: | pyruvate kinase, putative | chr3:19649336-19652237 FORWARDmoderately similar to ( 381) KPYC_TOBAC Pyruvate kinase, cytosolic isozyme (EC 2.7.1.40) (PK) - Nicotiana tabacum (Common tobacco)highly similar to ( 999) loc_os11g05110 12011.m079911 protein pyruvate kinase, cytosolic isozyme, putative, expressedPyruvate_Kinase PykF PRK05826 PK PRK09206 PRK0…
Sobic.005G210200	interleukin-1 receptor-associated kinase 1 (IRAK1)
Sobic.005G226000	highly similar to ( 602) AT2G19130 | Symbols: | S-locus lectin protein kinase family protein | chr2:8293789-8296275 FORWARDmoderately similar to ( 269) KPRO_MAIZE Putative receptor protein kinase ZmPK1 precursor (EC 2.7.11.1) - Zea mays (Maize)highly similar to ( 601) loc_os07g36780 12007.m07928 protein serine/threonine-protein kinase receptor precursor, putative, expressedS_TKc Pkinase S_TKc Tyr…
Sobic.006G083000	highly similar to ( 540) AT1G60940 | Symbols: SNRK2-10, SNRK2.10, SRK2B | SNRK2.10 (SNF1-RELATED PROTEIN KINASE 2.10); kinase | chr1:22439398-22441896 REVERSEhighly similar to ( 629) SAPK7_ORYSA Serine/threonine-protein kinase SAPK7 (EC 2.7.11.1) (Osmotic stress/abscisic acid-activated protein kinase 7) - Oryza sativa (Rice)highly similar to ( 629) loc_os04g35240 12004.m08614 protein serine/threo…
Sobic.006G217900	highly similar to ( 905) AT5G46330 | Symbols: FLS2 | FLS2 (FLAGELLIN-SENSITIVE 2); ATP binding / kinase/ protein binding / protein serine/threonine kinase/ transmembrane receptor protein serine/threonine kinase | chr5:18791802-18795407 FORWARDmoderately similar to ( 428) RPK1_IPONI Receptor-like protein kinase precursor (EC 2.7.11.1) - Ipomoea nil (Japanese morning glory) (Pharbitis nil)nearly id…
Sobic.007G101800	PHOSPHOFRUCTOKINASE
Sobic.007G142900	highly similar to ( 724) AT2G23950 | Symbols: | leucine-rich repeat family protein / protein kinase family protein | chr2:10187204-10189969 REVERSEmoderately similar to ( 228) NORK_MEDTR Nodulation receptor kinase precursor (EC 2.7.11.1) (Does not make infections protein 2) (Symbiosis receptor-like kinase) (MtSYMRK) - Medicago truncatula (Barrel medic)nearly identical (1007) loc_os08g34380 12008.…
Sobic.008G060500	moderately similar to ( 475) AT5G25930 | Symbols: | leucine-rich repeat family protein / protein kinase family protein | chr5:9050880-9053978 FORWARDweakly similar to ( 199) RPK1_IPONI Receptor-like protein kinase precursor (EC 2.7.11.1) - Ipomoea nil (Japanese morning glory) (Pharbitis nil)highly similar to ( 604) loc_os12g08180 12012.m04805 protein receptor-like protein kinase precursor, putati…
Sobic.008G108200	Leucine Rich Repeat (LRR_1) // Protein tyrosine kinase (Pkinase_Tyr) // Leucine rich repeat N-terminal domain (LRRNT_2) // Leucine rich repeat (LRR_8)
Sobic.008G134500	moderately similar to ( 439) AT4G29990 | Symbols: | light repressible receptor protein kinase | chr4:14665802-14669438 REVERSEmoderately similar to ( 206) NORK_PEA Nodulation receptor kinase precursor (EC 2.7.11.1) - Pisum sativum (Garden pea)highly similar to ( 986) loc_os12g37980 12012.m07584 protein senescence-induced receptor-like serine/threonine-protein kinase precursor, putative, expressed…
Sobic.008G190400	Uracil phosphoribosyltransferase / UMP pyrophosphorylase // Uridine kinase / Uridine monophosphokinase
Sobic.009G000300	PROLINE-RICH RECEPTOR-LIKE PROTEIN KINASE PERK8
Sobic.009G027900	moderately similar to ( 457) AT3G55950 | Symbols: CCR3, ATCRR3 | CCR3 (ARABIDOPSIS THALIANA CRINKLY4 RELATED 3); kinase | chr3:20753903-20756347 REVERSEmoderately similar to ( 229) CRI4_MAIZE Putative receptor protein kinase CRINKLY4 precursor (EC 2.7.11.1) - Zea mays (Maize)highly similar to ( 787) loc_os05g03620 12005.m04896 protein protein kinase, putative, expressedPTKc Pkinase Pkinase_Tyr Ty…
Sobic.009G112300	moderately similar to ( 234) AT1G49350 | Symbols: | pfkB-type carbohydrate kinase family protein | chr1:18265070-18267034 FORWARDmoderately similar to ( 402) loc_os05g09370 12005.m27729 protein carbohydrate kinase, PfkB, putative, expressedYeiC_kinase_like no original description
Sobic.009G114500	moderately similar to ( 319) AT1G02880 | Symbols: TPK1 | TPK1 (THIAMIN PYROPHOSPHOKINASE1); thiamin diphosphokinase | chr1:643063-643921 REVERSEmoderately similar to ( 393) loc_os05g30454 12005.m07281 protein thiamin pyrophosphokinase 1, putative, expressedTHI80 TPK_catalytic no original description
Sobic.009G222100	moderately similar to ( 437) AT1G18390 | Symbols: | ATP binding / kinase/ protein kinase/ protein serine/threonine kinase/ protein tyrosine kinase | chr1:6327463-6329935 FORWARDweakly similar to ( 194) NORK_MEDTR Nodulation receptor kinase precursor (EC 2.7.11.1) (Does not make infections protein 2) (Symbiosis receptor-like kinase) (MtSYMRK) - Medicago truncatula (Barrel medic)nearly identical (1…
Sobic.010G069600	mitogen-activated protein kinase kinase 4/5, plant (MKK4_5P) - MAPKK
Sobic.010G120800	moderately similar to ( 427) AT2G31880 | Symbols: | leucine-rich repeat transmembrane protein kinase, putative | chr2:13554920-13556845 FORWARDweakly similar to ( 164) RPK1_IPONI Receptor-like protein kinase precursor (EC 2.7.11.1) - Ipomoea nil (Japanese morning glory) (Pharbitis nil)highly similar to ( 576) loc_os06g18000 12006.m06512 protein protein kinase domain containing protein, expressedS…
Sobic.010G124700	highly similar to ( 632) AT3G53810 | Symbols: | lectin protein kinase, putative | chr3:19933153-19935186 REVERSEweakly similar to ( 199) PSKR_DAUCA Phytosulfokine receptor precursor (EC 2.7.11.1) (Phytosulfokine LRR receptor kinase) - Daucus carota (Carrot)highly similar to ( 973) loc_os07g03820 12007.m04852 protein lectin-like receptor kinase 7, putative, expressedLectin_legB Pkinase S_TKc S_TKc…
Sobic.010G177300	nearly identical (1186) AT1G34110 | Symbols: | leucine-rich repeat transmembrane protein kinase, putative | chr1:12417331-12421189 REVERSEhighly similar to ( 528) RPK1_IPONI Receptor-like protein kinase precursor (EC 2.7.11.1) - Ipomoea nil (Japanese morning glory) (Pharbitis nil)nearly identical (1638) loc_os06g38990 12006.m08437 protein receptor-like protein kinase precursor, putative, expresse…
Sobic.010G200800	moderately similar to ( 475) AT1G62400 | Symbols: HT1 | HT1 (high leaf temperature 1); kinase/ protein serine/threonine/tyrosine kinase | chr1:23090243-23091529 FORWARDvery weakly similar to (87.4) NORK_MEDTR Nodulation receptor kinase precursor (EC 2.7.11.1) (Does not make infections protein 2) (Symbiosis receptor-like kinase) (MtSYMRK) - Medicago truncatula (Barrel medic)highly similar to ( 597…
Note: hpi = hours post innoculation
