# Supplementary material for: Transcriptome analysis of early stages of sorghum grain mold disease reveals defense regulators and metabolic pathways associated with resistance
Source: BMC Genomics. 2021 Apr 22;22:295. doi: 10.1186/s12864-021-07609-y (PMC8063297; doi:10.1186/s12864-021-07609-y)
Supplement: Supplementary file 7 — Additional file 7 Table S4. Genes differentially expressed between 0 and 24 hpi in RTx2911 [file 12864_2021_7609_MOESM7_ESM.xlsx]

## Sheet: sig_diff_genes_RTx2911T24vs0
Transcriptome analysis of early stages of sorghum grain mold disease reveals defense regulators and metabolic pathways associated with resistance
Habte Nida, Sanghun Lee, Ying Li, Tesfaye Mengiste
Table S4. Genes differentially expressed between 0 and 24 hpi in RTx2911
gene_id	gene	log2_fold_change	test_stat	p_value	q_value	Description
XLOC_019148	Sobic.005G169200	4.41356	7.95931	5e-05	0.00130466	WIP4 - Wound-induced protein precursor, expressed
XLOC_003572	Sobic.001G145700	4.25344	4.36708	5e-05	0.00130466	thaumatin, putative, expressed
XLOC_004869	Sobic.001G401200	4.12443	5.39278	5e-05	0.00130466	pathogenesis-related Bet v I family protein, putative, expressed
XLOC_021774	Sobic.006G226800	3.85215	7.37715	5e-05	0.00130466	leucoanthocyanidin reductase, putative, expressed
XLOC_001365	Sobic.001G261600	3.7778	3.96076	5e-05	0.00130466	cellulase, putative, expressed
XLOC_031717	Sobic.010G231000	3.76712	4.02842	5e-05	0.00130466	O-methyltransferase, putative, expressed
XLOC_026789	Sobic.008G182700	3.62962	5.41108	5e-05	0.00130466	thaumatin, putative, expressed
XLOC_026322	Sobic.008G090800	3.62909	4.34515	5e-05	0.00130466	laccase precursor protein, putative, expressed
XLOC_020179	Sobic.005G136300	3.42342	3.65212	0.00015	0.00323154	chalcone synthase, putative, expressed
XLOC_015577	Sobic.004G196900	3.4032	6.67791	5e-05	0.00130466
XLOC_027800	Sobic.008G182900	3.32548	3.81526	5e-05	0.00130466	thaumatin, putative, expressed
XLOC_029796	Sobic.009G119200	3.30534	8.08514	5e-05	0.00130466	glycosyl hydrolases family 17, putative, expressed
XLOC_007791	Sobic.002G000400	3.30313	5.11855	5e-05	0.00130466	cytochrome P450, putative, expressed
XLOC_013210	Sobic.003G179700	3.26695	6.40421	5e-05	0.00130466	beta-galactosidase precursor, putative, expressed
XLOC_020005	Sobic.005G101800	3.26633	2.94442	0.00125	0.0165134	dirigent, putative, expressed
XLOC_004868	Sobic.001G401100	3.26565	2.91294	0.00125	0.0165134	pathogenesis-related Bet v I family protein, putative, expressed
XLOC_020186	Sobic.005G137300	3.25157	4.72558	5e-05	0.00130466	chalcone synthase, putative, expressed
XLOC_026837	Sobic.008G192100	3.2356	3.26209	0.0004	0.00715064	expressed protein
XLOC_023928	Sobic.007G074400	3.21812	4.27545	5e-05	0.00130466	expressed protein
XLOC_016834	Sobic.004G083600	3.21439	3.13886	0.00075	0.0113133	hsp20/alpha crystallin family protein, putative, expressed
XLOC_020379	Sobic.005G177600	3.10941	8.18997	5e-05	0.00130466	glycosyl hydrolase, putative, expressed
XLOC_027615	Sobic.008G144401	3.08624	2.53154	0.0058	0.0475662	cytochrome P450, putative, expressed
XLOC_026426	Sobic.008G113400	3.08419	3.60221	5e-05	0.00130466	expressed protein
XLOC_022685	Sobic.006G121500	3.07071	3.18469	0.00025	0.00490198	cytochrome P450, putative, expressed
XLOC_020564	Sobic.005G215200	3.02688	3.17933	0.0007	0.0107129	plant viral response family protein, putative, expressed
XLOC_015821	Sobic.004G243500	3.02173	1.94796	0.0046	0.0404492	GDSL-like lipase/acylhydrolase, putative, expressed
XLOC_012026	Sobic.003G395000	3.01622	3.94471	5e-05	0.00130466	cysteine proteinase EP-B 1 precursor, putative, expressed
XLOC_018654	Sobic.005G084300	3.00924	5.54808	5e-05	0.00130466	glycosyl hydrolase, putative, expressed
XLOC_018987	Sobic.005G136200	2.9806	5.655	5e-05	0.00130466	chalcone synthase, putative, expressed
XLOC_022082	Sobic.006G005600	2.98005	5.59362	5e-05	0.00130466	heat shock protein, putative, expressed
XLOC_019150	Sobic.005G169400	2.91304	6.29651	5e-05	0.00130466	WIP5 - Wound-induced protein precursor, expressed
XLOC_026790	Sobic.008G182800	2.88994	7.76302	5e-05	0.00130466	thaumatin, putative, expressed
XLOC_004866	Sobic.001G400900	2.86101	3.23454	5e-05	0.00130466	pathogenesis-related Bet v I family protein, putative, expressed
XLOC_014796	Sobic.004G050200	2.81101	5.14653	5e-05	0.00130466	dihydroflavonol-4-reductase, putative, expressed
XLOC_005749	Sobic.002G024400	2.78565	2.9478	0.0003	0.00568984	OsSCP28 - Putative Serine Carboxypeptidase homologue, expressed
XLOC_020127	Sobic.005G123500	2.74425	6.66462	5e-05	0.00130466	nodulin MtN3 family protein, putative, expressed
XLOC_012681	Sobic.003G081900	2.73645	7.38409	5e-05	0.00130466	hsp20/alpha crystallin family protein, putative, expressed
XLOC_012788	Sobic.003G101100	2.7163	3.20302	0.0001	0.00230508	no apical meristem protein, putative, expressed
XLOC_008082	Sobic.002G055600	2.70829	7.13243	5e-05	0.00130466	glycosyl hydrolase, putative, expressed
XLOC_009372	Sobic.002G311200	2.68158	2.25479	0.0047	0.0410493	MATE efflux family protein, putative, expressed
XLOC_009553	Sobic.002G348900	2.62394	4.23371	5e-05	0.00130466	cytochrome P450, putative, expressed
XLOC_024734	Sobic.007G218500	2.62189	3.73996	5e-05	0.00130466	caffeoyl-CoA O-methyltransferase, putative, expressed
XLOC_001687	Sobic.001G319900	2.61929	3.26873	5e-05	0.00130466	cytochrome P450, putative, expressed
XLOC_020139	Sobic.005G126200	2.61649	2.33094	0.00265	0.0276416	BRASSINOSTEROID INSENSITIVE 1-associated receptor kinase 1 precursor, putative, expressed
XLOC_015424	Sobic.004G165200	2.59016	3.24303	5e-05	0.00130466	hydrolase, alpha/beta fold family protein, putative, expressed
XLOC_008511	Sobic.002G141800	2.55201	3.19914	5e-05	0.00130466	expressed protein
XLOC_033123	Sobic.010G230900	2.54566	3.37408	5e-05	0.00130466	cytochrome P450, putative, expressed
XLOC_011509	Sobic.003G291600	2.52935	4.66392	5e-05	0.00130466	receptor-like protein kinase 5 precursor, putative, expressed
XLOC_010398	Sobic.003G083000	2.52205	2.34238	0.0023	0.0250643	glycosyl hydrolase family 10 protein, putative, expressed
XLOC_028923	Sobic.009G209400	2.51374	2.45296	0.0035	0.0333981	ubiquinone oxidoreductase, putative, expressed
XLOC_010911	Sobic.003G184900	2.49158	3.72135	5e-05	0.00130466	esterase, putative, expressed
XLOC_009426	Sobic.002G324000	2.47618	5.31188	5e-05	0.00130466	isocitrate lyase, putative, expressed
XLOC_002176	Sobic.001G418600	2.46597	6.77081	5e-05	0.00130466	DnaK family protein, putative, expressed
XLOC_015912	Sobic.004G260600	2.45462	2.86542	0.0001	0.00230508	fatty acid desaturase, putative, expressed
XLOC_013417	Sobic.003G223700	2.44912	6.00362	5e-05	0.00130466	hydroquinone glucosyltransferase, putative, expressed
XLOC_017831	Sobic.004G282301	2.41277	4.61644	5e-05	0.00130466
XLOC_015642	Sobic.004G208700	2.39979	2.42916	0.0012	0.0159911	CHIT1 - Chitinase family protein precursor, expressed
XLOC_005785	Sobic.002G032700	2.39262	3.16967	5e-05	0.00130466	photosystem II 10 kDa polypeptide, chloroplast precursor, putative, expressed
XLOC_026021	Sobic.008G030100	2.3694	4.20128	5e-05	0.00130466	chalcone--flavonone isomerase, putative, expressed
XLOC_003220	Sobic.001G080300	2.34808	2.24349	0.00355	0.0337411	peroxidase precursor, putative, expressed
XLOC_001868	Sobic.001G354800	2.3417	2.42956	0.00105	0.0144625	expressed protein
XLOC_022411	Sobic.006G068100	2.32942	2.53703	0.0006	0.00961144	Ser/Thr protein phosphatase family protein, putative, expressed
XLOC_023666	Sobic.007G025700	2.32471	2.92625	0.0001	0.00230508	amino acid transporter, putative, expressed
XLOC_033287	Sobic.010G262466	2.31502	2.72129	0.00045	0.00780372	glyceraldehyde-3-phosphate dehydrogenase, putative, expressed
XLOC_028385	Sobic.009G104600	2.30947	4.81969	5e-05	0.00130466	small hydrophilic plant seed protein, putative, expressed
XLOC_011385	Sobic.003G270800	2.29962	2.32106	0.00185	0.0214396	transporter, major facilitator family, putative, expressed
XLOC_022866	Sobic.006G154400	2.26956	2.18658	0.0037	0.0347734	GEM, putative, expressed
XLOC_010630	Sobic.003G130200	2.26947	5.3415	5e-05	0.00130466	embryonic protein DC-8, putative, expressed
XLOC_030789	Sobic.010G057400	2.26703	2.10747	0.00545	0.0456085	uncharacterized glycosyltransferase, putative, expressed
XLOC_029814	Sobic.009G122300	2.26219	4.60098	5e-05	0.00130466	white-brown complex homolog protein 16, putative, expressed
XLOC_027928	Sobic.009G016600	2.26197	5.77164	5e-05	0.00130466	expressed protein
XLOC_010406	Sobic.003G085300	2.25615	6.57084	5e-05	0.00130466	BBTI12 - Bowman-Birk type bran trypsin inhibitor precursor, expressed
XLOC_028577	Sobic.009G142100	2.25434	3.59395	5e-05	0.00130466	DUF538 domain containing protein, putative, expressed
XLOC_025435	Sobic.007G141200	2.23589	2.39263	0.0016	0.0194829	cinnamoyl-CoA reductase, putative, expressed
XLOC_002175	Sobic.001G418500	2.2319	2.56503	0.00035	0.0064489	glyoxalase family protein, putative, expressed
XLOC_021886	Sobic.006G246300	2.22612	2.01233	0.0002	0.00409854	protein kinase, putative, expressed
XLOC_020571	Sobic.005G215900	2.21808	5.95558	5e-05	0.00130466	BBTI13 - Bowman-Birk type bran trypsin inhibitor precursor, expressed
XLOC_020925	Sobic.006G055900	2.20455	3.32077	5e-05	0.00130466	expressed protein
XLOC_021466	Sobic.006G165300	2.20094	2.08794	0.0005	0.00841884	OsSub42 - Putative Subtilisin homologue, expressed
XLOC_004870	Sobic.001G401300	2.19583	5.97457	5e-05	0.00130466	pathogenesis-related Bet v I family protein, putative, expressed
XLOC_027682	Sobic.008G161601	2.1931	2.18827	0.0028	0.0285852
XLOC_030005	Sobic.009G161401	2.18077	2.9676	5e-05	0.00130466	expressed protein
XLOC_002550	Sobic.001G492000	2.15672	4.47801	5e-05	0.00130466	embryonic protein DC-8, putative, expressed
XLOC_000456	Sobic.001G090900	2.15399	2.28043	0.0015	0.0186297	late embryogenesis abundant protein D-34, putative, expressed
XLOC_004044	Sobic.001G239601	2.15288	3.49749	5e-05	0.00130466	universal stress protein domain containing protein, putative, expressed
XLOC_017692	Sobic.004G255000	2.1456	4.22887	5e-05	0.00130466	aspartic proteinase nepenthesin-2 precursor, putative, expressed
XLOC_008371	Sobic.002G113100	2.13079	3.19804	5e-05	0.00130466	membrane associated DUF588 domain containing protein, putative, expressed
XLOC_017386	Sobic.004G195900	2.11944	2.30516	0.00105	0.0144625	late embryogenesis abundant protein D-34, putative, expressed
XLOC_013625	Sobic.003G267300	2.11923	4.04116	5e-05	0.00130466	ABC transporter, ATP-binding protein, putative, expressed
XLOC_028450	Sobic.009G116700	2.11343	4.6792	5e-05	0.00130466	dehydrin, putative, expressed
XLOC_021429	Sobic.006G158600	2.11338	4.03837	5e-05	0.00130466	short-chain dehydrogenase/reductase, putative, expressed
XLOC_032800	Sobic.010G162900	2.11123	2.25791	0.0026	0.0272554	reticuline oxidase-like protein precursor, putative, expressed
XLOC_029243	Sobic.009G009600	2.10159	4.04884	5e-05	0.00130466	expressed protein
XLOC_000449	Sobic.001G088600	2.10032	2.16469	0.0031	0.0306787	universal stress protein domain containing protein, putative, expressed
XLOC_020572	Sobic.005G216000	2.09598	2.93079	0.0001	0.00230508	BBTI13 - Bowman-Birk type bran trypsin inhibitor precursor, expressed
XLOC_032241	Sobic.010G057300	2.09275	4.7511	5e-05	0.00130466	uncharacterized glycosyltransferase, putative, expressed
XLOC_007762	Sobic.002G426900	2.07751	3.23786	5e-05	0.00130466	DNAJ heat shock N-terminal domain-containing protein, putative, expressed
XLOC_030803	Sobic.010G059800	2.06872	4.76083	5e-05	0.00130466	hydroxylase, putative, expressed
XLOC_027847	Sobic.008G191700	2.06799	3.08905	5e-05	0.00130466
XLOC_030044	Sobic.009G168800	2.06622	3.61257	5e-05	0.00130466	phosphatidylethanolamine-binding protein, putative, expressed
XLOC_033206	Sobic.010G247600	2.03615	3.17789	5e-05	0.00130466	protein phosphatase 2C, putative, expressed
XLOC_022356	Sobic.006G059900	2.03611	2.29632	0.0011	0.0149671	IPP transferase, putative, expressed
XLOC_008345	Sobic.002G107800	2.03116	2.35377	0.00105	0.0144625	lectin-like receptor kinase, putative, expressed
XLOC_012159	Sobic.003G423500	2.02774	2.09774	0.00315	0.0310091	glycosyl hydrolases family 17, putative, expressed
XLOC_000258	Sobic.001G048900	2.01458	4.58633	5e-05	0.00130466	EF hand family protein, putative, expressed
XLOC_014371	Sobic.003G413900	2.01282	2.17117	0.0023	0.0250643	expressed protein
XLOC_003293	Sobic.001G092600	2.00167	2.37442	0.001	0.01398	transmembrane BAX inhibitor motif-containing protein, putative, expressed
XLOC_000958	Sobic.001G185200	1.99204	2.9057	0.0001	0.00230508	expressed protein
XLOC_002221	Sobic.001G427600	1.99028	2.20494	0.00265	0.0276416	ZOS3-08 - C2H2 zinc finger protein, expressed
XLOC_000721	Sobic.001G141800	1.98585	2.21358	0.00205	0.0230731	TKL_IRAK_DUF26-lc.26 - DUF26 kinases have homology to DUF26 containing loci, expressed
XLOC_011240	Sobic.003G244600	1.97934	5.49159	5e-05	0.00130466	glycosyl hydrolase, putative, expressed
XLOC_018322	Sobic.005G018500	1.97907	4.11774	5e-05	0.00130466	NAC domain transcription factor, putative, expressed
XLOC_012810	Sobic.003G105800	1.97451	2.71363	5e-05	0.00130466	No apical meristem protein, putative, expressed
XLOC_010478	Sobic.003G098700	1.97331	2.40253	0.0008	0.0118234	expressed protein
XLOC_033353	Sobic.010G274900	1.96551	2.04321	0.00355	0.0337411	serine/threonine-protein kinase Cx32, chloroplast precursor, putative, expressed
XLOC_030629	Sobic.010G026500	1.95956	2.48355	0.00025	0.00490198	expressed protein
XLOC_033325	Sobic.010G268800	1.95095	2.44951	0.0004	0.00715064	DUF677 domain containing protein, putative, expressed
XLOC_003383	Sobic.001G109000	1.93761	4.40948	5e-05	0.00130466	expressed protein
XLOC_023932	Sobic.007G075301	1.93758	5.78103	5e-05	0.00130466	gamma-thionin family domain containing protein, expressed
XLOC_002337	Sobic.001G447500	1.93445	4.39953	5e-05	0.00130466	aminotransferase domain containing protein, putative, expressed
XLOC_013378	Sobic.003G216232	1.93323	3.53201	5e-05	0.00130466	pleiotropic drug resistance protein, putative, expressed
XLOC_031519	Sobic.010G192800	1.93073	2.03177	0.00375	0.0350668	expressed protein
XLOC_000132	Sobic.001G025101	1.92951	2.65523	0.0002	0.00409854	hydrolase, alpha/beta fold family domain containing protein, expressed
XLOC_026039	Sobic.008G034300	1.9279	4.68814	5e-05	0.00130466	expressed protein
XLOC_011172	Sobic.003G232900	1.92705	2.49574	0.0004	0.00715064	anthocyanin 3-O-beta-glucosyltransferase, putative, expressed
XLOC_031807	Sobic.010G248150	1.92681	2.00284	0.00505	0.0432078
XLOC_023263	Sobic.006G233800	1.90945	2.80479	5e-05	0.00130466	transferase family protein, putative, expressed
XLOC_030014	Sobic.009G163900	1.90475	4.46863	5e-05	0.00130466	DnaK family protein, putative, expressed
XLOC_000738	Sobic.001G144900	1.90127	4.95294	5e-05	0.00130466	cupin domain containing protein, expressed
XLOC_017251	Sobic.004G169700	1.90061	2.95191	5e-05	0.00130466
XLOC_006862	Sobic.002G245300	1.89917	3.55324	5e-05	0.00130466	citrate transporter, putative, expressed
XLOC_007497	Sobic.002G373100	1.89602	2.00388	0.0012	0.0159911	strictosidine synthase, putative, expressed
XLOC_008961	Sobic.002G231800	1.89389	1.92612	0.00535	0.045086	purine permease, putative, expressed
XLOC_012226	Sobic.003G436800	1.8926	2.93811	5e-05	0.00130466	peroxidase precursor, putative, expressed
XLOC_003758	Sobic.001G185000	1.89194	2.55627	0.0002	0.00409854	NBS-LRR type disease resistance protein Rps1-k-1, putative, expressed
XLOC_015283	Sobic.004G141200	1.87861	2.77489	0.0002	0.00409854	cytochrome P450, putative, expressed
XLOC_016373	Sobic.004G349600	1.86584	2.61132	0.00015	0.00323154	MATE efflux family protein, putative, expressed
XLOC_025198	Sobic.007G088300	1.8608	3.61953	5e-05	0.00130466	late embryogenesis abundant group 1, putative, expressed
XLOC_018874	Sobic.005G117400	1.85959	2.22158	0.00185	0.0214396	WRKY72, expressed
XLOC_030374	Sobic.009G236300	1.84166	2.15858	0.00275	0.0282463	lectin-like receptor kinase, putative, expressed
XLOC_020267	Sobic.005G153800	1.82956	2.27558	0.0007	0.0107129	expressed protein
XLOC_022025	Sobic.006G277100	1.82899	4.17046	5e-05	0.00130466	auxin-induced protein 5NG4, putative, expressed
XLOC_032371	Sobic.010G082400	1.82244	3.12641	5e-05	0.00130466	xyloglucan fucosyltransferase, putative, expressed
XLOC_032017	Sobic.010G012001	1.81388	2.37019	0.0005	0.00841884	ATOZI1, putative, expressed
XLOC_026531	Sobic.008G134500	1.81327	2.64227	0.0001	0.00230508	protein kinase domain containing protein, expressed
XLOC_009164	Sobic.002G271000	1.81279	2.86421	5e-05	0.00130466	BAP2, putative, expressed
XLOC_009164	Sobic.002G271100	1.81279	2.86421	5e-05	0.00130466	HSF-type DNA-binding domain containing protein, expressed
XLOC_023550	Sobic.007G003600	1.81209	4.81497	5e-05	0.00130466	cytochrome P450, putative, expressed
XLOC_021773	Sobic.006G226700	1.8117	2.03317	0.0029	0.0292331	leucoanthocyanidin reductase, putative, expressed
XLOC_012916	Sobic.003G126500	1.80778	5.37936	5e-05	0.00130466	hydroxymethylglutaryl-CoA lyase, putative, expressed
XLOC_006502	Sobic.002G177600	1.80719	2.18871	0.0012	0.0159911	expressed protein
XLOC_028898	Sobic.009G204300	1.80674	2.99234	5e-05	0.00130466	senescence-induced receptor-like serine/threonine-protein kinase precursor, putative, expressed
XLOC_023664	Sobic.007G025500	1.79528	2.85987	5e-05	0.00130466	amino acid transporter, putative, expressed
XLOC_028384	Sobic.009G104500	1.79253	5.32612	5e-05	0.00130466	small hydrophilic plant seed protein, putative, expressed
XLOC_025420	Sobic.007G137700	1.79098	5.40448	5e-05	0.00130466	ribonuclease T2 family domain containing protein, expressed
XLOC_016215	Sobic.004G320300	1.78719	2.90802	5e-05	0.00130466	expressed protein
XLOC_009502	Sobic.002G338500	1.78294	3.18026	5e-05	0.00130466	transporter family protein, putative, expressed
XLOC_014603	Sobic.004G015500	1.78163	5.0212	5e-05	0.00130466	receptor kinase, putative, expressed
XLOC_032801	Sobic.010G163000	1.78088	3.82988	5e-05	0.00130466	reticuline oxidase-like protein precursor, putative, expressed
XLOC_024177	Sobic.007G115700	1.77748	2.65993	0.0001	0.00230508	expressed protein
XLOC_027844	Sobic.008G190900	1.76614	2.28973	0.00095	0.0134489	thioesterase family protein, putative, expressed
XLOC_024542	Sobic.007G180300	1.76314	3.58268	5e-05	0.00130466	HSF-type DNA-binding domain containing protein, expressed
XLOC_030398	Sobic.009G241700	1.7542	3.26802	5e-05	0.00130466	oxidoreductase, 2OG-FeII oxygenase domain containing protein, putative, expressed
XLOC_013900	Sobic.003G320600	1.75327	2.80516	5e-05	0.00130466	membrane protein, putative, expressed
XLOC_015706	Sobic.004G220700	1.75238	2.54491	0.00015	0.00323154	phenylalanine ammonia-lyase, putative, expressed
XLOC_016980	Sobic.004G114400	1.75177	2.64504	0.0002	0.00409854
XLOC_028961	Sobic.009G215700	1.75007	5.34732	5e-05	0.00130466	late embryogenesis abundant protein, group 3, putative, expressed
XLOC_025586	Sobic.007G174600	1.74287	2.36205	0.00065	0.01017	glutamate synthase, chloroplast precursor, putative, expressed
XLOC_022687	Sobic.006G121800	1.74207	2.44908	0.0004	0.00715064	cytochrome P450, putative, expressed
XLOC_006878	Sobic.002G249500	1.73699	3.30295	5e-05	0.00130466	splicing factor U2AF, putative, expressed
XLOC_011659	Sobic.003G324000	1.73517	5.18057	5e-05	0.00130466	3-hydroxybutyryl-CoA dehydrogenase, putative, expressed
XLOC_031862	Sobic.010G259300	1.73338	2.26515	0.00035	0.0064489	transferase family protein, putative, expressed
XLOC_031237	Sobic.010G142900	1.73286	4.51477	5e-05	0.00130466	oleosin, putative, expressed
XLOC_024425	Sobic.007G156400	1.73151	3.82032	5e-05	0.00130466	alpha-amylase precursor, putative, expressed
XLOC_021236	Sobic.006G121700	1.72983	3.79915	5e-05	0.00130466	expressed protein
XLOC_010052	Sobic.003G019200	1.72792	3.54852	5e-05	0.00130466	expressed protein
XLOC_009565	Sobic.002G351400	1.72409	5.29992	5e-05	0.00130466	thaumatin, putative, expressed
XLOC_002365	Sobic.001G454100	1.71992	3.59435	5e-05	0.00130466	transporter family protein, putative, expressed
XLOC_004672	Sobic.001G363300	1.71933	4.67501	5e-05	0.00130466	expressed protein
XLOC_032366	Sobic.010G081600	1.71915	2.35768	0.00055	0.00899922	cytokinin-O-glucosyltransferase 3, putative, expressed
XLOC_003070	Sobic.001G051800	1.71489	2.46114	0.00035	0.0064489	OsFBDUF18 - F-box and DUF domain containing protein, expressed
XLOC_001960	Sobic.001G373100	1.71346	2.06206	0.00235	0.0254442	RING finger and CHY zinc finger domain-containing protein 1, putative, expressed
XLOC_020927	Sobic.006G056300	1.71142	2.23293	0.0015	0.0186297	reticuline oxidase-like protein precursor, putative, expressed
XLOC_030962	Sobic.010G092100	1.70897	2.51119	0.00025	0.00490198	TCP-domain protein, putative, expressed
XLOC_008346	Sobic.002G107900	1.70429	2.09881	0.0021	0.0234943	lectin-like receptor kinase, putative, expressed
XLOC_008904	Sobic.002G217100	1.70399	2.9881	5e-05	0.00130466	tyrosine protein kinase domain containing protein, putative, expressed
XLOC_019149	Sobic.005G169300	1.70302	4.90227	5e-05	0.00130466	WIP5 - Wound-induced protein precursor, expressed
XLOC_013204	Sobic.003G178700	1.70092	1.97715	0.0032	0.0312633	3-ketoacyl-CoA synthase, putative, expressed
XLOC_007809	Sobic.002G004700	1.69208	2.05684	0.0027	0.0279549	NADPH-dependent FMN reductase domain containing protein, expressed
XLOC_023548	Sobic.007G003400	1.68941	4.18585	5e-05	0.00130466	cytochrome P450, putative, expressed
XLOC_010629	Sobic.003G130100	1.68587	2.56687	0.0002	0.00409854	expressed protein
XLOC_010698	Sobic.003G144900	1.6855	2.9808	5e-05	0.00130466	expressed protein
XLOC_000305	Sobic.001G058800	1.6851	2.28377	0.001	0.01398	cysteine proteinase EP-B 1 precursor, putative, expressed
XLOC_025134	Sobic.007G075250	1.6839	4.82551	5e-05	0.00130466	DEF8 - Defensin and Defensin-like DEFL family, expressed
XLOC_007332	Sobic.002G344100	1.68094	1.74516	0.00415	0.0376955
XLOC_014933	Sobic.004G076100	1.67926	1.91315	0.00325	0.0316047	LYK8, putative, expressed
XLOC_009811	Sobic.002G401400	1.67466	3.86806	5e-05	0.00130466	glyoxalase family protein, putative, expressed
XLOC_024459	Sobic.007G162700	1.67419	2.92285	5e-05	0.00130466	AP2 domain containing protein, expressed
XLOC_005242	Sobic.001G471200	1.67219	2.14146	0.0011	0.0149671	membrane protein, putative, expressed
XLOC_033294	Sobic.010G263200	1.67149	1.8294	0.00605	0.0490184
XLOC_005800	Sobic.002G037400	1.66913	2.627	5e-05	0.00130466	9-cis-epoxycarotenoid dioxygenase 1, chloroplast precursor, putative, expressed
XLOC_008021	Sobic.002G042300	1.66814	3.66553	5e-05	0.00130466	gibberellin receptor GID1L2, putative, expressed
XLOC_004570	Sobic.001G345333	1.66804	4.54138	5e-05	0.00130466
XLOC_033009	Sobic.010G210400	1.66791	3.21939	5e-05	0.00130466
XLOC_006055	Sobic.002G090200	1.66358	4.75149	5e-05	0.00130466	tRNA-specific adenosine deaminase, putative, expressed
XLOC_002885	Sobic.001G012700	1.65984	3.09227	5e-05	0.00130466	regulatory protein, putative, expressed
XLOC_002977	Sobic.001G032900	1.65616	2.39284	0.0006	0.00961144	expressed protein
XLOC_032646	Sobic.010G133000	1.65314	3.70374	5e-05	0.00130466	late embryogenesis abundant group 1, putative, expressed
XLOC_022651	Sobic.006G115300	1.65307	2.38798	0.00025	0.00490198	amino acid transporter, putative, expressed
XLOC_031680	Sobic.010G224200	1.65289	3.31075	5e-05	0.00130466	MYB family transcription factor, putative, expressed
XLOC_010631	Sobic.003G130400	1.65118	4.19788	5e-05	0.00130466	embryonic protein DC-8, putative, expressed
XLOC_016970	Sobic.004G111500	1.6437	3.64737	5e-05	0.00130466	late embryogenesis abundant domain-containing protein, putative, expressed
XLOC_005544	Sobic.001G530350	1.63959	2.87927	5e-05	0.00130466	lysM domain containing protein, putative, expressed
XLOC_011796	Sobic.003G350700	1.63905	5.03945	5e-05	0.00130466	DnaK family protein, putative, expressed
XLOC_012125	Sobic.003G413600	1.63673	2.23383	0.00045	0.00780372	potassium transporter, putative, expressed
XLOC_018741	Sobic.005G099000	1.6331	5.02697	5e-05	0.00130466	glycosyl hydrolase, putative, expressed
XLOC_013031	Sobic.003G146300	1.6303	1.90986	0.00345	0.0330901	expressed protein
XLOC_014429	Sobic.003G422700	1.62777	2.05139	0.0018	0.0210782	amino acid permease family protein, putative, expressed
XLOC_008728	Sobic.002G185100	1.61945	2.61665	0.0001	0.00230508	succinate dehydrogenase and fumarate reductase iron-sulfur protein, expressed
XLOC_028524	Sobic.009G131400	1.6184	3.14042	5e-05	0.00130466	basic 7S globulin precursor, putative, expressed
XLOC_000337	Sobic.001G065800	1.6155	4.2337	5e-05	0.00130466	glutathione S-transferase, putative, expressed
XLOC_005623	Sobic.001G544400	1.61247	4.90476	5e-05	0.00130466	oleosin, putative, expressed
XLOC_016027	Sobic.004G281700	1.61199	4.76548	5e-05	0.00130466	DUF1264 domain containing protein, putative, expressed
XLOC_003826	Sobic.001G200700	1.60944	3.88556	5e-05	0.00130466	expressed protein
XLOC_016121	Sobic.004G300300	1.60785	2.91647	5e-05	0.00130466	homeobox associated leucine zipper, putative, expressed
XLOC_014602	Sobic.004G015400	1.60476	4.57032	5e-05	0.00130466	AMP-binding enzyme, putative, expressed
XLOC_005143	Sobic.001G453100	1.60408	2.06623	0.00185	0.0214396	homocysteine S-methyltransferase protein, putative, expressed
XLOC_016886	Sobic.004G092700	1.59895	4.89565	5e-05	0.00130466	hsp20/alpha crystallin family protein, putative, expressed
XLOC_001551	Sobic.001G293800	1.59757	4.48519	5e-05	0.00130466	beta-amylase, putative, expressed
XLOC_028048	Sobic.009G037100	1.5951	4.81346	5e-05	0.00130466	oxidoreductase, short chain dehydrogenase/reductase family protein, putative, expressed
XLOC_013493	Sobic.003G241400	1.59384	3.28519	5e-05	0.00130466	seed maturation protein PM41, putative, expressed
XLOC_004409	Sobic.001G311200	1.58989	4.83205	5e-05	0.00130466	expressed protein
XLOC_021058	Sobic.006G084100	1.58626	2.92618	5e-05	0.00130466	expressed protein
XLOC_025547	Sobic.007G168100	1.58429	1.88066	0.00445	0.0396279	peptidyl-prolyl cis-trans isomerase, putative, expressed
XLOC_032421	Sobic.010G091100	1.58323	2.26234	0.00075	0.0113133	cytokinin-O-glucosyltransferase 3, putative, expressed
XLOC_016218	Sobic.004G321000	1.57839	2.19326	0.0012	0.0159911	hsp20/alpha crystallin family protein, putative, expressed
XLOC_008326	Sobic.002G104000	1.56634	2.46109	0.0002	0.00409854
XLOC_007376	Sobic.002G351300	1.56293	2.84222	5e-05	0.00130466	expressed protein
XLOC_013854	Sobic.003G312300	1.56286	1.75401	0.00565	0.0467007	homocysteine S-methyltransferase protein, putative, expressed
XLOC_020074	Sobic.005G111200	1.56122	4.44616	5e-05	0.00130466	PB1 domain containing protein, expressed
XLOC_031035	Sobic.010G106601	1.55981	3.54674	5e-05	0.00130466	ODORANT1, putative, expressed
XLOC_012663	Sobic.003G079200	1.55919	2.05449	0.00175	0.020651	transposon protein, putative, unclassified, expressed
XLOC_009731	Sobic.002G387100	1.55515	1.94516	0.00385	0.0357631	X8 domain containing protein, expressed
XLOC_017023	Sobic.004G122500	1.55059	2.90575	5e-05	0.00130466	dynein light chain type 1 domain containing protein, expressed
XLOC_010959	Sobic.003G194400	1.54728	2.25328	0.0007	0.0107129	HSF-type DNA-binding domain containing protein, expressed
XLOC_016689	Sobic.004G053700	1.54467	3.11075	5e-05	0.00130466	glyoxalase family protein, putative, expressed
XLOC_002034	Sobic.001G388100	1.54106	4.39715	5e-05	0.00130466	late embryogenesis abundant protein 1, putative, expressed
XLOC_004162	Sobic.001G261444	1.53922	4.38936	5e-05	0.00130466	expressed protein
XLOC_021508	Sobic.006G173700	1.53918	3.38384	5e-05	0.00130466	copper-transporting ATPase 3, putative, expressed
XLOC_021871	Sobic.006G244400	1.53858	3.29969	5e-05	0.00130466	nuclease PA3, putative, expressed
XLOC_011562	Sobic.003G302466	1.53538	3.07154	5e-05	0.00130466	transcription factor HBP-1b, putative, expressed
XLOC_007392	Sobic.002G353800	1.53494	2.25596	0.00085	0.0123773	homeobox domain containing protein, expressed
XLOC_015380	Sobic.004G157300	1.53157	2.36999	0.00055	0.00899922	glycerophosphoryl diester phosphodiesterase family protein, putative, expressed
XLOC_020349	Sobic.005G170100	1.52723	3.70386	5e-05	0.00130466	phosphoesterase family protein, putative, expressed
XLOC_002549	Sobic.001G491800	1.5258	2.31935	0.0007	0.0107129	expressed protein
XLOC_001744	Sobic.001G330700	1.52389	4.31322	5e-05	0.00130466	NAD dependent epimerase/dehydratase family protein, putative, expressed
XLOC_007459	Sobic.002G367400	1.52386	2.11792	0.0007	0.0107129	esterase, putative, expressed
XLOC_014103	Sobic.003G361100	1.52266	3.49796	5e-05	0.00130466	hs1, putative, expressed
XLOC_008087	Sobic.002G056500	1.52013	2.5803	5e-05	0.00130466	STE_PAK_Ste20_Slob_Wnk.4 - STE kinases include homologs to sterile 7, sterile 11 and sterile 20 from yeast, expressed
XLOC_019670	Sobic.005G032200	1.51915	2.067	0.00155	0.0190955	anthocyanin 5-O-glucosyltransferase, putative, expressed
XLOC_033337	Sobic.010G270800	1.5189	2.6949	0.0001	0.00230508	GDSL-like lipase/acylhydrolase, putative, expressed
XLOC_019609	Sobic.005G021600	1.51633	2.66316	5e-05	0.00130466	expressed protein
XLOC_007398	Sobic.002G355200	1.50892	2.15422	0.0011	0.0149671	BTBN16 - Bric-a-Brac, Tramtrack, Broad Complex BTB domain with non-phototropic hypocotyl 3 NPH3 domain, expressed
XLOC_030703	Sobic.010G041900	1.50821	4.59324	5e-05	0.00130466	dehydrin, putative, expressed
XLOC_032314	Sobic.010G069700	1.50538	2.06112	0.00165	0.0198615	cytochrome P450 72A1, putative, expressed
XLOC_013020	Sobic.003G144500	1.50495	4.50622	5e-05	0.00130466	mitochondrial import inner membrane translocase subunit Tim17, putative, expressed
XLOC_022786	Sobic.006G139600	1.50427	3.16767	5e-05	0.00130466	plant protein of unknown function domain containing protein, expressed
XLOC_002352	Sobic.001G451500	1.50301	2.03485	0.00035	0.0064489	glutamine synthetase, catalytic domain containing protein, expressed
XLOC_029374	Sobic.009G036100	1.50028	2.98502	5e-05	0.00130466	OsRCI2-6 - Hydrophobic protein LTI6B, expressed
XLOC_025442	Sobic.007G142900	1.50004	1.73667	0.0015	0.0186297	receptor-like kinase, putative, expressed
XLOC_000400	Sobic.001G077400	1.49778	2.72515	0.0001	0.00230508	cytochrome P450, putative, expressed
XLOC_027349	Sobic.008G095000	1.49486	3.16626	5e-05	0.00130466	GRAM domain containing protein, expressed
XLOC_017441	Sobic.004G206900	1.49333	2.85915	5e-05	0.00130466	expressed protein
XLOC_015784	Sobic.004G236000	1.49103	3.83226	5e-05	0.00130466	laccase precursor protein, putative, expressed
XLOC_010609	Sobic.003G126100	1.48956	2.679	5e-05	0.00130466	glycosyl hydrolase, family 31, putative, expressed
XLOC_008937	Sobic.002G225400	1.48917	2.16888	0.0006	0.00961144	cytochrome P450, putative, expressed
XLOC_018806	Sobic.005G110040	1.48874	2.09565	0.0017	0.0202601	LTPL151 - Protease inhibitor/seed storage/LTP family protein precursor, expressed
XLOC_004019	Sobic.001G235500	1.48394	3.54504	5e-05	0.00130466	cytochrome P450, putative, expressed
XLOC_028438	Sobic.009G115200	1.48384	4.02288	5e-05	0.00130466	harpin-induced protein 1 domain containing protein, expressed
XLOC_032127	Sobic.010G033800	1.48364	1.99523	0.0036	0.0341006	sulfate transporter, putative, expressed
XLOC_000457	Sobic.001G091000	1.48279	2.8962	5e-05	0.00130466	late embryogenesis abundant protein D-34, putative, expressed
XLOC_028727	Sobic.009G171300	1.47751	4.26883	5e-05	0.00130466	PX domain containing protein, expressed
XLOC_028727	Sobic.009G171400	1.47751	4.26883	5e-05	0.00130466	oxidoreductase, aldo/keto reductase family protein, putative, expressed
XLOC_022383	Sobic.006G064400	1.47516	4.41808	5e-05	0.00130466	desiccation-related protein PCC13-62 precursor, putative, expressed
XLOC_014884	Sobic.004G065900	1.47453	1.88306	0.00495	0.042569	WRKY71, expressed
XLOC_007944	Sobic.002G029200	1.47419	2.59504	0.0001	0.00230508
XLOC_001851	Sobic.001G351400	1.47235	1.82131	0.00415	0.0376955	ICE-like protease p20 domain containing protein, putative, expressed
XLOC_020907	Sobic.006G053400	1.47225	4.01859	5e-05	0.00130466	dehydrogenase/reductase, putative, expressed
XLOC_015434	Sobic.004G166700	1.47121	3.21373	5e-05	0.00130466	glycosyl hydrolases, putative, expressed
XLOC_021386	Sobic.006G151001	1.46578	3.25446	5e-05	0.00130466	expressed protein
XLOC_016411	Sobic.004G357600	1.46445	1.79557	0.00255	0.026916	sucrose synthase, putative, expressed
XLOC_005895	Sobic.002G055700	1.4643	4.2993	5e-05	0.00130466	glycosyl hydrolase, putative, expressed
XLOC_013348	Sobic.003G210000	1.4641	2.77753	0.0001	0.00230508	expressed protein
XLOC_000806	Sobic.001G157200	1.46374	1.91979	0.0026	0.0272554	amino acid permease family protein, putative, expressed
XLOC_011291	Sobic.003G255100	1.46241	2.58398	0.00015	0.00323154	expressed protein
XLOC_032652	Sobic.010G133700	1.45835	3.02366	5e-05	0.00130466
XLOC_026252	Sobic.008G080900	1.4578	2.92429	5e-05	0.00130466	expressed protein
XLOC_018017	Sobic.004G315200	1.45579	1.80989	0.00535	0.045086	expressed protein
XLOC_005009	Sobic.001G426500	1.45369	2.48966	5e-05	0.00130466	membrane protein, putative, expressed
XLOC_023135	Sobic.006G208000	1.45162	1.77355	0.0006	0.00961144	DNA repair ATPase-related, putative, expressed
XLOC_006742	Sobic.002G224100	1.45126	2.64614	5e-05	0.00130466	phosphate carrier protein, mitochondrial precursor, putative, expressed
XLOC_026240	Sobic.008G079300	1.44937	1.85779	0.0045	0.0398409	glutathione S-transferase, putative, expressed
XLOC_025481	Sobic.007G152800	1.4493	3.45369	5e-05	0.00130466	decarboxylase, putative, expressed
XLOC_007839	Sobic.002G010000	1.44746	1.76647	0.00585	0.0477897	NLI interacting factor-like phosphatase, putative, expressed
XLOC_001002	Sobic.001G192800	1.44555	2.7327	5e-05	0.00130466	AAA-type ATPase family protein, putative, expressed
XLOC_007621	Sobic.002G396600	1.44375	4.08866	5e-05	0.00130466	expressed protein
XLOC_003335	Sobic.001G100501	1.44063	2.12147	0.00125	0.0165134	expressed protein
XLOC_017918	Sobic.004G296900	1.43712	1.79452	0.00545	0.0456085	AP2 domain containing protein, expressed
XLOC_002117	Sobic.001G406800	1.43618	4.09982	5e-05	0.00130466	asparagine synthetase, putative, expressed
XLOC_029305	Sobic.009G022000	1.43478	1.90407	0.00245	0.0262563	white-brown complex homolog protein 16, putative, expressed
XLOC_016270	Sobic.004G329800	1.43472	3.96401	5e-05	0.00130466	BHLH transcription factor, putative, expressed
XLOC_028386	Sobic.009G104800	1.43291	4.38269	5e-05	0.00130466	AMP deaminase, putative, expressed
XLOC_012721	Sobic.003G088400	1.4303	4.37744	5e-05	0.00130466	BBTI11 - Bowman-Birk type bran trypsin inhibitor precursor, putative, expressed
XLOC_004255	Sobic.001G280300	1.42935	2.41443	0.0003	0.00568984	receptor-like protein kinase, putative, expressed
XLOC_017723	Sobic.004G260000	1.42809	4.24886	5e-05	0.00130466	expressed protein
XLOC_004865	Sobic.001G400800	1.42753	2.49106	5e-05	0.00130466	pathogenesis-related Bet v I family protein, putative, expressed
XLOC_028578	Sobic.009G142200	1.42631	3.0802	5e-05	0.00130466	No apical meristem protein, putative, expressed
XLOC_007914	Sobic.002G024100	1.42452	1.70754	0.00585	0.0477897	lectin-like receptor kinase, putative, expressed
XLOC_010150	Sobic.003G035500	1.42278	4.13589	5e-05	0.00130466	hexokinase, putative, expressed
XLOC_013645	Sobic.003G271800	1.4218	3.52975	5e-05	0.00130466	late embryogenesis abundant protein, group 3, putative, expressed
XLOC_007203	Sobic.002G317500	1.41969	3.0915	5e-05	0.00130466	protein phosphatase 2C, putative, expressed
XLOC_032480	Sobic.010G101900	1.41561	2.14828	0.0007	0.0107129	endoglucanase, putative, expressed
XLOC_031541	Sobic.010G196500	1.41436	2.25636	0.00045	0.00780372	zinc-binding protein, putative, expressed
XLOC_022749	Sobic.006G132300	1.4131	3.91902	5e-05	0.00130466	CHIT3 - Chitinase family protein precursor, expressed
XLOC_022847	Sobic.006G148900	1.40975	3.33375	5e-05	0.00130466	phenylalanine ammonia-lyase, putative, expressed
XLOC_021611	Sobic.006G195100	1.4078	2.55947	0.0001	0.00230508	purine permease, putative, expressed
XLOC_001209	Sobic.001G234800	1.40736	3.09023	5e-05	0.00130466	inorganic phosphate transporter, putative, expressed
XLOC_020596	Sobic.005G224500	1.40734	4.21979	5e-05	0.00130466	xylanase inhibitor, putative, expressed
XLOC_020543	Sobic.005G211500	1.40651	2.63786	0.0001	0.00230508	glycosyl hydrolase family 3 protein, putative, expressed
XLOC_015911	Sobic.004G260500	1.40498	3.92146	5e-05	0.00130466	peptide transporter PTR2, putative, expressed
XLOC_012222	Sobic.003G435700	1.40147	2.72203	5e-05	0.00130466	expressed protein
XLOC_003606	Sobic.001G152901	1.40142	2.26556	0.00025	0.00490198	YABBY domain containing protein, putative, expressed
XLOC_007127	Sobic.002G302300	1.40122	3.68328	5e-05	0.00130466	cysteine proteinase A494 precursor, putative, expressed
XLOC_028026	Sobic.009G033500	1.40113	4.20304	5e-05	0.00130466	peroxidase precursor, putative, expressed
XLOC_005869	Sobic.002G051300	1.40059	3.07089	5e-05	0.00130466	flavin-containing monooxygenase family protein, putative, expressed
XLOC_007557	Sobic.002G383500	1.39898	2.80771	5e-05	0.00130466	expressed protein
XLOC_028655	Sobic.009G158000	1.39885	1.72508	0.00555	0.0461923	growth regulator related protein, putative, expressed
XLOC_004897	Sobic.001G405800	1.39874	2.55991	0.0001	0.00230508	heat shock protein DnaJ, putative, expressed
XLOC_009918	Sobic.002G423100	1.39871	1.43444	0.0015	0.0186297	expressed protein
XLOC_023535	Sobic.007G001100	1.39846	3.53654	5e-05	0.00130466	DTA2, putative, expressed
XLOC_003955	Sobic.001G223100	1.39743	2.9901	5e-05	0.00130466	peptide transporter PTR3-A, putative, expressed
XLOC_026904	Sobic.008G012900	1.39733	1.86028	0.0027	0.0279549	calmodulin-like protein 1, putative, expressed
XLOC_023561	Sobic.007G004850	1.39461	3.89128	5e-05	0.00130466
XLOC_023561	Sobic.007G004900	1.39461	3.89128	5e-05	0.00130466	expressed protein
XLOC_010070	Sobic.003G021900	1.39425	2.52023	0.0001	0.00230508	cytochrome P450, putative, expressed
XLOC_023285	Sobic.006G239100	1.3924	2.26155	0.00085	0.0123773	VQ domain containing protein, putative, expressed
XLOC_000802	Sobic.001G156700	1.39027	2.04206	0.00035	0.0064489
XLOC_024710	Sobic.007G213700	1.39026	4.04909	5e-05	0.00130466	aminotransferase, putative, expressed
XLOC_008495	Sobic.002G138000	1.3873	2.17124	0.00105	0.0144625	Core histone H2A/H2B/H3/H4 domain containing protein, putative, expressed
XLOC_001461	Sobic.001G277800	1.3868	3.82145	5e-05	0.00130466	transferase family protein, putative, expressed
XLOC_024426	Sobic.007G156500	1.38256	1.7136	0.0038	0.0353965	alpha-amylase precursor, putative, expressed
XLOC_008814	Sobic.002G199500	1.38227	1.91865	0.0027	0.0279549	EF hand family protein, putative, expressed
XLOC_010729	Sobic.003G150600	1.38102	2.12361	0.001	0.01398	pectinacetylesterase domain containing protein, expressed
XLOC_030718	Sobic.010G044600	1.37998	3.79465	5e-05	0.00130466	GDSL-like lipase/acylhydrolase, putative, expressed
XLOC_015065	Sobic.004G101400	1.37995	2.76822	5e-05	0.00130466	HSF-type DNA-binding domain containing protein, expressed
XLOC_028073	Sobic.009G043600	1.37677	2.33079	0.00045	0.00780372	glutathione S-transferase, putative, expressed
XLOC_017632	Sobic.004G243300	1.37518	2.15598	0.0008	0.0118234	expressed protein
XLOC_013699	Sobic.003G283700	1.37482	3.20817	5e-05	0.00130466	DUF1264 domain containing protein, putative, expressed
XLOC_004046	Sobic.001G240100	1.37473	2.71561	5e-05	0.00130466	xylosyltransferase, putative, expressed
XLOC_032863	Sobic.010G175800	1.37446	3.95247	5e-05	0.00130466	glutathione S-transferase, putative, expressed
XLOC_002867	Sobic.001G008600	1.37389	3.99597	5e-05	0.00130466	phosphoesterase family protein, putative, expressed
XLOC_031139	Sobic.010G124700	1.37321	1.92009	0.00215	0.023863	lectin-like receptor kinase, putative, expressed
XLOC_029329	Sobic.009G027000	1.37145	4.12726	5e-05	0.00130466	acyl-coenzyme A dehydrogenase, mitochondrial precursor, putative, expressed
XLOC_005123	Sobic.001G449800	1.36569	2.14835	0.0009	0.0129151	OsWAK25 - OsWAK receptor-like protein kinase, expressed
XLOC_024410	Sobic.007G153600	1.36369	3.08809	5e-05	0.00130466	HVA22, putative, expressed
XLOC_017953	Sobic.004G304100	1.36298	1.96112	0.00115	0.0154845	short-chain dehydrogenase/reductase, putative, expressed
XLOC_015363	Sobic.004G155400	1.36263	2.00799	0.00115	0.0154845	expressed protein
XLOC_021772	Sobic.006G226400	1.36209	2.88926	5e-05	0.00130466	leucoanthocyanidin reductase, putative, expressed
XLOC_021772	Sobic.006G226300	1.36209	2.88926	5e-05	0.00130466	SDA1, putative, expressed
XLOC_001710	Sobic.001G324700	1.36089	4.04382	5e-05	0.00130466	cysteine proteinase inhibitor 8 precursor, putative, expressed
XLOC_012126	Sobic.003G413700	1.35989	3.05532	5e-05	0.00130466	potassium transporter, putative, expressed
XLOC_010356	Sobic.003G074500	1.35906	1.69573	0.00475	0.0413999	lecithin:cholesterol acyltransferase, putative, expressed
XLOC_021686	Sobic.006G210500	1.35781	3.29823	5e-05	0.00130466	late embryogenesis abundant protein, group 3, putative, expressed
XLOC_016947	Sobic.004G106600	1.35709	2.02693	0.0021	0.0234943	UDP-glucoronosyl and UDP-glucosyl transferase domain containing protein, expressed
XLOC_002128	Sobic.001G409400	1.35564	1.75603	0.00515	0.0438402	OsRCI2-5 - Putative low temperature and salt responsive protein, expressed
XLOC_006745	Sobic.002G224400	1.35382	2.06554	0.00125	0.0165134	D-mannose binding lectin family protein, expressed
XLOC_023030	Sobic.006G188600	1.35135	2.90714	5e-05	0.00130466	fringe-related protein, putative, expressed
XLOC_031544	Sobic.010G196800	1.35087	1.64769	0.00565	0.0467007	OsFBX436 - F-box domain containing protein, expressed
XLOC_016781	Sobic.004G074500	1.34771	3.29756	5e-05	0.00130466	amino acid transporter, putative, expressed
XLOC_005036	Sobic.001G431500	1.34767	1.90325	0.0025	0.0265886	gibberellin receptor GID1L2, putative, expressed
XLOC_011834	Sobic.003G357800	1.34619	2.05288	0.0018	0.0210782	SOUL heme-binding protein, putative, expressed
XLOC_031808	Sobic.010G248301	1.34225	4.04868	5e-05	0.00130466	choline monooxygenase, chloroplast precursor, putative, expressed
XLOC_031808	Sobic.010G248200	1.34225	4.04868	5e-05	0.00130466	expressed protein
XLOC_004968	Sobic.001G420100	1.34113	3.59325	5e-05	0.00130466	DnaK family protein, putative, expressed
XLOC_024068	Sobic.007G098400	1.34101	2.07118	0.0009	0.0129151	tyrosine protein kinase domain containing protein, putative, expressed
XLOC_010194	Sobic.003G043600	1.34054	2.7178	5e-05	0.00130466	transferase family protein, putative, expressed
XLOC_022750	Sobic.006G132400	1.33874	3.20817	5e-05	0.00130466	CHIT3 - Chitinase family protein precursor, expressed
XLOC_029908	Sobic.009G142600	1.33844	1.96866	0.00195	0.0222155	cysteine-rich receptor-like protein kinase 6 precursor, putative, expressed
XLOC_025633	Sobic.007G185200	1.33513	2.73605	0.0001	0.00230508	CorA-like magnesium transporter protein, putative, expressed
XLOC_011760	Sobic.003G342100	1.33353	3.73724	5e-05	0.00130466	dihydroflavonol-4-reductase, putative, expressed
XLOC_001168	Sobic.001G227100	1.33269	2.90126	5e-05	0.00130466	zinc finger family protein, putative, expressed
XLOC_003922	Sobic.001G217500	1.33178	2.43754	5e-05	0.00130466	transporter-related, putative, expressed
XLOC_022807	Sobic.006G143400	1.32922	2.59991	5e-05	0.00130466	expressed protein
XLOC_021303	Sobic.006G135100	1.32875	2.25976	0.0004	0.00715064	CCT/B-box zinc finger protein, putative, expressed
XLOC_006196	Sobic.002G118300	1.32731	4.10047	5e-05	0.00130466	AWPM-19-like membrane family protein, putative, expressed
XLOC_031892	Sobic.010G265600	1.32705	1.93637	0.00195	0.0222155	DUF581 domain containing protein, expressed
XLOC_030292	Sobic.009G217500	1.32601	1.85482	0.0032	0.0312633	STE_MEKK_ste11_MAP3K.18 - STE kinases include homologs to sterile 7, sterile 11 and sterile 20 from yeast, expressed
XLOC_020976	Sobic.006G066200	1.326	2.19165	0.00065	0.01017	prephenate dehydratase domain containing protein, expressed
XLOC_030804	Sobic.010G059900	1.32525	2.96662	5e-05	0.00130466	flavonol synthase/flavanone 3-hydroxylase, putative, expressed
XLOC_021865	Sobic.006G243200	1.32178	3.71416	5e-05	0.00130466	transposon protein, putative, unclassified, expressed
XLOC_001997	Sobic.001G380800	1.32077	4.03837	5e-05	0.00130466	cupin domain containing protein, expressed
XLOC_022453	Sobic.006G078400	1.31829	3.78289	5e-05	0.00130466	abscisic stress-ripening, putative, expressed
XLOC_022719	Sobic.006G127100	1.31772	3.73456	5e-05	0.00130466	malate synthase, glyoxysomal, putative, expressed
XLOC_014178	Sobic.003G376100	1.31769	2.36164	0.0003	0.00568984	4,5-DOPA dioxygenase extradiol, putative, expressed
XLOC_026051	Sobic.008G037000	1.30963	3.74597	5e-05	0.00130466	Ser/Thr protein phosphatase family protein, putative, expressed
XLOC_026800	Sobic.008G184400	1.30897	1.74429	0.00565	0.0467007	aspartic proteinase, putative, expressed
XLOC_030352	Sobic.009G231400	1.30844	2.9343	5e-05	0.00130466	dnaJ domain containing protein, expressed
XLOC_003081	Sobic.001G053900	1.30802	2.1049	0.0009	0.0129151	nodulin, putative, expressed
XLOC_011449	Sobic.003G282500	1.30792	2.05355	0.00125	0.0165134	retrotransposon protein, putative, unclassified, expressed
XLOC_031402	Sobic.010G173800	1.30712	3.68332	5e-05	0.00130466	beta-galactosidase precursor, putative, expressed
XLOC_030211	Sobic.009G201500	1.30653	3.97704	5e-05	0.00130466	heat shock protein 101, putative, expressed
XLOC_009910	Sobic.002G421200	1.30603	2.92766	5e-05	0.00130466	IN2-1 protein, putative, expressed
XLOC_019962	Sobic.005G092500	1.30387	3.57007	5e-05	0.00130466	cycloartenol synthase, putative, expressed
XLOC_023487	Sobic.006G274700	1.30331	2.9178	5e-05	0.00130466	expressed protein
XLOC_004767	Sobic.001G382100	1.30118	2.50411	5e-05	0.00130466	photosystem II 11 kD protein, putative, expressed
XLOC_029012	Sobic.009G224800	1.29643	3.30966	5e-05	0.00130466	MATE efflux family protein, putative, expressed
XLOC_001186	Sobic.001G230700	1.29618	3.77321	5e-05	0.00130466	RING finger and CHY zinc finger domain-containing protein 1, putative, expressed
XLOC_031724	Sobic.010G232500	1.29539	1.93188	0.00165	0.0198615	peroxidase precursor, putative, expressed
XLOC_007050	Sobic.002G286700	1.29486	1.79941	0.00425	0.0383344	lysM domain-containing GPI-anchored protein precursor, putative, expressed
XLOC_002583	Sobic.001G497700	1.29388	3.42568	5e-05	0.00130466	late embryogenesis abundant protein D-34, putative, expressed
XLOC_031203	Sobic.010G136300	1.2938	3.38039	5e-05	0.00130466	osMFT1 MFT-Like1 homologous to Mother of FT and TFL1 gene; contains Pfam profile PF01161: Phosphatidylethanolamine-binding protein, expressed
XLOC_009636	Sobic.002G366100	1.29371	3.54502	5e-05	0.00130466	NAD dependent epimerase/dehydratase family protein, putative, expressed
XLOC_000799	Sobic.001G156100	1.29051	4.01677	5e-05	0.00130466	aminotransferase, putative, expressed
XLOC_031747	Sobic.010G237100	1.28881	2.40928	0.0001	0.00230508
XLOC_006861	Sobic.002G245100	1.2876	1.78121	0.0048	0.0416628	pirin, putative, expressed
XLOC_021442	Sobic.006G160700	1.28559	1.8575	0.00185	0.0214396	glycosyl hydrolases, putative, expressed
XLOC_027845	Sobic.008G191200	1.28551	1.9242	0.00285	0.028885	ATPase 3, putative, expressed
XLOC_006652	Sobic.002G206600	1.28513	2.12478	0.00045	0.00780372	class I glutamine amidotransferase, putative, expressed
XLOC_015840	Sobic.004G247000	1.28507	4.01711	5e-05	0.00130466	glutamine synthetase, catalytic domain containing protein, expressed
XLOC_009763	Sobic.002G393100	1.28465	3.79969	5e-05	0.00130466	dehydrogenase/reductase, putative, expressed
XLOC_001007	Sobic.001G193600	1.28278	3.651	5e-05	0.00130466	cystathionine gamma-synthase, putative, expressed
XLOC_009589	Sobic.002G356800	1.28237	3.50975	5e-05	0.00130466	GDSL-like lipase/acylhydrolase, putative, expressed
XLOC_030353	Sobic.009G231500	1.28006	3.65278	5e-05	0.00130466	expressed protein
XLOC_017580	Sobic.004G234300	1.27988	2.31625	0.00065	0.01017	DUF581 domain containing protein, expressed
XLOC_030088	Sobic.009G177400	1.27954	2.5021	0.0001	0.00230508	leucine-rich repeat family protein, putative, expressed
XLOC_017501	Sobic.004G218900	1.27943	1.82864	0.00395	0.0363902	alcohol oxidase, putative, expressed
XLOC_025085	Sobic.007G064400	1.27746	3.78508	5e-05	0.00130466	glycosyl transferase 8 domain containing protein, putative, expressed
XLOC_029373	Sobic.009G036000	1.27691	1.97269	0.00175	0.020651	OsRCI2-6 - Hydrophobic protein LTI6B, expressed
XLOC_026672	Sobic.008G159250	1.27598	3.98528	5e-05	0.00130466
XLOC_005818	Sobic.002G041200	1.27562	3.31524	5e-05	0.00130466	tyrosine aminotransferase, putative, expressed
XLOC_005660	Sobic.002G007200	1.27448	2.77896	5e-05	0.00130466	plastocyanin-like domain containing protein, putative, expressed
XLOC_013757	Sobic.003G295600	1.27376	3.96099	5e-05	0.00130466	DUF1264 domain containing protein, putative, expressed
XLOC_009445	Sobic.002G328300	1.27289	3.63397	5e-05	0.00130466	glucan endo-1,3-beta-glucosidase precursor, putative, expressed
XLOC_021457	Sobic.006G163900	1.2713	2.18599	0.0005	0.00841884	homeobox associated leucine zipper, putative, expressed
XLOC_020991	Sobic.006G069300	1.27102	3.444	5e-05	0.00130466	bifunctional monodehydroascorbate reductase and carbonic anhydrasenectarin-3 precursor, putative, expressed
XLOC_030717	Sobic.010G044500	1.26738	3.21565	5e-05	0.00130466	GDSL-like lipase/acylhydrolase, putative, expressed
XLOC_014045	Sobic.003G350400	1.26652	3.78406	5e-05	0.00130466	thaumatin, putative, expressed
XLOC_030327	Sobic.009G227201	1.26394	3.28837	5e-05	0.00130466	purine permease, putative, expressed
XLOC_011066	Sobic.003G213000	1.26249	2.50379	5e-05	0.00130466	nodulin MtN3 family protein, putative, expressed
XLOC_024252	Sobic.007G128000	1.26215	2.27394	0.0007	0.0107129	cytochrome P450, putative, expressed
XLOC_004864	Sobic.001G400700	1.2615	1.74839	0.0037	0.0347734	pathogenesis-related Bet v I family protein, putative, expressed
XLOC_017538	Sobic.004G225900	1.26119	2.1659	0.00075	0.0113133	GEM, putative, expressed
XLOC_013650	Sobic.003G273000	1.25938	1.7223	0.00495	0.042569	hydrolase, putative, expressed
XLOC_004256	Sobic.001G280700	1.25818	2.28899	0.00015	0.00323154	acyl-desaturase, chloroplast precursor, putative, expressed
XLOC_029112	Sobic.009G243400	1.25793	2.27151	0.00045	0.00780372	cinnamoyl-CoA reductase-related, putative, expressed
XLOC_005924	Sobic.002G062100	1.25526	2.90835	5e-05	0.00130466	exostosin family protein, putative, expressed
XLOC_000338	Sobic.001G066000	1.25423	1.74266	0.00495	0.042569	glutathione S-transferase, putative, expressed
XLOC_002146	Sobic.001G412800	1.25354	3.59106	5e-05	0.00130466	IN2-1 protein, putative, expressed
XLOC_031806	Sobic.010G248100	1.25153	3.78439	5e-05	0.00130466	ATEXO70G1, putative, expressed
XLOC_025072	Sobic.007G061100	1.25008	2.07691	0.0013	0.0169606	transcription factor, putative, expressed
XLOC_024947	Sobic.007G036600	1.25001	2.15422	0.00085	0.0123773	expressed protein
XLOC_003014	Sobic.001G040200	1.24998	3.51856	5e-05	0.00130466	NAC domain-containing protein 67, putative, expressed
XLOC_006847	Sobic.002G241700	1.24907	1.75981	0.00425	0.0383344	phosphatidylinositol transfer, putative, expressed
XLOC_011418	Sobic.003G277500	1.24693	2.58784	5e-05	0.00130466	methyltransferase, putative, expressed
XLOC_011418	Sobic.003G277400	1.24693	2.58784	5e-05	0.00130466	violaxanthin de-epoxidase, putative, expressed
XLOC_024610	Sobic.007G194800	1.24681	3.73981	5e-05	0.00130466	triacylglycerol lipase precursor, putative, expressed
XLOC_011482	Sobic.003G287500	1.24653	2.26198	0.00035	0.0064489	anthocyanidin 5,3-O-glucosyltransferase, putative, expressed
XLOC_008200	Sobic.002G078800	1.24621	3.68229	5e-05	0.00130466	LTPL169 - Protease inhibitor/seed storage/LTP family protein precursor, expressed
XLOC_007595	Sobic.002G391100	1.24528	3.85307	5e-05	0.00130466	peroxiredoxin, putative, expressed
XLOC_033318	Sobic.010G267600	1.24454	1.94025	0.0019	0.0217787	senescence-associated protein, putative, expressed
XLOC_025498	Sobic.007G156300	1.24302	3.52812	5e-05	0.00130466	cytochrome P450, putative, expressed
XLOC_026859	Sobic.008G003200	1.24161	2.79935	5e-05	0.00130466	fatty acid desaturase, putative, expressed
XLOC_011507	Sobic.003G291200	1.24097	2.09724	0.00065	0.01017	OsIAA6 - Auxin-responsive Aux/IAA gene family member, expressed
XLOC_024821	Sobic.007G011700	1.24041	1.88014	0.0027	0.0279549	non-lysosomal glucosylceramidase, putative, expressed
XLOC_008361	Sobic.002G111400	1.23999	3.68714	5e-05	0.00130466	heavy metal-associated domain containing protein, expressed
XLOC_009873	Sobic.002G413200	1.23963	2.22411	0.00035	0.0064489	glucosyltransferase, putative, expressed
XLOC_013476	Sobic.003G237201	1.23819	2.17928	0.0008	0.0118234	GRAS family transcription factor domain containing protein, expressed
XLOC_001683	Sobic.001G319500	1.23762	2.48014	5e-05	0.00130466	glutathione S-transferase, putative, expressed
XLOC_003667	Sobic.001G165600	1.2367	2.56264	5e-05	0.00130466	THION2 - Plant thionin family protein precursor, expressed
XLOC_005063	Sobic.001G438600	1.23596	2.91964	5e-05	0.00130466	dihydrodipicolinate reductase, putative, expressed
XLOC_024419	Sobic.007G154701	1.23559	2.94687	5e-05	0.00130466	MORN repeat domain containing protein, expressed
XLOC_023549	Sobic.007G003500	1.23309	3.81185	5e-05	0.00130466	cytochrome P450, putative, expressed
XLOC_009064	Sobic.002G253500	1.2329	3.75355	5e-05	0.00130466	FAD dependent oxidoreductase domain containing protein, expressed
XLOC_011849	Sobic.003G360900	1.23157	2.26308	0.00075	0.0113133	cytochrome P450, putative, expressed
XLOC_006264	Sobic.002G133100	1.23098	2.737	5e-05	0.00130466	prephenate dehydratase domain containing protein, expressed
XLOC_004063	Sobic.001G243000	1.23014	2.21523	0.00065	0.01017	heat stress transcription factor, putative, expressed
XLOC_002289	Sobic.001G438800	1.22779	2.57971	0.00015	0.00323154	armadillo/beta-catenin repeat family protein, putative, expressed
XLOC_025489	Sobic.007G155000	1.22631	1.67737	0.0047	0.0410493	bifunctional monodehydroascorbate reductase and carbonic anhydrasenectarin-3 precursor, putative, expressed
XLOC_002495	Sobic.001G481100	1.22606	2.512	0.0001	0.00230508	DUF581 domain containing protein, expressed
XLOC_002009	Sobic.001G383100	1.22277	3.40632	5e-05	0.00130466	metallo-beta-lactamase family protein, putative, expressed
XLOC_009859	Sobic.002G409300	1.22134	3.44963	5e-05	0.00130466	expressed protein
XLOC_020416	Sobic.005G184500	1.22046	1.93625	0.0017	0.0202601
XLOC_017191	Sobic.004G157800	1.22016	1.93515	0.002	0.0226622	LITAF-domain-containing protein, putative, expressed
XLOC_002197	Sobic.001G423100	1.21945	3.08002	5e-05	0.00130466	expressed protein
XLOC_031241	Sobic.010G143900	1.219	2.30042	0.00025	0.00490198	glycosyltransferase protein, putative, expressed
XLOC_026614	Sobic.008G149900	1.21864	2.55877	5e-05	0.00130466	expressed protein
XLOC_005035	Sobic.001G431200	1.2173	3.04405	5e-05	0.00130466	glyoxal oxidase-related, putative, expressed
XLOC_013475	Sobic.003G237000	1.21707	2.23699	0.0005	0.00841884	sulfate transporter, putative, expressed
XLOC_022300	Sobic.006G046000	1.21269	2.52213	0.0001	0.00230508
XLOC_032383	Sobic.010G084700	1.21268	1.87045	0.00255	0.026916	12-oxophytodienoate reductase, putative, expressed
XLOC_013763	Sobic.003G296600	1.21176	2.07474	0.00085	0.0123773	coiled-coil domain-containing protein 25, putative, expressed
XLOC_001567	Sobic.001G297800	1.21164	2.64722	0.00025	0.00490198	expressed protein
XLOC_018594	Sobic.005G074800	1.20942	2.39888	0.0002	0.00409854	LTPL33 - Protease inhibitor/seed storage/LTP family protein precursor, expressed
XLOC_032478	Sobic.010G101200	1.20687	3.16726	5e-05	0.00130466	B12D protein, putative, expressed
XLOC_006621	Sobic.002G201900	1.20633	3.28597	5e-05	0.00130466	transporter family protein, putative, expressed
XLOC_007406	Sobic.002G356300	1.20582	2.27855	0.0004	0.00715064	expressed protein
XLOC_016437	Sobic.004G002600	1.20563	2.8227	5e-05	0.00130466	rhodanese-like domain containing protein, putative, expressed
XLOC_025816	Sobic.007G219900	1.20555	3.53946	5e-05	0.00130466	uncharacterized glycosyltransferase, putative, expressed
XLOC_011382	Sobic.003G270200	1.20492	3.56479	5e-05	0.00130466	dehydrin family protein, expressed
XLOC_011382	Sobic.003G270100	1.20492	3.56479	5e-05	0.00130466	dehydrin family protein, expressed
XLOC_005794	Sobic.002G035200	1.20445	2.75415	5e-05	0.00130466	transporter family protein, putative, expressed
XLOC_015056	Sobic.004G099700	1.20397	1.77488	0.00465	0.0407184	receptor-like protein kinase 5 precursor, putative, expressed
XLOC_008228	Sobic.002G083200	1.20166	2.55357	0.0002	0.00409854	metal cation transporter, putative, expressed
XLOC_006327	Sobic.002G143300	1.20153	2.43531	5e-05	0.00130466	expressed protein
XLOC_013980	Sobic.003G336700	1.20091	1.76258	0.0047	0.0410493	expressed protein
XLOC_008558	Sobic.002G150766	1.20068	1.80707	0.00135	0.0173834
XLOC_003584	Sobic.001G148300	1.19902	1.99052	0.0018	0.0210782	glucan endo-1,3-beta-glucosidase precursor, putative, expressed
XLOC_016278	Sobic.004G331800	1.19796	1.73209	0.00565	0.0467007	alginate regulatory protein AlgP, putative, expressed
XLOC_011759	Sobic.003G342000	1.1974	3.58393	5e-05	0.00130466	bet v I allergen family protein, putative, expressed
XLOC_031500	Sobic.010G189700	1.19736	3.60746	5e-05	0.00130466	aspartic proteinase, putative, expressed
XLOC_006460	Sobic.002G169300	1.19345	2.48061	5e-05	0.00130466	transporter family protein, putative, expressed
XLOC_024319	Sobic.007G139900	1.19337	1.99713	0.00155	0.0190955	expressed protein
XLOC_011475	Sobic.003G286700	1.1933	2.46967	5e-05	0.00130466	HSF-type DNA-binding domain containing protein, expressed
XLOC_029885	Sobic.009G137500	1.19325	1.83498	0.00325	0.0316047	glutathione S-transferase, putative, expressed
XLOC_033334	Sobic.010G270300	1.19238	2.89412	5e-05	0.00130466	rhodanese-like domain containing protein, putative, expressed
XLOC_006214	Sobic.002G121300	1.19217	2.63888	0.0002	0.00409854	OsSCP56 - Putative Serine Carboxypeptidase homologue, expressed
XLOC_020615	Sobic.005G228900	1.19067	3.38109	5e-05	0.00130466	glucan endo-1,3-beta-glucosidase precursor, putative, expressed
XLOC_003109	Sobic.001G059800	1.18998	2.16006	0.0004	0.00715064	cupin domain containing protein, expressed
XLOC_021949	Sobic.006G261000	1.1889	2.01694	0.0013	0.0169606	cytochrome P450, putative, expressed
XLOC_029523	Sobic.009G064000	1.18717	2.11079	0.00055	0.00899922	expressed protein
XLOC_004845	Sobic.001G396900	1.1853	2.74825	5e-05	0.00130466	mitochondrial import inner membrane translocase subunit Tim17, putative, expressed
XLOC_015703	Sobic.004G219900	1.18373	1.97118	0.00165	0.0198615	CAMK_CAMK_like.14 - CAMK includes calcium/calmodulin depedent protein kinases, expressed
XLOC_026949	Sobic.008G021800	1.18315	3.3525	5e-05	0.00130466	no apical meristem protein, putative, expressed
XLOC_007575	Sobic.002G387200	1.18141	2.15865	0.00065	0.01017	RNA recognition motif containing protein, putative, expressed
XLOC_019835	Sobic.005G064600	1.17994	2.30166	0.0003	0.00568984	no apical meristem protein, putative, expressed
XLOC_019772	Sobic.005G051700	1.17895	2.1313	0.0006	0.00961144
XLOC_007200	Sobic.002G316900	1.17891	3.42499	5e-05	0.00130466	aconitate hydratase protein, putative, expressed
XLOC_016822	Sobic.004G081900	1.17861	1.71652	0.00445	0.0396279	OsSub12 - Putative Subtilisin homologue, expressed
XLOC_032363	Sobic.010G079700	1.17843	2.21549	0.0004	0.00715064	1-aminocyclopropane-1-carboxylate oxidase homolog 4, putative, expressed
XLOC_019819	Sobic.005G061000	1.17808	3.47182	5e-05	0.00130466	ABC-2 type transporter domain containing protein, expressed
XLOC_010219	Sobic.003G047800	1.17551	2.6707	5e-05	0.00130466	cytokinin-O-glucosyltransferase 3, putative, expressed
XLOC_022747	Sobic.006G132100	1.17085	2.30058	0.0001	0.00230508	CHIT2 - Chitinase family protein precursor, expressed
XLOC_022747	Sobic.006G132000	1.17085	2.30058	0.0001	0.00230508	glycine-rich protein, putative, expressed
XLOC_003873	Sobic.001G208500	1.16937	3.6915	5e-05	0.00130466	aquaporin protein, putative, expressed
XLOC_029571	Sobic.009G071900	1.16934	1.87272	0.0019	0.0217787	LTPL31 - Protease inhibitor/seed storage/LTP family protein precursor, expressed
XLOC_025214	Sobic.007G090442	1.16888	2.09458	0.0009	0.0129151
XLOC_025214	Sobic.007G090439	1.16888	2.09458	0.0009	0.0129151
XLOC_031969	Sobic.010G001600	1.16685	3.37758	5e-05	0.00130466	homogentisate 1,2-dioxygenase, putative, expressed
XLOC_003269	Sobic.001G089000	1.16679	3.51266	5e-05	0.00130466	periplasmic beta-glucosidase precursor, putative, expressed
XLOC_030034	Sobic.009G166801	1.16638	2.33365	0.0001	0.00230508	expressed protein
XLOC_017087	Sobic.004G133600	1.16583	3.63714	5e-05	0.00130466	nodulin MtN3 family protein, putative, expressed
XLOC_002252	Sobic.001G433200	1.164	3.47445	5e-05	0.00130466	beta-galactosidase precursor, putative, expressed
XLOC_021367	Sobic.006G147450	1.16348	2.65422	5e-05	0.00130466	L-allo-threonine aldolase, putative, expressed
XLOC_016740	Sobic.004G066500	1.16107	3.21768	5e-05	0.00130466	chaperone protein clpB 1, putative, expressed
XLOC_014681	Sobic.004G028900	1.15914	1.84667	0.00345	0.0330901	expressed protein
XLOC_029476	Sobic.009G054500	1.15898	3.32428	5e-05	0.00130466	lipase, putative, expressed
XLOC_024300	Sobic.007G137300	1.15766	1.65982	0.00535	0.045086	myb-like DNA-binding domain containing protein, expressed
XLOC_021166	Sobic.006G104900	1.15659	2.93167	5e-05	0.00130466	aldose 1-epimerase, putative, expressed
XLOC_027929	Sobic.009G016633	1.15585	1.68144	0.00605	0.0490184	expressed protein
XLOC_008945	Sobic.002G227900	1.15227	1.80227	0.0039	0.0361875	gibberellin receptor GID1L2, putative, expressed
XLOC_033479	Sobic.K043500	1.15172	2.93345	5e-05	0.00130466	myb-like DNA-binding domain containing protein, putative, expressed
XLOC_028740	Sobic.009G173800	1.15026	1.80908	0.0037	0.0347734	RING-H2 finger protein, putative, expressed
XLOC_010736	Sobic.003G152000	1.15021	2.10345	0.0005	0.00841884	peroxidase precursor, putative, expressed
XLOC_027173	Sobic.008G064100	1.15003	2.24354	0.00045	0.00780372	flavin monooxygenase, putative, expressed
XLOC_001477	Sobic.001G280200	1.14983	3.33533	5e-05	0.00130466	OsSCP44 - Putative Serine Carboxypeptidase homologue, expressed
XLOC_011483	Sobic.003G287600	1.14724	1.92504	0.00215	0.023863	anthocyanidin 5,3-O-glucosyltransferase, putative, expressed
XLOC_006583	Sobic.002G193000	1.14633	2.61	5e-05	0.00130466	EARLY flowering protein, putative, expressed
XLOC_019073	Sobic.005G153600	1.14584	2.57529	5e-05	0.00130466	DEF1 - Defensin and Defensin-like DEFL family, expressed
XLOC_004710	Sobic.001G372100	1.14575	2.34143	0.0001	0.00230508	beta-amylase, putative, expressed
XLOC_018996	Sobic.005G138500	1.14521	2.50086	0.0001	0.00230508	expressed protein
XLOC_026166	Sobic.008G062200	1.14091	3.37421	5e-05	0.00130466	dehydrogenase E1 component domain containing protein, expressed
XLOC_007670	Sobic.002G408100	1.13981	2.39859	5e-05	0.00130466	transporter, monovalent cation:proton antiporter-2 family, putative, expressed
XLOC_000195	Sobic.001G037000	1.13899	3.14077	5e-05	0.00130466	PHD finger protein, putative, expressed
XLOC_028257	Sobic.009G078900	1.13874	2.56793	5e-05	0.00130466	GDSL-like lipase/acylhydrolase, putative, expressed
XLOC_010919	Sobic.003G186500	1.1383	3.10519	5e-05	0.00130466	N-rich protein, putative, expressed
XLOC_029939	Sobic.009G148800	1.13826	2.68358	5e-05	0.00130466	peptide transporter, putative, expressed
XLOC_003854	Sobic.001G205800	1.13774	2.92938	5e-05	0.00130466	lanC-like protein 2, putative, expressed
XLOC_029605	Sobic.009G079300	1.13745	2.2214	0.0003	0.00568984	receptor protein kinase-like, putative, expressed
XLOC_011622	Sobic.003G316400	1.13638	2.13561	0.00055	0.00899922	expressed protein
XLOC_032821	Sobic.010G166700	1.13563	2.316	0.0001	0.00230508	thaumatin, putative, expressed
XLOC_027443	Sobic.008G109700	1.13524	3.38226	5e-05	0.00130466	oxidoreductase, 2OG-Fe oxygenase family protein, putative, expressed
XLOC_002595	Sobic.001G499600	1.13326	2.4722	5e-05	0.00130466	thioredoxin, putative, expressed
XLOC_017508	Sobic.004G220300	1.13284	2.96971	5e-05	0.00130466	phenylalanine ammonia-lyase, putative, expressed
XLOC_002962	Sobic.001G028800	1.13086	3.07722	5e-05	0.00130466	expressed protein
XLOC_016249	Sobic.004G325900	1.1295	3.25869	5e-05	0.00130466	trehalose-6-phosphate synthase, putative, expressed
XLOC_020889	Sobic.006G050600	1.12864	2.45073	0.00015	0.00323154	expressed protein
XLOC_006458	Sobic.002G168600	1.12844	1.92038	0.0014	0.017863	nucleobase-ascorbate transporter, putative, expressed
XLOC_001734	Sobic.001G328900	1.12797	2.38916	5e-05	0.00130466	PME/invertase inhibitor, putative, expressed
XLOC_022811	Sobic.006G143900	1.12513	1.97667	0.00145	0.0183064	transporter family protein, putative, expressed
XLOC_004886	Sobic.001G404300	1.12378	1.90781	0.00215	0.023863	RPGR, putative, expressed
XLOC_021513	Sobic.006G174400	1.12343	1.91045	0.0021	0.0234943	cis-zeatin O-glucosyltransferase, putative, expressed
XLOC_019554	Sobic.005G012200	1.12046	1.92418	0.0007	0.0107129	STE_PAK_Ste20_Slob_Wnk.3 - STE kinases include homologs to sterile 7, sterile 11 and sterile 20 from yeast, expressed
XLOC_010014	Sobic.003G012300	1.12027	2.3743	5e-05	0.00130466	mitochondrial carrier protein, putative, expressed
XLOC_022881	Sobic.006G157700	1.1189	2.88462	5e-05	0.00130466	glycosyl hydrolase family 3 protein, putative, expressed
XLOC_023050	Sobic.006G191600	1.11879	2.05759	0.0008	0.0118234	expressed protein
XLOC_022469	Sobic.006G081200	1.1173	2.97966	5e-05	0.00130466	phospholipase C, putative, expressed
XLOC_005327	Sobic.001G488200	1.11684	3.38442	5e-05	0.00130466	aminotransferase, putative, expressed
XLOC_013660	Sobic.003G275300	1.11671	2.40498	5e-05	0.00130466	cytidine/deoxycytidylate deaminase, putative, expressed
XLOC_004857	Sobic.001G399100	1.11355	2.09557	0.0011	0.0149671	peroxisomal biogenesis factor 11, putative, expressed
XLOC_011680	Sobic.003G327700	1.11332	2.03796	0.00105	0.0144625	cysteine proteinase inhibitor precursor protein, putative, expressed
XLOC_030430	Sobic.009G247900	1.113	2.76903	5e-05	0.00130466	late embryogenesis abundant protein, putative, expressed
XLOC_006863	Sobic.002G245400	1.11293	1.70692	0.00525	0.0444887	citrate transporter, putative, expressed
XLOC_029651	Sobic.009G088800	1.1115	2.03779	0.0009	0.0129151	aminotransferase domain containing protein, putative, expressed
XLOC_020536	Sobic.005G210100	1.11016	2.65279	5e-05	0.00130466	uncharacterized glycosyltransferase, putative, expressed
XLOC_020906	Sobic.006G053200	1.11012	3.31989	5e-05	0.00130466	transposon protein, putative, unclassified, expressed
XLOC_025474	Sobic.007G151400	1.11	2.147	0.0009	0.0129151	cytokinin dehydrogenase precursor, putative, expressed
XLOC_006539	Sobic.002G183200	1.10975	2.28106	0.00015	0.00323154	expressed protein
XLOC_019510	Sobic.005G003200	1.10974	2.73807	5e-05	0.00130466	asparagine synthetase, putative, expressed
XLOC_020457	Sobic.005G193180	1.10721	3.06105	5e-05	0.00130466
XLOC_011832	Sobic.003G357600	1.10712	2.10099	0.00055	0.00899922	laccase precursor protein, putative, expressed
XLOC_009144	Sobic.002G268200	1.10703	1.8946	0.0029	0.0292331	glycosyl hydrolase family 29, putative, expressed
XLOC_021808	Sobic.006G232500	1.10626	1.90213	0.0022	0.0242737	nuclease PA3, putative, expressed
XLOC_006869	Sobic.002G246600	1.10273	2.08258	0.0007	0.0107129	helix-loop-helix DNA-binding domain containing protein, expressed
XLOC_022827	Sobic.006G146000	1.10273	2.24165	0.0001	0.00230508	Os4bglu16 - monolignol beta-glucoside homologue, expressed
XLOC_015891	Sobic.004G255600	1.09973	1.85169	0.00275	0.0282463	neutral/alkaline invertase, putative, expressed
XLOC_016003	Sobic.004G278000	1.09947	1.94316	0.0019	0.0217787	expressed protein
XLOC_024731	Sobic.007G217700	1.09938	2.82355	5e-05	0.00130466	WRKY30, expressed
XLOC_024236	Sobic.007G124200	1.09814	2.15859	0.0009	0.0129151	uncharacterized glycosyl hydrolase Rv2006/MT2062, putative, expressed
XLOC_006490	Sobic.002G175500	1.09737	1.93232	0.0016	0.0194829	OsSCP44 - Putative Serine Carboxypeptidase homologue, expressed
XLOC_023490	Sobic.006G275100	1.09677	1.20269	0.00065	0.01017	mitochondrial carrier protein, putative, expressed
XLOC_001719	Sobic.001G326000	1.09676	3.29305	5e-05	0.00130466	expressed protein
XLOC_022846	Sobic.006G148800	1.09629	2.49503	5e-05	0.00130466	phenylalanine ammonia-lyase, putative, expressed
XLOC_017870	Sobic.004G288900	1.09615	1.90923	0.00215	0.023863	protein kinase, putative, expressed
XLOC_003836	Sobic.001G203200	1.09593	2.69815	5e-05	0.00130466	E2F-related protein, putative, expressed
XLOC_016444	Sobic.004G005000	1.09493	1.95365	0.0018	0.0210782	RNA recognition motif containing protein, putative, expressed
XLOC_016403	Sobic.004G354600	1.094	2.8609	5e-05	0.00130466	expressed protein
XLOC_019674	Sobic.005G033000	1.09345	2.84838	5e-05	0.00130466	ribose-5-phosphate isomerase A, putative, expressed
XLOC_009996	Sobic.003G007900	1.09185	2.61296	5e-05	0.00130466	phosphorylase domain containing protein, putative, expressed
XLOC_018003	Sobic.004G312500	1.08325	2.02023	0.0012	0.0159911	nitrate reductase, putative, expressed
XLOC_011139	Sobic.003G227900	1.08217	2.41293	5e-05	0.00130466	cytochrome P450 72A1, putative, expressed
XLOC_027416	Sobic.008G105500	1.08154	2.00972	0.00115	0.0154845	ureide permease, putative, expressed
XLOC_012277	Sobic.003G000600	1.08147	2.52557	5e-05	0.00130466	WRKY1, expressed
XLOC_022565	Sobic.006G100700	1.08131	1.36612	0.00565	0.0467007	expressed protein
XLOC_005812	Sobic.002G039500	1.08038	2.81637	5e-05	0.00130466	expressed protein
XLOC_024026	Sobic.007G091200	1.07532	2.00572	0.0008	0.0118234	wax synthase isoform 1, putative, expressed
XLOC_000443	Sobic.001G087700	1.07466	2.71283	5e-05	0.00130466	oligopeptide transporter, putative, expressed
XLOC_022768	Sobic.006G135800	1.07141	1.94329	0.00145	0.0183064	retrotransposon protein, putative, unclassified, expressed
XLOC_018587	Sobic.005G072500	1.07109	2.88898	5e-05	0.00130466	amino acid transporter, putative, expressed
XLOC_007736	Sobic.002G421400	1.07091	3.25738	5e-05	0.00130466	no apical meristem protein, putative, expressed
XLOC_023538	Sobic.007G001600	1.069	3.36035	5e-05	0.00130466	LTPL151 - Protease inhibitor/seed storage/LTP family protein precursor, expressed
XLOC_002513	Sobic.001G485200	1.06894	2.6232	5e-05	0.00130466	AP2 domain containing protein, expressed
XLOC_011555	Sobic.003G300800	1.06798	2.13274	0.00025	0.00490198	gibberellin 2-beta-dioxygenase, putative, expressed
XLOC_014195	Sobic.003G379700	1.06726	3.28441	5e-05	0.00130466	No apical meristem protein, putative, expressed
XLOC_005289	Sobic.001G480550	1.067	2.34521	0.0001	0.00230508	amine oxidase, flavin-containing, domain containing protein, expressed
XLOC_030227	Sobic.009G205100	1.06624	3.16051	5e-05	0.00130466	zinc finger/CCCH transcription factor, putative, expressed
XLOC_004027	Sobic.001G237100	1.06623	1.76112	0.00315	0.0310091	lectin-like receptor kinase, putative, expressed
XLOC_005232	Sobic.001G469300	1.0657	2.98062	5e-05	0.00130466	cupin domain containing protein, expressed
XLOC_013658	Sobic.003G274700	1.0656	2.17328	0.00055	0.00899922	lipase, putative, expressed
XLOC_002886	Sobic.001G012800	1.06403	2.04396	0.0009	0.0129151	regulatory protein, putative, expressed
XLOC_032351	Sobic.010G076600	1.06069	1.76328	0.00395	0.0363902	tyrosine protein kinase domain containing protein, putative, expressed
XLOC_032670	Sobic.010G137400	1.06002	2.43884	5e-05	0.00130466	cysteine-rich receptor-like protein kinase 10 precursor, putative, expressed
XLOC_009687	Sobic.002G379200	1.05986	2.20828	0.00025	0.00490198	dehydrogenase, putative, expressed
XLOC_009687	Sobic.002G379100	1.05986	2.20828	0.00025	0.00490198	dehydrogenase, putative, expressed
XLOC_009687	Sobic.002G379000	1.05986	2.20828	0.00025	0.00490198	cytochrome c oxidase subunit, putative, expressed
XLOC_003498	Sobic.001G131001	1.05901	1.92994	0.0016	0.0194829	N-acetylglucosaminyltransferase, putative, expressed
XLOC_008983	Sobic.002G238300	1.05764	1.63238	0.00315	0.0310091	CSLE6 - cellulose synthase-like family E, expressed
XLOC_007409	Sobic.002G357000	1.05749	2.26611	5e-05	0.00130466	peroxidase precursor, putative, expressed
XLOC_001475	Sobic.001G280000	1.05747	3.28747	5e-05	0.00130466	OsSCP46 - Putative Serine Carboxypeptidase homologue, expressed
XLOC_003760	Sobic.001G185600	1.05747	2.50134	5e-05	0.00130466	MATE efflux family protein, putative, expressed
XLOC_006834	Sobic.002G239700	1.05603	2.69468	5e-05	0.00130466	receptor-like protein kinase 2 precursor, putative, expressed
XLOC_007897	Sobic.002G021132	1.054	1.89422	0.0019	0.0217787	phytosulfokines precursor, putative, expressed
XLOC_017509	Sobic.004G220400	1.05312	3.25733	5e-05	0.00130466	phenylalanine ammonia-lyase, putative, expressed
XLOC_022809	Sobic.006G143600	1.05254	3.28348	5e-05	0.00130466	caleosin related protein, putative, expressed
XLOC_013431	Sobic.003G226000	1.0519	2.88153	5e-05	0.00130466	polygalacturonase, putative, expressed
XLOC_020226	Sobic.005G146200	1.05187	1.94004	0.00115	0.0154845
XLOC_028276	Sobic.009G082200	1.04876	2.41562	0.0001	0.00230508	TKL_IRAK_DUF26-lc22 - DUF26 kinases have homology to DUF26 containing loci, expressed
XLOC_032534	Sobic.010G110700	1.04717	2.35099	5e-05	0.00130466	AMP-binding enzyme, putative, expressed
XLOC_004408	Sobic.001G311000	1.04655	2.19239	0.00045	0.00780372	expansin precursor, putative, expressed
XLOC_025564	Sobic.007G171000	1.04535	3.0996	5e-05	0.00130466	monodehydroascorbate reductase, putative, expressed
XLOC_001869	Sobic.001G355000	1.04168	1.78094	0.0034	0.0328354	CS domain containing protein, putative, expressed
XLOC_000773	Sobic.001G151200	1.0401	1.75776	0.0038	0.0353965	anthranilate phosphoribosyltransferase, putative, expressed
XLOC_016300	Sobic.004G335500	1.0395	2.90727	5e-05	0.00130466	OsSCP1 - Putative Serine Carboxypeptidase homologue, expressed
XLOC_030272	Sobic.009G213600	1.03823	1.98839	0.0009	0.0129151	green ripe-like, putative, expressed
XLOC_033197	Sobic.010G246200	1.03732	1.64349	0.00525	0.0444887	ABC transporter, ATP-binding protein, putative, expressed
XLOC_012938	Sobic.003G129600	1.03681	1.75602	0.00435	0.0390478
XLOC_021175	Sobic.006G106700	1.03539	1.76836	0.0027	0.0279549	transmembrane amino acid transporter protein, putative, expressed
XLOC_028161	Sobic.009G061400	1.03527	1.89129	0.0032	0.0312633	leucine-rich repeat receptor protein kinase EXS precursor, putative, expressed
XLOC_024351	Sobic.007G144300	1.03457	2.5215	5e-05	0.00130466	trehalose-6-phosphate synthase, putative, expressed
XLOC_004981	Sobic.001G422100	1.03294	2.41196	0.00015	0.00323154	haloacid dehalogenase-like hydrolase family protein, putative, expressed
XLOC_032963	Sobic.010G199900	1.03284	1.86868	0.0026	0.0272554	extracellular ligand-gated ion channel, putative, expressed
XLOC_013546	Sobic.003G251200	1.03236	1.77223	0.00395	0.0363902	S-locus-like receptor protein kinase, putative, expressed
XLOC_017707	Sobic.004G257700	1.03154	1.81336	0.00275	0.0282463	aspartic proteinase nepenthesin-1 precursor, putative, expressed
XLOC_021872	Sobic.006G244500	1.03143	2.92107	5e-05	0.00130466	nuclease PA3, putative, expressed
XLOC_004371	Sobic.001G304700	1.02948	3.15042	5e-05	0.00130466	proline oxidase, mitochondrial precursor, putative, expressed
XLOC_005303	Sobic.001G482700	1.02671	2.0224	0.00055	0.00899922	ZIM domain containing protein, putative, expressed
XLOC_007397	Sobic.002G355100	1.0239	2.0677	0.00055	0.00899922	STE_PAK_Ste20_Slob_Wnk.5 - STE kinases include homologs to sterile 7, sterile 11 and sterile 20 from yeast, expressed
XLOC_002022	Sobic.001G385900	1.02274	3.16073	5e-05	0.00130466	stress responsive protein, putative, expressed
XLOC_012975	Sobic.003G136200	1.02104	2.81742	5e-05	0.00130466	Cupin domain containing protein, expressed
XLOC_022599	Sobic.006G107900	1.02049	2.047	0.00045	0.00780372	uncharacterized Cys-rich domain containing protein, putative, expressed
XLOC_011090	Sobic.003G217632	1.02022	2.22612	0.00035	0.0064489	expressed protein
XLOC_022986	Sobic.006G178500	1.0198	1.83556	0.00175	0.020651	transmembrane amino acid transporter protein, putative, expressed
XLOC_006803	Sobic.002G234400	1.01677	1.89256	0.0017	0.0202601	white-brown complex homolog protein 11, putative, expressed
XLOC_005064	Sobic.001G439000	1.01581	2.66755	5e-05	0.00130466	transmembrane amino acid transporter protein, putative, expressed
XLOC_005210	Sobic.001G465100	1.01466	2.96477	5e-05	0.00130466	hydrolase, alpha/beta fold family domain containing protein, expressed
XLOC_024381	Sobic.007G148300	1.01189	2.82162	5e-05	0.00130466	ferric reductase, putative, expressed
XLOC_010022	Sobic.003G013600	1.01061	3.02818	5e-05	0.00130466	expressed protein
XLOC_014177	Sobic.003G376000	1.01047	2.98392	5e-05	0.00130466	amino acid transporter, putative, expressed
XLOC_008506	Sobic.002G140600	1.00935	2.19351	0.0003	0.00568984	dynamin family protein, putative, expressed
XLOC_005006	Sobic.001G426000	1.00889	2.00371	0.0008	0.0118234	hsp20/alpha crystallin family protein, putative, expressed
XLOC_009472	Sobic.002G333600	1.00832	2.60532	5e-05	0.00130466	universal stress protein domain containing protein, putative, expressed
XLOC_021561	Sobic.006G185500	1.00598	2.28453	0.0002	0.00409854	uncharacterized membrane protein, putative, expressed
XLOC_014390	Sobic.003G416500	1.00346	1.70133	0.00595	0.0484418	SRC2 protein, putative, expressed
XLOC_016279	Sobic.004G332000	1.00296	1.84881	0.002	0.0226622	alpha-1,6-mannosyl-glycoprotein 2-beta-N-acetylglucosaminyltransferase, putative, expressed
XLOC_028154	Sobic.009G060100	1.00296	1.81379	0.00295	0.0295951	alliin lyase precursor, putative, expressed
XLOC_005926	Sobic.002G062500	1.00183	3.10541	5e-05	0.00130466	aldehyde dehydrogenase, putative, expressed
XLOC_018760	Sobic.005G102800	1.00014	2.32059	0.0001	0.00230508	OsSCP48 - Putative Serine Carboxypeptidase homologue, expressed
XLOC_017904	Sobic.004G294500	1.00003	2.45162	5e-05	0.00130466	expansin precursor, putative, expressed
XLOC_001749	Sobic.001G331401	-2.8389	-1.78555	5e-05	0.00130466	expressed protein
XLOC_004493	Sobic.001G327000	-2.63105	-2.2799	0.00505	0.0432078	OsFBX157 - F-box domain containing protein, expressed
XLOC_002310	Sobic.001G442700	-2.49263	-2.08979	0.0023	0.0250643	cyclin-J18-like, putative, expressed
XLOC_016658	Sobic.004G047100	-2.38176	-2.64604	0.00125	0.0165134	EH domain-containing protein 1, putative, expressed
XLOC_002169	Sobic.001G417301	-2.35298	-2.24437	0.00395	0.0363902	matrix attachment region binding protein, putative, expressed
XLOC_030620	Sobic.010G023600	-2.23754	-2.19117	0.0037	0.0347734	von Willebrand factor type A domain containing protein, putative, expressed
XLOC_021059	Sobic.006G084500	-2.18048	-1.94471	0.0054	0.0453481	expressed protein
XLOC_014173	Sobic.003G375100	-2.13378	-2.32313	0.0011	0.0149671	snRK1-interacting protein 1, putative, expressed
XLOC_030277	Sobic.009G215000	-2.10604	-3.0476	5e-05	0.00130466
XLOC_021501	Sobic.006G172300	-2.09945	-2.70378	5e-05	0.00130466	MSP domain containing protein, expressed
XLOC_027637	Sobic.008G149450	-2.07016	-2.90038	0.0001	0.00230508
XLOC_006084	Sobic.002G095300	-2.06877	-2.71864	0.00025	0.00490198	deoxynucleoside kinase family, putative, expressed
XLOC_028431	Sobic.009G113800	-2.067	-2.15652	0.00165	0.0198615	Os5bglu20 - beta-glucosidase homologue, similar to G. max isohydroxyurate hydrolase, expressed
XLOC_016633	Sobic.004G043200	-2.03331	-1.84642	0.00055	0.00899922	expressed protein
XLOC_003358	Sobic.001G104300	-2.02393	-1.36533	0.003	0.0298826	differentiation protein, putative, expressed
XLOC_024986	Sobic.007G043100	-2.01696	-2.36677	0.00115	0.0154845	cycloartenol synthase, putative, expressed
XLOC_028905	Sobic.009G205400	-1.97759	-2.15792	0.0022	0.0242737	RING-H2 finger protein ATL2M, putative, expressed
XLOC_023957	Sobic.007G080200	-1.95706	-2.11341	0.00175	0.020651	MBTB21 - Bric-a-Brac, Tramtrack, Broad Complex BTB domain with Meprin and TRAF Homology MATH domain, expressed
XLOC_029856	Sobic.009G131200	-1.95287	-1.85905	0.00285	0.028885	expressed protein
XLOC_018262	Sobic.005G003100	-1.92189	-2.13289	0.00085	0.0123773	expressed protein
XLOC_018262	Sobic.005G003001	-1.92189	-2.13289	0.00085	0.0123773	expressed protein
XLOC_006555	Sobic.002G186200	-1.90851	-1.80285	0.00575	0.0472947	ASC1, putative, expressed
XLOC_019164	Sobic.005G172800	-1.88912	-2.7937	0.0001	0.00230508	expressed protein
XLOC_027351	Sobic.008G095633	-1.87326	-2.13417	0.0024	0.0258689	expressed protein
XLOC_014823	Sobic.004G054900	-1.86489	-2.03915	0.00265	0.0276416	expressed protein
XLOC_024507	Sobic.007G171200	-1.83671	-3.25581	5e-05	0.00130466	dihydrodipicolinate reductase, putative, expressed
XLOC_006154	Sobic.002G109100	-1.82889	-5.2851	5e-05	0.00130466	LTPL42 - Protease inhibitor/seed storage/LTP family protein precursor, expressed
XLOC_032623	Sobic.010G128101	-1.82817	-1.97833	0.0055	0.0458442	exonuclease, putative, expressed
XLOC_020658	Sobic.006G005400	-1.81458	-2.98563	5e-05	0.00130466	retrotransposon protein, putative, unclassified, expressed
XLOC_005819	Sobic.002G041400	-1.81086	-2.63985	0.0001	0.00230508	ATP/GTP binding protein, putative, expressed
XLOC_032164	Sobic.010G040900	-1.80965	-2.09552	0.00235	0.0254442	trafficking protein particle complex subunit 4, putative, expressed
XLOC_007907	Sobic.002G022800	-1.79319	-2.24174	0.0004	0.00715064	OsFBX234 - F-box domain containing protein, expressed
XLOC_001058	Sobic.001G201900	-1.77252	-1.54172	0.00095	0.0134489	folylpolyglutamate synthetase, putative, expressed
XLOC_022707	Sobic.006G124300	-1.7539	-1.9275	0.00375	0.0350668	metalloprotease ATP23, putative, expressed
XLOC_015582	Sobic.004G197900	-1.75308	-2.15886	0.0012	0.0159911
XLOC_014490	Sobic.003G436000	-1.75216	-2.31223	0.0007	0.0107129	expressed protein
XLOC_002267	Sobic.001G435100	-1.75012	-2.09566	0.003	0.0298826	transcription initiation factor IIF, alpha subunit domain containing protein, expressed
XLOC_009037	Sobic.002G249300	-1.74141	-1.98781	0.0028	0.0285852	auxin efflux carrier component, putative, expressed
XLOC_028548	Sobic.009G136000	-1.71738	-2.00313	0.0034	0.0328354	microtubule associated protein, putative, expressed
XLOC_003066	Sobic.001G050400	-1.71636	-1.67624	0.00415	0.0376955	expressed protein
XLOC_000157	Sobic.001G029700	-1.69261	-4.26177	5e-05	0.00130466	ELM2 domain containing protein, putative, expressed
XLOC_028566	Sobic.009G139500	-1.68198	-3.15017	5e-05	0.00130466
XLOC_014738	Sobic.004G038300	-1.67773	-3.53745	5e-05	0.00130466	cycloartenol synthase, putative, expressed
XLOC_004302	Sobic.001G290300	-1.6525	-2.23439	0.00025	0.00490198	GTPase of unknown function domain containing protein, putative, expressed
XLOC_002890	Sobic.001G013400	-1.64585	-2.24781	0.00055	0.00899922	nuf2 family protein, expressed
XLOC_019047	Sobic.005G150200	-1.63878	-2.30273	0.0004	0.00715064	OsFBX1 - F-box domain containing protein, expressed
XLOC_018628	Sobic.005G080050	-1.61673	-1.89271	0.00275	0.0282463	expressed protein
XLOC_008214	Sobic.002G081500	-1.61658	-1.73971	0.00115	0.0154845	glycerol-3-phosphate dehydrogenase, putative, expressed
XLOC_005694	Sobic.002G013200	-1.6165	-1.95697	0.0016	0.0194829	OsFBX234 - F-box domain containing protein, expressed
XLOC_023125	Sobic.006G206500	-1.60119	-2.17877	0.0016	0.0194829	60S ribosomal protein L7, putative, expressed
XLOC_015590	Sobic.004G199400	-1.5934	-1.946	0.0035	0.0333981	pentatricopeptide repeat protein PPR986-12, putative, expressed
XLOC_015678	Sobic.004G215600	-1.58553	-2.42263	5e-05	0.00130466	DEAD/DEAH box helicase domain containing protein, expressed
XLOC_002814	Sobic.001G541300	-1.58197	-2.96501	5e-05	0.00130466	LTPL121 - Protease inhibitor/seed storage/LTP family protein precursor, putative, expressed
XLOC_010743	Sobic.003G153200	-1.56734	-1.67933	0.0057	0.0469984	retrotransposon protein, putative, unclassified, expressed
XLOC_013811	Sobic.003G304700	-1.55763	-2.17747	0.001	0.01398	AGAP003732-PA, putative, expressed
XLOC_002683	Sobic.001G515200	-1.54578	-1.81177	0.001	0.01398
XLOC_000217	Sobic.001G040600	-1.54551	-2.96333	5e-05	0.00130466	DNA topoisomerase 2, putative, expressed
XLOC_025175	Sobic.007G083000	-1.5285	-3.07631	5e-05	0.00130466	transcriptional repressor, putative, expressed
XLOC_006138	Sobic.002G105900	-1.5216	-2.72939	5e-05	0.00130466	OsFBD15 - F-box and FBD domain containing protein, expressed
XLOC_020580	Sobic.005G218000	-1.52039	-1.95868	0.0032	0.0312633	Cyclopropane-fatty-acyl-phospholipid synthase, putative, expressed
XLOC_028790	Sobic.009G184200	-1.52015	-3.179	5e-05	0.00130466	RecF/RecN/SMC N terminal domain containing protein, expressed
XLOC_002037	Sobic.001G388700	-1.5081	-1.94494	0.00295	0.0295951	expressed protein
XLOC_001136	Sobic.001G219700	-1.50208	-2.2274	0.00105	0.0144625	pentatricopeptide, putative, expressed
XLOC_000031	Sobic.001G005200	-1.502	-1.7279	0.003	0.0298826	expressed protein
XLOC_009715	Sobic.002G384300	-1.49532	-2.69944	5e-05	0.00130466	MYB family transcription factor, putative, expressed
XLOC_013620	Sobic.003G265500	-1.49266	-1.848	0.0036	0.0341006	peptidyl-tRNA hydrolase, mitochondrial precursor protein, putative, expressed
XLOC_016805	Sobic.004G078600	-1.48951	-4.17085	5e-05	0.00130466	lipoxygenase, putative, expressed
XLOC_009716	Sobic.002G384400	-1.48323	-1.88726	0.0031	0.0306787	FAD dependent oxidoreductase domain containing protein, expressed
XLOC_020823	Sobic.006G035900	-1.48317	-3.28324	5e-05	0.00130466	ribosomal protein, putative, expressed
XLOC_016221	Sobic.004G321400	-1.46921	-3.34305	5e-05	0.00130466	BRUSHY 1, putative, expressed
XLOC_025168	Sobic.007G082000	-1.46857	-2.00481	0.0015	0.0186297	MBTB21 - Bric-a-Brac, Tramtrack, Broad Complex BTB domain with Meprin and TRAF Homology MATH domain, expressed
XLOC_009320	Sobic.002G300900	-1.46854	-2.82531	5e-05	0.00130466
XLOC_032529	Sobic.010G109700	-1.46724	-1.93068	0.0043	0.0386609	myb-like DNA-binding domain, SHAQKYF class family protein, expressed
XLOC_031824	Sobic.010G252700	-1.46561	-2.23306	0.0007	0.0107129	cullin family domain containing protein, putative, expressed
XLOC_022298	Sobic.006G045700	-1.46256	-2.27076	0.0002	0.00409854
XLOC_024090	Sobic.007G101500	-1.46225	-4.14747	5e-05	0.00130466	glucose-1-phosphate adenylyltransferase large subunit, chloroplast precursor, putative, expressed
XLOC_022982	Sobic.006G178100	-1.4608	-2.07877	0.00175	0.020651	coiled-coil domain-containing protein 139, putative, expressed
XLOC_011628	Sobic.003G318300	-1.45136	-1.58653	0.0002	0.00409854	pentatricopeptide repeat domain containing protein, putative, expressed
XLOC_031406	Sobic.010G174400	-1.44182	-2.34833	0.00025	0.00490198	Cyclopropane-fatty-acyl-phospholipid synthase, putative, expressed
XLOC_018666	Sobic.005G086000	-1.43003	-2.32571	0.0002	0.00409854	nucleoside-triphosphatase, putative, expressed
XLOC_026784	Sobic.008G181400	-1.42157	-2.43622	0.0002	0.00409854	fatty acid hydroxylase, putative, expressed
XLOC_030024	Sobic.009G165600	-1.41307	-1.82296	0.0045	0.0398409	DNA-directed RNA polymerase II subunit RPB9, putative, expressed
XLOC_015045	Sobic.004G098000	-1.40415	-2.33142	0.0002	0.00409854	expressed protein
XLOC_026471	Sobic.008G122500	-1.40381	-2.25057	0.0001	0.00230508	expressed protein
XLOC_018002	Sobic.004G312400	-1.40072	-1.91662	0.0017	0.0202601	Peptidase family C50, putative, expressed
XLOC_001778	Sobic.001G336200	-1.39682	-2.32939	0.0003	0.00568984	cytochrome P450, putative, expressed
XLOC_008374	Sobic.002G113400	-1.39646	-2.88957	5e-05	0.00130466	dnaJ domain containing protein, expressed
XLOC_010608	Sobic.003G125900	-1.39535	-2.46353	0.0003	0.00568984	DNA gyrase subunit B, chloroplast/mitochondrial precursor, putative, expressed
XLOC_013339	Sobic.003G207000	-1.39519	-3.48529	5e-05	0.00130466	expressed protein
XLOC_031482	Sobic.010G186400	-1.39462	-2.76014	5e-05	0.00130466	expressed protein
XLOC_032698	Sobic.010G142700	-1.39154	-1.6613	0.0042	0.0380263
XLOC_020676	Sobic.006G008400	-1.39016	-1.80388	0.00525	0.0444887	receptor protein kinase, putative, expressed
XLOC_008580	Sobic.002G155200	-1.38998	-2.16172	0.00125	0.0165134	peptidyl-prolyl cis-trans isomerase, FKBP-type, putative, expressed
XLOC_011392	Sobic.003G272101	-1.3898	-1.90197	0.0029	0.0292331	fiber protein Fb11, putative, expressed
XLOC_014978	Sobic.004G085100	-1.38529	-4.19708	5e-05	0.00130466	mitochondrial carrier protein, putative, expressed
XLOC_009415	Sobic.002G322000	-1.38497	-1.92837	0.00245	0.0262563	transporter family protein, putative, expressed
XLOC_005611	Sobic.001G542100	-1.38032	-2.84701	5e-05	0.00130466	expansin precursor, putative, expressed
XLOC_008065	Sobic.002G052000	-1.37121	-2.77114	5e-05	0.00130466	early light-induced protein, chloroplast precursor, putative, expressed
XLOC_006854	Sobic.002G243400	-1.36828	-1.86995	0.00305	0.0302551	transporter, monovalent cation:proton antiporter-2 family, putative, expressed
XLOC_021853	Sobic.006G240300	-1.36585	-1.52338	0.0044	0.0393914	expressed protein
XLOC_028432	Sobic.009G113900	-1.35188	-2.67048	5e-05	0.00130466	expressed protein
XLOC_010154	Sobic.003G036200	-1.3424	-1.77952	0.0054	0.0453481	NADP-dependent malic enzyme, chloroplast precursor, putative, expressed
XLOC_028140	Sobic.009G057600	-1.33884	-2.06814	0.0015	0.0186297	B3 DNA binding domain containing protein, expressed
XLOC_027387	Sobic.008G101900	-1.32882	-2.43902	0.00045	0.00780372	plastid division regulator MinE, putative, expressed
XLOC_008187	Sobic.002G075700	-1.32577	-2.20247	0.00055	0.00899922	receptor-like protein kinase 5 precursor, putative, expressed
XLOC_025545	Sobic.007G167800	-1.32074	-3.51593	5e-05	0.00130466	dihydroxy-acid dehydratase, putative, expressed
XLOC_001727	Sobic.001G327700	-1.31885	-1.81696	0.00145	0.0183064	expressed protein
XLOC_030800	Sobic.010G059300	-1.30576	-2.50093	5e-05	0.00130466	cytochrome b-c1 complex subunit 8, putative, expressed
XLOC_027140	Sobic.008G058000	-1.30484	-2.6594	0.0001	0.00230508	dynamin family protein, putative, expressed
XLOC_003534	Sobic.001G138000	-1.27887	-3.08472	5e-05	0.00130466	thiamine biosynthesis protein thiC, putative, expressed
XLOC_032492	Sobic.010G103700	-1.27732	-1.91865	0.00255	0.026916	POLA2 - Putative DNA polymerase alpha complex subunit, expressed
XLOC_002880	Sobic.001G011700	-1.27254	-2.12723	0.00085	0.0123773	aspartokinase, chloroplast precursor, putative, expressed
XLOC_002924	Sobic.001G021300	-1.26875	-3.2122	5e-05	0.00130466	elongation factor, putative, expressed
XLOC_009880	Sobic.002G414800	-1.26275	-1.82136	0.00325	0.0316047	PPR repeat domain containing protein, putative, expressed
XLOC_005514	Sobic.001G524400	-1.25836	-3.88255	5e-05	0.00130466	G-patch domain containing protein, expressed
XLOC_031488	Sobic.010G187700	-1.2577	-2.0426	0.00115	0.0154845	GRAM and C2 domains containing protein, putative, expressed
XLOC_003694	Sobic.001G172300	-1.25509	-2.63767	5e-05	0.00130466	kinase, pfkB family, putative, expressed
XLOC_016991	Sobic.004G116200	-1.25472	-2.07327	0.00105	0.0144625	expressed protein
XLOC_012072	Sobic.003G404400	-1.24931	-1.80899	0.00495	0.042569	uncharacterized RNA methyltransferase pc1998, putative, expressed
XLOC_023637	Sobic.007G019100	-1.24464	-2.30579	0.00025	0.00490198	mitochondrial ribosomal protein S10, putative, expressed
XLOC_022919	Sobic.006G166000	-1.24237	-2.59008	0.0001	0.00230508	PPR repeat domain containing protein, putative, expressed
XLOC_015385	Sobic.004G158000	-1.24106	-1.98065	0.0015	0.0186297	major ampullate spidroin 2-2, putative, expressed
XLOC_013173	Sobic.003G173116	-1.24088	-3.30477	5e-05	0.00130466	photosystem II reaction center protein Z, putative, expressed
XLOC_025370	Sobic.007G128600	-1.23855	-2.60195	5e-05	0.00130466	CC-NBS-LRR protein, putative, expressed
XLOC_022264	Sobic.006G040101	-1.23	-2.23079	0.00045	0.00780372	expressed protein
XLOC_020711	Sobic.006G015800	-1.22669	-3.67361	5e-05	0.00130466	Alpha amylase, catalytic domain containing protein, expressed
XLOC_004423	Sobic.001G313100	-1.22585	-3.73394	5e-05	0.00130466	CAMK_CAMK_like.8 - CAMK includes calcium/calmodulin depedent protein kinases, expressed
XLOC_004204	Sobic.001G266300	-1.2254	-1.91404	0.0016	0.0194829	POEI3 - Pollen Ole e I allergen and extensin family protein precursor, expressed
XLOC_000046	Sobic.001G008300	-1.2217	-1.79619	0.00315	0.0310091	expressed protein
XLOC_015797	Sobic.004G238700	-1.21292	-1.71158	0.0046	0.0404492	CSLA6 - cellulose synthase-like family A; mannan synthase, expressed
XLOC_024271	Sobic.007G131100	-1.21243	-3.16704	5e-05	0.00130466	jmjC domain containing protein, expressed
XLOC_018467	Sobic.005G048950	-1.21074	-1.79619	0.0049	0.042334
XLOC_002554	Sobic.001G493400	-1.21054	-2.19229	0.00065	0.01017	nucleic acid binding protein, putative, expressed
XLOC_005167	Sobic.001G457600	-1.20652	-2.58728	5e-05	0.00130466	piwi domain containing protein, expressed
XLOC_029410	Sobic.009G042000	-1.20609	-2.32042	0.00015	0.00323154	expressed protein
XLOC_006695	Sobic.002G217000	-1.19909	-3.4777	5e-05	0.00130466	expressed protein
XLOC_020593	Sobic.005G222000	-1.19836	-3.18489	5e-05	0.00130466	protein transporter, putative, expressed
XLOC_014228	Sobic.003G385500	-1.19732	-2.31493	0.00015	0.00323154	lipoxygenase, putative, expressed
XLOC_021355	Sobic.006G143300	-1.19671	-2.78046	5e-05	0.00130466	nuclear transport factor 2, putative, expressed
XLOC_017697	Sobic.004G256000	-1.19523	-3.00467	5e-05	0.00130466	NOL1/NOP2/sun family protein, putative, expressed
XLOC_027983	Sobic.009G025700	-1.19468	-1.68981	0.00525	0.0444887	cycloeucalenol cycloisomerase, putative, expressed
XLOC_029506	Sobic.009G059600	-1.19448	-2.70981	5e-05	0.00130466	KIP1, putative, expressed
XLOC_007228	Sobic.002G321300	-1.19297	-2.70858	5e-05	0.00130466	pleiotropic drug resistance protein, putative, expressed
XLOC_015163	Sobic.004G118600	-1.18966	-1.76647	0.005	0.0428236	PPR repeat domain containing protein, putative, expressed
XLOC_007728	Sobic.002G420100	-1.18849	-2.77525	5e-05	0.00130466	glycosyl transferase, family 8, putative, expressed
XLOC_011863	Sobic.003G363800	-1.18824	-2.5114	5e-05	0.00130466	L1P family of ribosomal proteins domain containing protein, expressed
XLOC_027549	Sobic.008G131500	-1.18053	-1.68236	0.00575	0.0472947	ulp1 protease family, C-terminal catalytic domain containing protein, expressed
XLOC_024301	Sobic.007G137350	-1.18001	-1.92152	0.00255	0.026916	WD domain, G-beta repeat domain containing protein, expressed
XLOC_007901	Sobic.002G021700	-1.17575	-1.72671	0.00565	0.0467007	OsFBX234 - F-box domain containing protein, expressed
XLOC_029649	Sobic.009G088600	-1.17133	-1.82343	0.00165	0.0198615	expressed protein
XLOC_029649	Sobic.009G088575	-1.17133	-1.82343	0.00165	0.0198615
XLOC_010446	Sobic.003G092800	-1.17076	-1.81979	0.00325	0.0316047	white-brown complex homolog protein 7, putative, expressed
XLOC_011897	Sobic.003G370000	-1.1698	-1.89683	0.0026	0.0272554	chlorophyll A-B binding protein, putative, expressed
XLOC_001878	Sobic.001G357200	-1.16837	-2.35992	0.00015	0.00323154	RNA recognition motif containing protein, putative, expressed
XLOC_017760	Sobic.004G267000	-1.16789	-1.50987	0.0055	0.0458442	MYB family transcription factor, putative, expressed
XLOC_004871	Sobic.001G401400	-1.16783	-1.83755	0.00425	0.0383344	NUC189 domain containing protein, expressed
XLOC_001483	Sobic.001G282200	-1.16509	-2.08016	0.0004	0.00715064	ribosomal protein L35, putative, expressed
XLOC_019213	Sobic.005G182200	-1.16498	-1.87994	0.0024	0.0258689	NBS-LRR disease resistance protein, putative, expressed
XLOC_030338	Sobic.009G228900	-1.16115	-1.93642	0.0018	0.0210782	exosome complex exonuclease, putative, expressed
XLOC_011160	Sobic.003G230500	-1.15992	-3.31784	5e-05	0.00130466	glucose-1-phosphate adenylyltransferase large subunit, chloroplast precursor, putative, expressed
XLOC_005971	Sobic.002G071400	-1.15921	-3.5549	5e-05	0.00130466	S1 RNA binding domain containing protein, expressed
XLOC_004970	Sobic.001G420400	-1.1592	-2.40617	5e-05	0.00130466	tRNA synthetases class II domain containing protein, expressed
XLOC_022796	Sobic.006G141100	-1.15841	-1.82576	0.00255	0.026916	OsFBO6 - F-box and other domain containing protein, expressed
XLOC_033134	Sobic.010G232700	-1.15786	-1.63228	0.0042	0.0380263	pentatricopeptide, putative, expressed
XLOC_026181	Sobic.008G064900	-1.15781	-2.28654	0.0004	0.00715064	growth regulator related protein, putative, expressed
XLOC_021271	Sobic.006G129000	-1.15724	-2.57103	5e-05	0.00130466	ATP/GTP binding protein, putative, expressed
XLOC_010902	Sobic.003G183700	-1.15664	-2.87814	5e-05	0.00130466	MCM4 - Putative minichromosome maintenance MCM complex subunit 4, expressed
XLOC_013422	Sobic.003G224200	-1.1561	-1.65808	0.0055	0.0458442	protein kinase family protein, putative, expressed
XLOC_011855	Sobic.003G362200	-1.15521	-2.74935	5e-05	0.00130466	nucleobase-ascorbate transporter, putative, expressed
XLOC_024506	Sobic.007G170500	-1.14919	-2.25511	0.00035	0.0064489	O-methyltransferase, putative, expressed
XLOC_008674	Sobic.002G172700	-1.14898	-2.26073	0.0005	0.00841884	aldose 1-epimerase, putative, expressed
XLOC_017240	Sobic.004G168300	-1.14744	-1.84327	0.0019	0.0217787	E2F family transcription factor protein, putative, expressed
XLOC_001296	Sobic.001G252800	-1.14693	-2.01883	0.0012	0.0159911	expressed protein
XLOC_014287	Sobic.003G396600	-1.1443	-2.23352	0.0002	0.00409854	ZOS5-12 - C2H2 zinc finger protein, expressed
XLOC_019899	Sobic.005G077900	-1.14418	-2.24433	0.00045	0.00780372	OsFBX411 - F-box domain containing protein, expressed
XLOC_011249	Sobic.003G246400	-1.14163	-1.80317	0.003	0.0298826	ribosomal protein L7/L12 C-terminal domain containing protein, expressed
XLOC_019773	Sobic.005G052100	-1.14074	-2.08054	0.00085	0.0123773	expressed protein
XLOC_017107	Sobic.004G137801	-1.13991	-1.86751	0.00245	0.0262563
XLOC_027817	Sobic.008G186600	-1.13839	-1.8373	0.0023	0.0250643	ergosterol biosynthetic protein 28, putative, expressed
XLOC_008244	Sobic.002G086200	-1.13802	-2.15113	0.00055	0.00899922
XLOC_010712	Sobic.003G147600	-1.13717	-2.2681	0.0003	0.00568984	expressed protein
XLOC_023783	Sobic.007G047400	-1.13545	-3.42495	5e-05	0.00130466	MYB family transcription factor, putative, expressed
XLOC_019707	Sobic.005G039500	-1.13418	-2.29383	0.00025	0.00490198	signal recognition particle 54 kDa protein, putative, expressed
XLOC_005786	Sobic.002G033000	-1.13105	-2.17144	0.0004	0.00715064	GDSL-like lipase/acylhydrolase, putative, expressed
XLOC_024617	Sobic.007G196000	-1.13086	-1.80239	0.00075	0.0113133	ubiquitin carboxyl-terminal hydrolase family protein, expressed
XLOC_021669	Sobic.006G206200	-1.12434	-2.39747	5e-05	0.00130466
XLOC_012894	Sobic.003G121200	-1.12291	-2.04685	0.0019	0.0217787	PPR repeat containing protein, expressed
XLOC_008391	Sobic.002G116000	-1.12107	-3.07616	5e-05	0.00130466	starch synthase, putative, expressed
XLOC_010256	Sobic.003G054400	-1.11584	-2.61537	5e-05	0.00130466	KIP1, putative, expressed
XLOC_017565	Sobic.004G231600	-1.11582	-2.45111	5e-05	0.00130466	expressed protein
XLOC_007103	Sobic.002G297900	-1.11517	-2.05239	0.00085	0.0123773	CDGSH iron sulfur domain-containing protein 1, putative, expressed
XLOC_001402	Sobic.001G269000	-1.11422	-1.8329	0.0026	0.0272554	lysosomal alpha-mannosidase precursor, putative, expressed
XLOC_014415	Sobic.003G420600	-1.1126	-2.00135	0.00045	0.00780372	expressed protein
XLOC_016870	Sobic.004G090000	-1.11157	-2.06728	0.0009	0.0129151	OsFBX46 - F-box domain containing protein, expressed
XLOC_012480	Sobic.003G041500	-1.11141	-1.73898	0.00465	0.0407184	WD domain, G-beta repeat domain containing protein, expressed
XLOC_027080	Sobic.008G045000	-1.10826	-2.56252	5e-05	0.00130466	expressed protein
XLOC_019774	Sobic.005G052200	-1.10806	-1.71167	0.00585	0.0477897	expressed protein
XLOC_032042	Sobic.010G016600	-1.0983	-2.32593	0.00015	0.00323154	CAMK_CAMK_like.6 - CAMK includes calcium/calmodulin depedent protein kinases, expressed
XLOC_026040	Sobic.008G034400	-1.09473	-2.64103	5e-05	0.00130466	ATP-dependent RNA helicase, putative, expressed
XLOC_002805	Sobic.001G540300	-1.09365	-2.69586	5e-05	0.00130466	expressed protein
XLOC_008667	Sobic.002G171300	-1.09089	-2.37208	5e-05	0.00130466
XLOC_006316	Sobic.002G141200	-1.08649	-2.06611	0.00025	0.00490198	expressed protein
XLOC_020313	Sobic.005G163500	-1.08601	-1.82887	0.00155	0.0190955	dnaJ domain containing protein, expressed
XLOC_012897	Sobic.003G122200	-1.08519	-2.33354	0.0003	0.00568984	ADP-ribosylation factor, putative, expressed
XLOC_030655	Sobic.010G032700	-1.08248	-1.80054	0.00315	0.0310091	methyltransferase domain containing protein, expressed
XLOC_009722	Sobic.002G385100	-1.08088	-2.49413	5e-05	0.00130466	40S ribosomal protein S9-2, putative, expressed
XLOC_030790	Sobic.010G057500	-1.07964	-2.28743	0.00015	0.00323154	expressed protein
XLOC_020870	Sobic.006G047400	-1.07938	-2.50596	5e-05	0.00130466	60S ribosomal protein L37a, putative, expressed
XLOC_005651	Sobic.002G005000	-1.07672	-2.72341	5e-05	0.00130466	expressed protein
XLOC_013365	Sobic.003G213700	-1.07647	-1.70457	0.0058	0.0475662	expressed protein
XLOC_006205	Sobic.002G120200	-1.07487	-1.68449	0.0062	0.0499687	pentatricopeptide, putative, expressed
XLOC_030337	Sobic.009G228500	-1.07299	-1.84755	0.00185	0.0214396	60S ribosomal protein-related, putative, expressed
XLOC_027536	Sobic.008G129200	-1.07045	-2.50949	5e-05	0.00130466	MCM7 - Putative minichromosome maintenance MCM complex subunit 7, expressed
XLOC_006041	Sobic.002G087500	-1.06857	-2.02012	0.0007	0.0107129
XLOC_013855	Sobic.003G312500	-1.06718	-1.74673	0.00375	0.0350668	transcription factor jumonji, putative, expressed
XLOC_000580	Sobic.001G114400	-1.06619	-2.93662	5e-05	0.00130466	phosphoribosylformylglycinamidine synthase, putative, expressed
XLOC_004350	Sobic.001G299900	-1.06376	-2.72045	5e-05	0.00130466	photosystem II 44 kDa reaction center protein, putative, expressed
XLOC_030688	Sobic.010G039200	-1.05575	-1.69975	0.0054	0.0453481	cysteine synthase, putative, expressed
XLOC_001971	Sobic.001G374800	-1.0549	-1.85342	0.0029	0.0292331	auxin response factor 75, putative, expressed
XLOC_032003	Sobic.010G009200	-1.05384	-2.1346	0.0002	0.00409854	AMP-binding enzyme family protein, expressed
XLOC_004020	Sobic.001G235700	-1.04568	-1.91888	0.0019	0.0217787	translin, putative, expressed
XLOC_011361	Sobic.003G266600	-1.04373	-2.53043	5e-05	0.00130466	CPuORF25 - conserved peptide uORF-containing transcript, expressed
XLOC_025734	Sobic.007G204600	-1.03764	-3.06038	5e-05	0.00130466	Alpha amylase, catalytic domain containing protein, expressed
XLOC_005145	Sobic.001G453300	-1.03538	-1.70377	0.0053	0.0448445	50S ribosomal protein L15, chloroplast precursor, putative, expressed
XLOC_013162	Sobic.003G171200	-1.03503	-1.97147	0.0013	0.0169606	caffeine-induced death protein 1, putative, expressed
XLOC_007772	Sobic.002G428700	-1.03413	-2.4173	5e-05	0.00130466	helicase conserved C-terminal domain containing protein, expressed
XLOC_000340	Sobic.001G066500	-1.03143	-3.09536	5e-05	0.00130466	zinc ion binding protein, putative, expressed
XLOC_006797	Sobic.002G233700	-1.02684	-2.01827	0.0006	0.00961144	citrate transporter, putative, expressed
XLOC_028303	Sobic.009G087000	-1.02638	-2.3827	0.0001	0.00230508	MCM6 - Putative minichromosome maintenance MCM complex subunit 6, expressed
XLOC_028590	Sobic.009G144300	-1.02512	-2.31215	0.0002	0.00409854	ribosomal protein L7Ae, putative, expressed
XLOC_015907	Sobic.004G259700	-1.02093	-2.93963	5e-05	0.00130466	60S ribosomal protein L31, putative, expressed
XLOC_027681	Sobic.008G160600	-1.01487	-3.21447	5e-05	0.00130466	tesmin/TSO1-like CXC domain containing protein, expressed
XLOC_009174	Sobic.002G274200	-1.01472	-1.67087	0.00285	0.028885	expressed protein
XLOC_023085	Sobic.006G198600	-1.01399	-2.15489	0.00015	0.00323154	WD domain, G-beta repeat domain containing protein, expressed
XLOC_004043	Sobic.001G239500	-1.00903	-2.43668	0.0001	0.00230508	starch synthase, putative, expressed
XLOC_023224	Sobic.006G225400	-1.00469	-2.22464	0.0003	0.00568984	zinc finger protein, putative, expressed
XLOC_003959	Sobic.001G224200	-1.00454	-2.83119	5e-05	0.00130466	nucleolin, putative, expressed
XLOC_019989	Sobic.005G098800	-1.00401	-2.55585	5e-05	0.00130466	CIP111, putative, expressed
XLOC_024643	Sobic.007G199500	-1.00147	-2.4582	5e-05	0.00130466	MBTB30 - Bric-a-Brac, Tramtrack, Broad Complex BTB domain with Meprin and TRAF Homology MATH domain, expressed
XLOC_018101	Sobic.004G331600	-1.00042	-2.13715	0.0002	0.00409854	MCM5 - Putative minichromosome maintenance MCM complex subunit 5, expressed
Note: hpi = hours post innoculation; log2_fold_change values correspond to that at 24 hpi compared to 0 hpi
