# Supplementary material for: Transcriptome analysis of early stages of sorghum grain mold disease reveals defense regulators and metabolic pathways associated with resistance
Source: BMC Genomics. 2021 Apr 22;22:295. doi: 10.1186/s12864-021-07609-y (PMC8063297; doi:10.1186/s12864-021-07609-y)
Supplement: Supplementary file 8 — Additional file 8 Table S5. Genes differentially expressed between 0 and 24 hpi in RTx430 [file 12864_2021_7609_MOESM8_ESM.xlsx]

## Sheet: sig_diff_genes_Rtx430T24vs0hr
Transcriptome analysis of early stages of sorghum grain mold disease reveals defense regulators and metabolic pathways associated with resistance
Habte Nida, Sanghun Lee, Ying Li, Tesfaye Mengiste
Table S5. Genes differentially expressed between 0 and 24 hpi in RTx430
gene_id	gene	log2_fold_change	test_stat	p_value	q_value	Description
XLOC_026790	Sobic.008G182800	4.45925	7.40558	5e-05	0.00127127	thaumatin, putative, expressed
XLOC_020379	Sobic.005G177600	4.17662	8.28893	5e-05	0.00127127	glycosyl hydrolase, putative, expressed
XLOC_013210	Sobic.003G179700	3.90021	7.80349	5e-05	0.00127127	beta-galactosidase precursor, putative, expressed
XLOC_012126	Sobic.003G413700	3.81095	3.83473	0.0001	0.00221856	potassium transporter, putative, expressed
XLOC_008371	Sobic.002G113100	3.67321	4.57295	0.0001	0.00221856	membrane associated DUF588 domain containing protein, putative, expressed
XLOC_002495	Sobic.001G481100	3.53017	4.70434	5e-05	0.00127127	DUF581 domain containing protein, expressed
XLOC_019150	Sobic.005G169400	3.41672	4.82047	5e-05	0.00127127	WIP5 - Wound-induced protein precursor, expressed
XLOC_004570	Sobic.001G345333	3.38485	6.01679	5e-05	0.00127127
XLOC_001418	Sobic.001G271500	3.26885	2.50897	0.00015	0.00315315	expressed protein
XLOC_000958	Sobic.001G185200	3.16964	3.79828	0.0001	0.00221856	expressed protein
XLOC_008082	Sobic.002G055600	3.09549	9.59382	5e-05	0.00127127	glycosyl hydrolase, putative, expressed
XLOC_028386	Sobic.009G104800	3.05743	9.63262	5e-05	0.00127127	AMP deaminase, putative, expressed
XLOC_006862	Sobic.002G245300	3.02629	3.06521	0.0005	0.00807359	citrate transporter, putative, expressed
XLOC_005749	Sobic.002G024400	2.9855	2.50455	0.0043	0.0386952	OsSCP28 - Putative Serine Carboxypeptidase homologue, expressed
XLOC_004868	Sobic.001G401100	2.98286	2.68022	0.0048	0.0418088	pathogenesis-related Bet v I family protein, putative, expressed
XLOC_011509	Sobic.003G291600	2.8906	3.87213	5e-05	0.00127127	receptor-like protein kinase 5 precursor, putative, expressed
XLOC_003577	Sobic.001G146500	2.88997	2.70108	0.00255	0.0266618	OsSAUR17 - Auxin-responsive SAUR gene family member, expressed
XLOC_023928	Sobic.007G074400	2.84807	3.45158	5e-05	0.00127127	expressed protein
XLOC_015635	Sobic.004G207300	2.83345	2.85907	0.00035	0.00614726	heat shock protein DnaJ, putative, expressed
XLOC_004869	Sobic.001G401200	2.81065	4.45374	5e-05	0.00127127	pathogenesis-related Bet v I family protein, putative, expressed
XLOC_012788	Sobic.003G101100	2.74505	7.4751	5e-05	0.00127127	no apical meristem protein, putative, expressed
XLOC_014989	Sobic.004G087700	2.72148	4.35504	5e-05	0.00127127	pleiotropic drug resistance protein, putative, expressed
XLOC_013763	Sobic.003G296600	2.64569	2.20794	0.00105	0.013946	coiled-coil domain-containing protein 25, putative, expressed
XLOC_007752	Sobic.002G424550	2.64008	2.24738	0.00615	0.0491816
XLOC_008326	Sobic.002G104000	2.63411	2.73963	0.00075	0.0109313
XLOC_002786	Sobic.001G536901	2.57439	2.85432	0.0006	0.00923228	chloroplast envelope membrane protein, putative, expressed
XLOC_011300	Sobic.003G256000	2.57431	2.70443	0.00065	0.0098131	expressed protein
XLOC_007762	Sobic.002G426900	2.56141	3.75072	5e-05	0.00127127	DNAJ heat shock N-terminal domain-containing protein, putative, expressed
XLOC_017831	Sobic.004G282301	2.5117	3.4949	5e-05	0.00127127
XLOC_012765	Sobic.003G097200	2.49512	2.17911	0.0004	0.0068017	Ser/Thr receptor-like kinase, putative, expressed
XLOC_030947	Sobic.010G089200	2.43566	4.32003	5e-05	0.00127127	expressed protein
XLOC_029814	Sobic.009G122300	2.42387	3.27839	0.0001	0.00221856	white-brown complex homolog protein 16, putative, expressed
XLOC_020127	Sobic.005G123500	2.41495	6.21754	5e-05	0.00127127	nodulin MtN3 family protein, putative, expressed
XLOC_021642	Sobic.006G201300	2.38485	6.6107	5e-05	0.00127127	expressed protein
XLOC_006539	Sobic.002G183200	2.38074	4.29812	5e-05	0.00127127	expressed protein
XLOC_013417	Sobic.003G223700	2.36845	5.40932	5e-05	0.00127127	hydroquinone glucosyltransferase, putative, expressed
XLOC_033011	Sobic.010G210600	2.33049	2.58832	0.00065	0.0098131	heat shock protein DnaJ, putative, expressed
XLOC_029105	Sobic.009G241500	2.30208	1.67053	0.00365	0.0344727	expressed protein
XLOC_025816	Sobic.007G219900	2.28412	6.9011	5e-05	0.00127127	uncharacterized glycosyltransferase, putative, expressed
XLOC_010150	Sobic.003G035500	2.28297	7.42278	5e-05	0.00127127	hexokinase, putative, expressed
XLOC_004870	Sobic.001G401300	2.23651	5.37542	5e-05	0.00127127	pathogenesis-related Bet v I family protein, putative, expressed
XLOC_030497	Sobic.009G260600	2.21267	2.13832	0.004	0.0367596	ZOS5-12 - C2H2 zinc finger protein, expressed
XLOC_017870	Sobic.004G288900	2.19455	3.19289	5e-05	0.00127127	protein kinase, putative, expressed
XLOC_031808	Sobic.010G248301	2.16916	6.46285	5e-05	0.00127127	choline monooxygenase, chloroplast precursor, putative, expressed
XLOC_031808	Sobic.010G248200	2.16916	6.46285	5e-05	0.00127127	expressed protein
XLOC_030515	Sobic.010G002500	2.1391	4.75155	5e-05	0.00127127	integral membrane protein, putative, expressed
XLOC_000127	Sobic.001G024400	2.12424	2.01523	0.00595	0.0481836	pectinesterase inhibitor domain containing protein, expressed
XLOC_009553	Sobic.002G348900	2.11419	2.58815	0.00065	0.0098131	cytochrome P450, putative, expressed
XLOC_013252	Sobic.003G189200	2.10561	2.61027	0.0004	0.0068017	expressed protein
XLOC_020074	Sobic.005G111200	2.10476	6.6347	5e-05	0.00127127	PB1 domain containing protein, expressed
XLOC_002548	Sobic.001G491600	2.09919	6.6956	5e-05	0.00127127	thioredoxin, putative, expressed
XLOC_031775	Sobic.010G242400	2.09264	2.31227	5e-05	0.00127127	TKL_IRAK_DUF26-lh.6 - DUF26 kinases have homology to DUF26 containing loci, expressed
XLOC_015363	Sobic.004G155400	2.07633	3.70277	5e-05	0.00127127	expressed protein
XLOC_005242	Sobic.001G471200	2.07467	2.03841	0.00395	0.0365096	membrane protein, putative, expressed
XLOC_012916	Sobic.003G126500	2.07275	6.65589	5e-05	0.00127127	hydroxymethylglutaryl-CoA lyase, putative, expressed
XLOC_011659	Sobic.003G324000	2.05947	6.40126	5e-05	0.00127127	3-hydroxybutyryl-CoA dehydrogenase, putative, expressed
XLOC_005063	Sobic.001G438600	2.04999	5.01743	5e-05	0.00127127	dihydrodipicolinate reductase, putative, expressed
XLOC_019280	Sobic.005G195600	2.0386	3.41788	5e-05	0.00127127	adenylyl-sulfate kinase, putative, expressed
XLOC_002206	Sobic.001G424400	2.02591	6.17177	5e-05	0.00127127	protein phosphatase 2C, putative, expressed
XLOC_022840	Sobic.006G147700	1.99801	6.51383	5e-05	0.00127127	L-allo-threonine aldolase, putative, expressed
XLOC_031544	Sobic.010G196800	1.98654	2.08845	0.001	0.0134718	OsFBX436 - F-box domain containing protein, expressed
XLOC_030107	Sobic.009G180200	1.97768	5.60254	5e-05	0.00127127	SNF1-related protein kinase regulatory subunit beta-1, putative, expressed
XLOC_031550	Sobic.010G198100	1.96879	2.86077	0.0001	0.00221856	expressed protein
XLOC_033298	Sobic.010G263950	1.95813	2.62979	0.00035	0.00614726
XLOC_031900	Sobic.010G267000	1.94587	2.84076	0.0001	0.00221856	heat shock protein DnaJ, putative, expressed
XLOC_004162	Sobic.001G261444	1.94472	5.65713	5e-05	0.00127127	expressed protein
XLOC_024044	Sobic.007G094600	1.93037	2.51128	0.0006	0.00923228	cytochrome P450 protein, putative, expressed
XLOC_022299	Sobic.006G045901	1.90403	3.76659	5e-05	0.00127127	auxin response factor, putative, expressed
XLOC_018501	Sobic.005G055900	1.89452	5.20289	5e-05	0.00127127	expressed protein
XLOC_021551	Sobic.006G184300	1.88126	3.07674	5e-05	0.00127127	OsFBX148 - F-box domain containing protein, expressed
XLOC_029476	Sobic.009G054500	1.87522	5.20677	5e-05	0.00127127	lipase, putative, expressed
XLOC_020046	Sobic.005G110445	1.87257	2.49861	0.00065	0.0098131
XLOC_024419	Sobic.007G154701	1.87142	3.6745	5e-05	0.00127127	MORN repeat domain containing protein, expressed
XLOC_006214	Sobic.002G121300	1.8714	3.91186	5e-05	0.00127127	OsSCP56 - Putative Serine Carboxypeptidase homologue, expressed
XLOC_014337	Sobic.003G406700	1.86852	3.39614	5e-05	0.00127127	expressed protein
XLOC_023548	Sobic.007G003400	1.86366	4.79346	5e-05	0.00127127	cytochrome P450, putative, expressed
XLOC_030292	Sobic.009G217500	1.85953	2.52484	0.0008	0.0114312	STE_MEKK_ste11_MAP3K.18 - STE kinases include homologs to sterile 7, sterile 11 and sterile 20 from yeast, expressed
XLOC_009893	Sobic.002G417900	1.8547	6.33464	5e-05	0.00127127	nucleotidyltransferase, putative, expressed
XLOC_009910	Sobic.002G421200	1.84757	4.66219	5e-05	0.00127127	IN2-1 protein, putative, expressed
XLOC_022687	Sobic.006G121800	1.83129	2.3285	0.0004	0.0068017	cytochrome P450, putative, expressed
XLOC_018654	Sobic.005G084300	1.82795	2.36352	0.00085	0.0120277	glycosyl hydrolase, putative, expressed
XLOC_006055	Sobic.002G090200	1.81191	5.13831	5e-05	0.00127127	tRNA-specific adenosine deaminase, putative, expressed
XLOC_011351	Sobic.003G265100	1.80235	1.54469	0.0049	0.0423574	lipid phosphatase protein, putative, expressed
XLOC_023549	Sobic.007G003500	1.79799	5.76495	5e-05	0.00127127	cytochrome P450, putative, expressed
XLOC_026166	Sobic.008G062200	1.79663	5.83016	5e-05	0.00127127	dehydrogenase E1 component domain containing protein, expressed
XLOC_000258	Sobic.001G048900	1.78224	4.18082	5e-05	0.00127127	EF hand family protein, putative, expressed
XLOC_001838	Sobic.001G348800	1.78108	2.77194	0.0001	0.00221856	OsSCP18 - Putative Serine Carboxypeptidase homologue, expressed
XLOC_008961	Sobic.002G231800	1.76598	2.01563	0.00545	0.0453261	purine permease, putative, expressed
XLOC_028060	Sobic.009G040900	1.75876	4.56887	5e-05	0.00127127	sucrose-phosphatase, putative, expressed
XLOC_002962	Sobic.001G028800	1.75009	4.65947	5e-05	0.00127127	expressed protein
XLOC_025623	Sobic.007G182300	1.74949	5.24466	5e-05	0.00127127	Plant PDR ABC transporter associated domain containing protein, expressed
XLOC_026252	Sobic.008G080900	1.74081	2.92958	5e-05	0.00127127	expressed protein
XLOC_029329	Sobic.009G027000	1.7292	5.93597	5e-05	0.00127127	acyl-coenzyme A dehydrogenase, mitochondrial precursor, putative, expressed
XLOC_014603	Sobic.004G015500	1.69499	5.00924	5e-05	0.00127127	receptor kinase, putative, expressed
XLOC_027928	Sobic.009G016600	1.68972	5.1216	5e-05	0.00127127	expressed protein
XLOC_020571	Sobic.005G215900	1.67953	3.36653	5e-05	0.00127127	BBTI13 - Bowman-Birk type bran trypsin inhibitor precursor, expressed
XLOC_021772	Sobic.006G226400	1.67819	4.44033	5e-05	0.00127127	leucoanthocyanidin reductase, putative, expressed
XLOC_021772	Sobic.006G226300	1.67819	4.44033	5e-05	0.00127127	SDA1, putative, expressed
XLOC_015170	Sobic.004G119600	1.67259	2.37115	0.00035	0.00614726	expansin precursor, putative, expressed
XLOC_008558	Sobic.002G150766	1.65507	1.84768	0.0003	0.00545448
XLOC_023419	Sobic.006G261600	1.6496	5.51776	5e-05	0.00127127	amine oxidase, flavin-containing, domain containing protein, expressed
XLOC_025378	Sobic.007G130600	1.64206	5.62524	5e-05	0.00127127	methylcrotonoyl-CoA carboxylase beta chain, mitochondrial precursor, putative, expressed
XLOC_004865	Sobic.001G400800	1.64112	2.22155	0.00095	0.0130283	pathogenesis-related Bet v I family protein, putative, expressed
XLOC_022881	Sobic.006G157700	1.63916	4.10512	5e-05	0.00127127	glycosyl hydrolase family 3 protein, putative, expressed
XLOC_020397	Sobic.005G181000	1.63502	5.4177	5e-05	0.00127127	acyl-coenzyme A oxidase, putative, expressed
XLOC_033400	Sobic.K013200	1.63285	2.27853	0.00045	0.0074387	DDT domain containing protein, putative, expressed
XLOC_013433	Sobic.003G226300	1.62236	4.96439	5e-05	0.00127127	neutral ceramidase precursor, putative, expressed
XLOC_027173	Sobic.008G064100	1.61847	4.12014	5e-05	0.00127127	flavin monooxygenase, putative, expressed
XLOC_033047	Sobic.010G218500	1.61285	5.5056	5e-05	0.00127127	bZIP transcription factor domain containing protein, expressed
XLOC_020688	Sobic.006G010900	1.61026	2.65169	5e-05	0.00127127	expressed protein
XLOC_003799	Sobic.001G194900	1.60922	5.2226	5e-05	0.00127127	FAD dependent oxidoreductase domain containing protein, expressed
XLOC_021527	Sobic.006G177900	1.60514	2.38271	0.0001	0.00221856
XLOC_021527	Sobic.006G177800	1.60514	2.38271	0.0001	0.00221856	OsPOP9 - Putative Prolyl Oligopeptidase homologue, expressed
XLOC_029012	Sobic.009G224800	1.60333	3.50851	5e-05	0.00127127	MATE efflux family protein, putative, expressed
XLOC_010406	Sobic.003G085300	1.59822	4.57667	5e-05	0.00127127	BBTI12 - Bowman-Birk type bran trypsin inhibitor precursor, expressed
XLOC_031519	Sobic.010G192800	1.59191	1.83978	0.0053	0.0444014	expressed protein
XLOC_028516	Sobic.009G130000	1.58702	2.07634	0.0022	0.0238105	endo-1,3;1,4-beta-D-glucanase precursor, putative, expressed
XLOC_024230	Sobic.007G123500	1.58573	2.01236	0.0008	0.0114312	sulfate transporter, putative, expressed
XLOC_007944	Sobic.002G029200	1.58064	3.09783	5e-05	0.00127127
XLOC_029477	Sobic.009G055100	1.57976	3.81618	5e-05	0.00127127	peroxidase precursor, putative, expressed
XLOC_002197	Sobic.001G423100	1.57384	3.98008	5e-05	0.00127127	expressed protein
XLOC_026218	Sobic.008G074700	1.54977	2.37673	0.00025	0.0047503
XLOC_005327	Sobic.001G488200	1.54181	5.06243	5e-05	0.00127127	aminotransferase, putative, expressed
XLOC_004232	Sobic.001G273000	1.54026	3.28804	5e-05	0.00127127	MATE efflux family protein, putative, expressed
XLOC_008021	Sobic.002G042300	1.53817	2.24875	0.0007	0.0104498	gibberellin receptor GID1L2, putative, expressed
XLOC_022082	Sobic.006G005600	1.52802	4.04565	5e-05	0.00127127	heat shock protein, putative, expressed
XLOC_007967	Sobic.002G033800	1.52748	2.58676	0.0003	0.00545448	expressed protein
XLOC_013625	Sobic.003G267300	1.52643	3.43886	5e-05	0.00127127	ABC transporter, ATP-binding protein, putative, expressed
XLOC_000922	Sobic.001G179740	1.51301	3.91232	5e-05	0.00127127	cycloartenol synthase, putative, expressed
XLOC_023230	Sobic.006G226100	1.50493	5.03205	5e-05	0.00127127	thioredoxin, putative, expressed
XLOC_023050	Sobic.006G191600	1.49834	2.44552	0.00025	0.0047503	expressed protein
XLOC_001725	Sobic.001G326900	1.4942	3.82435	5e-05	0.00127127	pyruvate, phosphate dikinase, chloroplast precursor, putative, expressed
XLOC_009426	Sobic.002G324000	1.49103	3.3385	5e-05	0.00127127	isocitrate lyase, putative, expressed
XLOC_020380	Sobic.005G177800	1.48939	4.58012	5e-05	0.00127127	helix-loop-helix DNA-binding domain containing protein, expressed
XLOC_024091	Sobic.007G101800	1.4865	2.85891	5e-05	0.00127127	pyrophosphate--fructose 6-phosphate 1-phosphotransferase subunit alpha, putative, expressed
XLOC_018043	Sobic.004G320000	1.48358	5.01522	5e-05	0.00127127	expressed protein
XLOC_013652	Sobic.003G273700	1.47869	2.09392	0.0015	0.0181747	uncharacterized protein PA4923, putative, expressed
XLOC_007392	Sobic.002G353800	1.47506	2.38113	0.0004	0.0068017	homeobox domain containing protein, expressed
XLOC_032241	Sobic.010G057300	1.47385	4.12264	5e-05	0.00127127	uncharacterized glycosyltransferase, putative, expressed
XLOC_030034	Sobic.009G166801	1.46397	2.27446	0.00065	0.0098131	expressed protein
XLOC_010710	Sobic.003G147401	1.46164	1.99274	0.00335	0.0326401	RING-H2 finger protein, putative, expressed
XLOC_018399	Sobic.005G035000	1.45732	1.93335	0.001	0.0134718	DNA binding protein, putative, expressed
XLOC_018399	Sobic.005G034900	1.45732	1.93335	0.001	0.0134718
XLOC_004214	Sobic.001G267701	1.4526	2.58752	0.0002	0.0039995	zinc knuckle family protein, expressed
XLOC_011999	Sobic.003G389400	1.44822	4.36856	5e-05	0.00127127	patatin, putative, expressed
XLOC_027486	Sobic.008G119100	1.44721	1.62408	0.00455	0.0401332
XLOC_016350	Sobic.004G345900	1.44604	4.61888	5e-05	0.00127127	CBS domain containing membrane protein, putative, expressed
XLOC_031747	Sobic.010G237100	1.44087	3.04804	5e-05	0.00127127
XLOC_029556	Sobic.009G069800	1.43617	4.35425	5e-05	0.00127127	hexokinase, putative, expressed
XLOC_013724	Sobic.003G290300	1.43517	4.21345	5e-05	0.00127127	expressed protein
XLOC_003962	Sobic.001G224600	1.42735	3.67285	5e-05	0.00127127	peroxisome assembly protein 12, putative, expressed
XLOC_003692	Sobic.001G171900	1.42721	2.04488	0.0016	0.0189422	glycerophosphoryl diester phosphodiesterase family protein, putative, expressed
XLOC_023664	Sobic.007G025500	1.42526	2.38175	0.0006	0.00923228	amino acid transporter, putative, expressed
XLOC_021293	Sobic.006G133000	1.4179	2.22991	0.00115	0.0148434	expressed protein
XLOC_005269	Sobic.001G477650	1.41393	1.73744	0.00335	0.0326401
XLOC_005269	Sobic.001G477600	1.41393	1.73744	0.00335	0.0326401	zinc finger protein, putative, expressed
XLOC_001066	Sobic.001G202700	1.41212	1.92724	0.0035	0.0335305	expressed protein
XLOC_026672	Sobic.008G159250	1.41101	4.39294	5e-05	0.00127127
XLOC_025633	Sobic.007G185200	1.40788	2.98094	5e-05	0.00127127	CorA-like magnesium transporter protein, putative, expressed
XLOC_021119	Sobic.006G096200	1.40609	4.76586	5e-05	0.00127127	oxidoreductase, aldo/keto reductase family protein, putative, expressed
XLOC_032965	Sobic.010G200700	1.40391	2.34932	0.0006	0.00923228	expressed protein
XLOC_026901	Sobic.008G012400	1.40274	4.42277	5e-05	0.00127127	2-isopropylmalate synthase B, putative, expressed
XLOC_010473	Sobic.003G097100	1.40049	2.27045	5e-05	0.00127127	receptor kinase ORK10, putative, expressed
XLOC_013806	Sobic.003G304200	1.39879	4.82243	5e-05	0.00127127	phospholipase, patatin family, putative, expressed
XLOC_009565	Sobic.002G351400	1.38541	4.52829	5e-05	0.00127127	thaumatin, putative, expressed
XLOC_006863	Sobic.002G245400	1.38291	1.95058	0.0026	0.0270785	citrate transporter, putative, expressed
XLOC_011240	Sobic.003G244600	1.37825	4.47181	5e-05	0.00127127	glycosyl hydrolase, putative, expressed
XLOC_008746	Sobic.002G188500	1.37239	4.33625	5e-05	0.00127127	trehalose-6-phosphate synthase, putative, expressed
XLOC_024610	Sobic.007G194800	1.36913	4.36805	5e-05	0.00127127	triacylglycerol lipase precursor, putative, expressed
XLOC_003922	Sobic.001G217500	1.36189	2.61703	5e-05	0.00127127	transporter-related, putative, expressed
XLOC_016345	Sobic.004G345100	1.35958	4.53796	5e-05	0.00127127	expressed protein
XLOC_020940	Sobic.006G058600	1.34364	4.56241	5e-05	0.00127127	AML1, putative, expressed
XLOC_000799	Sobic.001G156100	1.34349	4.5904	5e-05	0.00127127	aminotransferase, putative, expressed
XLOC_016223	Sobic.004G321800	1.33995	3.87823	5e-05	0.00127127	saccharopine dehydrogenase, putative, expressed
XLOC_001821	Sobic.001G344300	1.33484	1.75781	0.0061	0.0488793
XLOC_016626	Sobic.004G042300	1.3338	3.79945	5e-05	0.00127127	expressed protein
XLOC_001551	Sobic.001G293800	1.32963	3.96115	5e-05	0.00127127	beta-amylase, putative, expressed
XLOC_001539	Sobic.001G292200	1.32896	4.38109	5e-05	0.00127127	dynamin family protein, putative, expressed
XLOC_006490	Sobic.002G175500	1.32856	1.75427	0.005	0.0427375	OsSCP44 - Putative Serine Carboxypeptidase homologue, expressed
XLOC_004063	Sobic.001G243000	1.3241	2.42893	0.0002	0.0039995	heat stress transcription factor, putative, expressed
XLOC_013900	Sobic.003G320600	1.32236	2.32848	0.0005	0.00807359	membrane protein, putative, expressed
XLOC_003648	Sobic.001G162700	1.32208	1.95429	0.0012	0.0152311	endonuclease/exonuclease/phosphatase family domain containing protein, expressed
XLOC_012974	Sobic.003G136000	1.32085	2.25096	0.0004	0.0068017	OsRhmbd3 - Putative Rhomboid homologue, expressed
XLOC_003462	Sobic.001G124600	1.32079	2.01244	0.00185	0.0209868
XLOC_021865	Sobic.006G243200	1.32046	3.70735	5e-05	0.00127127	transposon protein, putative, unclassified, expressed
XLOC_017538	Sobic.004G225900	1.31917	2.09283	0.00115	0.0148434	GEM, putative, expressed
XLOC_031596	Sobic.010G206600	1.31854	3.74898	5e-05	0.00127127	NADPH-dependent oxidoreductase, putative, expressed
XLOC_012018	Sobic.003G393700	1.31641	4.17685	5e-05	0.00127127	zinc finger, RING-type, putative, expressed
XLOC_021872	Sobic.006G244500	1.31517	4.15237	5e-05	0.00127127	nuclease PA3, putative, expressed
XLOC_029202	Sobic.009G001300	1.31201	4.37252	5e-05	0.00127127	AML1, putative, expressed
XLOC_020753	Sobic.006G024400	1.31157	2.10938	0.00105	0.013946	receptor-like protein kinase, putative, expressed
XLOC_012621	Sobic.003G070700	1.30359	4.32981	5e-05	0.00127127	expressed protein
XLOC_009164	Sobic.002G271100	1.3019	2.29293	0.00045	0.0074387	HSF-type DNA-binding domain containing protein, expressed
XLOC_009164	Sobic.002G271000	1.3019	2.29293	0.00045	0.0074387	BAP2, putative, expressed
XLOC_009636	Sobic.002G366100	1.30074	2.19449	0.00055	0.00865413	NAD dependent epimerase/dehydratase family protein, putative, expressed
XLOC_016437	Sobic.004G002600	1.29523	3.28535	5e-05	0.00127127	rhodanese-like domain containing protein, putative, expressed
XLOC_024229	Sobic.007G123400	1.29516	2.73607	5e-05	0.00127127	heavy metal-associated domain containing protein, expressed
XLOC_014714	Sobic.004G034400	1.28969	4.43402	5e-05	0.00127127	plant-specific domain TIGR01589 family protein, putative, expressed
XLOC_006878	Sobic.002G249500	1.28764	3.09619	5e-05	0.00127127	splicing factor U2AF, putative, expressed
XLOC_013221	Sobic.003G182800	1.2875	1.97025	0.00375	0.0351683	nodulin MtN3 family protein, putative, expressed
XLOC_020752	Sobic.006G024200	1.28564	1.84433	0.0017	0.0197466	receptor-like protein kinase, putative, expressed
XLOC_005467	Sobic.001G515600	1.28359	3.52632	5e-05	0.00127127	expressed protein
XLOC_015380	Sobic.004G157300	1.2817	3.482	5e-05	0.00127127	glycerophosphoryl diester phosphodiesterase family protein, putative, expressed
XLOC_012637	Sobic.003G073700	1.27302	2.47757	5e-05	0.00127127	OsMADS65 - MADS-box family gene with MIKC* type-box, expressed
XLOC_001172	Sobic.001G227800	1.2693	4.42215	5e-05	0.00127127	expressed protein
XLOC_022957	Sobic.006G173000	1.26633	1.58136	0.00555	0.0458011	transporter, major facilitator family, putative, expressed
XLOC_003914	Sobic.001G215700	1.25288	1.98811	0.001	0.0134718
XLOC_025660	Sobic.007G190000	1.25125	4.27508	5e-05	0.00127127	expressed protein
XLOC_031969	Sobic.010G001600	1.25068	3.82951	5e-05	0.00127127	homogentisate 1,2-dioxygenase, putative, expressed
XLOC_009923	Sobic.002G424500	1.24994	1.85326	0.00225	0.0242208	CAMK_KIN1/SNF1/Nim1_like.2 - CAMK includes calcium/calmodulin depedent protein kinases, expressed
XLOC_021508	Sobic.006G173700	1.24969	2.65128	5e-05	0.00127127	copper-transporting ATPase 3, putative, expressed
XLOC_007706	Sobic.002G415900	1.24654	4.33699	5e-05	0.00127127	acyl-CoA dehydrogenase family member 10, putative, expressed
XLOC_001083	Sobic.001G207200	1.24396	3.74948	5e-05	0.00127127	MEE12, putative, expressed
XLOC_032729	Sobic.010G149300	1.23616	4.19478	5e-05	0.00127127	ubiquitin-conjugating enzyme, putative, expressed
XLOC_024327	Sobic.007G141001	1.23308	1.907	0.0031	0.0310155
XLOC_013112	Sobic.003G162100	1.23244	1.80012	0.00355	0.0339081	membrane associated DUF588 domain containing protein, putative, expressed
XLOC_025080	Sobic.007G063300	1.23202	2.99245	5e-05	0.00127127	reductase, putative, expressed
XLOC_030272	Sobic.009G213600	1.23116	2.56688	5e-05	0.00127127	green ripe-like, putative, expressed
XLOC_016215	Sobic.004G320300	1.23095	1.78898	0.0034	0.0328673	expressed protein
XLOC_005812	Sobic.002G039500	1.23093	3.07151	5e-05	0.00127127	expressed protein
XLOC_027715	Sobic.008G167700	1.23064	2.05603	0.00065	0.0098131	expressed protein
XLOC_021525	Sobic.006G177600	1.22794	3.62338	5e-05	0.00127127	expressed protein
XLOC_026680	Sobic.008G160700	1.22439	3.99793	5e-05	0.00127127	methylcrotonoyl-CoA carboxylase subunit alpha, mitochondrial precursor, putative, expressed
XLOC_007575	Sobic.002G387200	1.22228	2.71245	5e-05	0.00127127	RNA recognition motif containing protein, putative, expressed
XLOC_008443	Sobic.002G125900	1.21916	4.0936	5e-05	0.00127127	ORM1, putative, expressed
XLOC_008496	Sobic.002G138100	1.21852	1.7745	0.0021	0.0229297	ACT domain containing protein, expressed
XLOC_016608	Sobic.004G037300	1.21566	3.54632	5e-05	0.00127127	cycloartenol synthase, putative, expressed
XLOC_012563	Sobic.003G061400	1.21504	2.17668	0.0006	0.00923228	basic helix-loop-helix, putative, expressed
XLOC_005557	Sobic.001G532000	1.21054	1.76965	0.00505	0.0430958	OsFBX76 - F-box domain containing protein, expressed
XLOC_026089	Sobic.008G046800	1.20888	3.94339	5e-05	0.00127127	protein kinase family protein, putative, expressed
XLOC_015453	Sobic.004G170600	1.20757	1.89564	0.0025	0.0262246	GDSL-like lipase/acylhydrolase, putative, expressed
XLOC_016848	Sobic.004G086000	1.20722	3.76906	5e-05	0.00127127	zinc finger family protein, putative, expressed
XLOC_005926	Sobic.002G062500	1.20271	4.06807	5e-05	0.00127127	aldehyde dehydrogenase, putative, expressed
XLOC_016016	Sobic.004G279700	1.20261	3.12277	5e-05	0.00127127	expressed protein
XLOC_020521	Sobic.005G204700	1.20166	2.48585	0.0001	0.00221856	polygalacturonase, putative, expressed
XLOC_003743	Sobic.001G181700	1.20149	2.44518	5e-05	0.00127127	expressed protein
XLOC_019950	Sobic.005G089101	1.20105	3.71315	5e-05	0.00127127	histone-like transcription factor and archaeal histone, putative, expressed
XLOC_016736	Sobic.004G065650	1.20053	1.71107	0.0051	0.0433378
XLOC_014204	Sobic.003G381600	1.19331	4.06935	5e-05	0.00127127	ATP-dependent Clp protease ATP-binding subunit clpX, putative, expressed
XLOC_019744	Sobic.005G045800	1.19184	2.94785	5e-05	0.00127127	serine/threonine-protein kinase WNK4, putative, expressed
XLOC_001068	Sobic.001G203000	1.18764	3.05828	5e-05	0.00127127	thylakoid lumenal protein, putative, expressed
XLOC_031880	Sobic.010G263001	1.1866	1.84794	0.0034	0.0328673
XLOC_029315	Sobic.009G024600	1.18575	1.53813	0.00335	0.0326401	AP2 domain containing protein, expressed
XLOC_031718	Sobic.010G231100	1.18529	2.09886	0.001	0.0134718	glutamate receptor, putative, expressed
XLOC_000195	Sobic.001G037000	1.1849	3.49334	5e-05	0.00127127	PHD finger protein, putative, expressed
XLOC_030945	Sobic.010G088700	1.18482	2.32763	0.00035	0.00614726	phosphate-induced protein 1 conserved region domain containing protein, expressed
XLOC_016191	Sobic.004G315100	1.18278	2.21941	0.00025	0.0047503	thioredoxin, putative, expressed
XLOC_024848	Sobic.007G018200	1.17732	4.12601	5e-05	0.00127127	RNA recognition motif containing protein, putative, expressed
XLOC_030336	Sobic.009G228400	1.17686	2.92313	5e-05	0.00127127	lipase-related, putative, expressed
XLOC_002318	Sobic.001G444100	1.17573	2.64675	5e-05	0.00127127	peptide transporter, putative, expressed
XLOC_005818	Sobic.002G041200	1.17223	3.43366	5e-05	0.00127127	tyrosine aminotransferase, putative, expressed
XLOC_011291	Sobic.003G255100	1.17095	2.07443	0.0011	0.014407	expressed protein
XLOC_011818	Sobic.003G354400	1.16985	4.0334	5e-05	0.00127127	acyl-coenzyme A oxidase, putative, expressed
XLOC_024351	Sobic.007G144300	1.16592	2.8968	5e-05	0.00127127	trehalose-6-phosphate synthase, putative, expressed
XLOC_011760	Sobic.003G342100	1.16436	3.62603	5e-05	0.00127127	dihydroflavonol-4-reductase, putative, expressed
XLOC_032514	Sobic.010G107100	1.16061	1.71241	0.0059	0.047924	expressed protein
XLOC_029347	Sobic.009G031400	1.16014	3.86245	5e-05	0.00127127	AMP-binding enzyme, putative, expressed
XLOC_018049	Sobic.004G320800	1.15794	2.48101	0.00025	0.0047503	heat shock protein DnaJ, putative, expressed
XLOC_026000	Sobic.008G026200	1.15376	2.05895	0.00085	0.0120277	xa1, putative, expressed
XLOC_019962	Sobic.005G092500	1.15123	3.56455	5e-05	0.00127127	cycloartenol synthase, putative, expressed
XLOC_028195	Sobic.009G068200	1.14712	1.80495	0.00465	0.040813	phosphoribosyl transferase, putative, expressed
XLOC_021386	Sobic.006G151001	1.14668	2.9663	5e-05	0.00127127	expressed protein
XLOC_001186	Sobic.001G230700	1.14626	3.2427	5e-05	0.00127127	RING finger and CHY zinc finger domain-containing protein 1, putative, expressed
XLOC_010391	Sobic.003G081700	1.14316	1.76112	0.00055	0.00865413	OsWAK1 - OsWAK receptor-like cytoplasmic kinase OsWAK-RLCK, expressed
XLOC_010391	Sobic.003G081601	1.14316	1.76112	0.00055	0.00865413	expressed protein
XLOC_003846	Sobic.001G204601	1.1414	3.06989	5e-05	0.00127127
XLOC_003846	Sobic.001G204501	1.1414	3.06989	5e-05	0.00127127	expressed protein
XLOC_005660	Sobic.002G007200	1.14085	2.21541	0.0004	0.0068017	plastocyanin-like domain containing protein, putative, expressed
XLOC_013678	Sobic.003G278500	1.13743	3.70449	5e-05	0.00127127	RING finger and CHY zinc finger domain-containing protein 1, putative, expressed
XLOC_002664	Sobic.001G512500	1.13547	2.70197	5e-05	0.00127127	expressed protein
XLOC_014501	Sobic.003G438200	1.12977	3.55249	5e-05	0.00127127	VAMP-like protein YKT62, putative, expressed
XLOC_021070	Sobic.006G087200	1.12863	2.00248	0.00115	0.0148434	GLTP domain containing protein, putative, expressed
XLOC_022453	Sobic.006G078400	1.12814	3.60752	5e-05	0.00127127	abscisic stress-ripening, putative, expressed
XLOC_028842	Sobic.009G194500	1.12431	2.2282	0.00025	0.0047503	expressed protein
XLOC_033276	Sobic.010G260800	1.12403	2.12169	0.00025	0.0047503	cyclin, putative, expressed
XLOC_022870	Sobic.006G155400	1.12242	1.91802	0.0016	0.0189422	expressed protein
XLOC_020991	Sobic.006G069300	1.11993	3.58798	5e-05	0.00127127	bifunctional monodehydroascorbate reductase and carbonic anhydrasenectarin-3 precursor, putative, expressed
XLOC_021167	Sobic.006G105000	1.11848	1.88572	0.001	0.0134718	aldose 1-epimerase, putative, expressed
XLOC_011832	Sobic.003G357600	1.11735	2.30076	0.0003	0.00545448	laccase precursor protein, putative, expressed
XLOC_012721	Sobic.003G088400	1.11677	3.87887	5e-05	0.00127127	BBTI11 - Bowman-Birk type bran trypsin inhibitor precursor, putative, expressed
XLOC_032863	Sobic.010G175800	1.11028	3.31508	5e-05	0.00127127	glutathione S-transferase, putative, expressed
XLOC_019963	Sobic.005G092600	1.10808	1.65285	0.00565	0.0464111	disease resistance protein RPM1, putative, expressed
XLOC_007802	Sobic.002G002500	1.10603	3.83063	5e-05	0.00127127	tobamovirus multiplication protein, putative, expressed
XLOC_006502	Sobic.002G177600	1.10406	2.96428	5e-05	0.00127127	expressed protein
XLOC_028947	Sobic.009G213400	1.10352	2.69888	5e-05	0.00127127	mitochondrial carrier protein, putative, expressed
XLOC_022750	Sobic.006G132400	1.10192	3.22262	5e-05	0.00127127	CHIT3 - Chitinase family protein precursor, expressed
XLOC_013511	Sobic.003G244700	1.10047	3.8173	5e-05	0.00127127	pyruvate kinase, putative, expressed
XLOC_027624	Sobic.008G147000	1.09772	3.82483	5e-05	0.00127127	CAMK_CAMK_like.49 - CAMK includes calcium/calmodulin depedent protein kinases, expressed
XLOC_003383	Sobic.001G109000	1.09595	2.82013	5e-05	0.00127127	expressed protein
XLOC_030444	Sobic.009G251100	1.09274	1.98924	0.00165	0.0193624	TTL1, putative, expressed
XLOC_023550	Sobic.007G003600	1.09242	3.22764	5e-05	0.00127127	cytochrome P450, putative, expressed
XLOC_009879	Sobic.002G414400	1.09199	3.08683	5e-05	0.00127127	ultraviolet-B-repressible protein, putative, expressed
XLOC_029995	Sobic.009G159200	1.09056	3.04231	5e-05	0.00127127	guanylyl cyclase, putative, expressed
XLOC_013375	Sobic.003G215800	1.09055	2.43605	5e-05	0.00127127	pleiotropic drug resistance protein, putative, expressed
XLOC_026949	Sobic.008G021800	1.08999	3.21529	5e-05	0.00127127	no apical meristem protein, putative, expressed
XLOC_004712	Sobic.001G372500	1.08918	3.18844	5e-05	0.00127127	NAD dependent epimerase/dehydratase family protein, putative, expressed
XLOC_032374	Sobic.010G082700	1.08816	3.67604	5e-05	0.00127127	expressed protein
XLOC_032244	Sobic.010G057700	1.0866	1.76902	0.0034	0.0328673
XLOC_032244	Sobic.010G057666	1.0866	1.76902	0.0034	0.0328673	RNA recognition motif containing protein, putative, expressed
XLOC_019152	Sobic.005G169800	1.08629	3.19951	5e-05	0.00127127	GTPase of unknown function domain containing protein, putative, expressed
XLOC_020426	Sobic.005G186250	1.08281	1.87057	0.0028	0.0286584
XLOC_019411	Sobic.005G219300	1.08125	2.07726	0.00085	0.0120277	resistance protein, putative, expressed
XLOC_031864	Sobic.010G259600	1.08022	1.94135	0.0018	0.0205799	transferase family protein, putative, expressed
XLOC_009333	Sobic.002G304000	1.07688	3.72358	5e-05	0.00127127	nitrilase, putative, expressed
XLOC_009333	Sobic.002G303950	1.07688	3.72358	5e-05	0.00127127	hypothetical protein
XLOC_019236	Sobic.005G187200	1.0768	2.75072	5e-05	0.00127127	expressed protein
XLOC_016579	Sobic.004G030200	1.07475	3.72283	5e-05	0.00127127	expressed protein
XLOC_018145	Sobic.004G339800	1.07374	3.51568	5e-05	0.00127127	phosphate transporter 1, putative, expressed
XLOC_020471	Sobic.005G195100	1.0733	1.63449	0.004	0.0367596	expressed protein
XLOC_005909	Sobic.002G058500	1.07294	3.74757	5e-05	0.00127127	FAD-linked oxidoreductase protein, putative, expressed
XLOC_001689	Sobic.001G320200	1.07008	3.74268	5e-05	0.00127127	phospholipase D, putative, expressed
XLOC_000379	Sobic.001G073500	1.06894	3.66147	5e-05	0.00127127	5-nucleotidase domain-containing protein, putative, expressed
XLOC_023675	Sobic.007G027100	1.06146	2.04199	0.0013	0.0162429	resistance protein LR10, putative, expressed
XLOC_026293	Sobic.008G088450	1.05859	1.70978	0.0048	0.0418088
XLOC_026293	Sobic.008G088400	1.05859	1.70978	0.0048	0.0418088
XLOC_015989	Sobic.004G275000	1.05638	2.9141	5e-05	0.00127127	heat shock protein DnaJ, putative, expressed
XLOC_015533	Sobic.004G187300	1.05244	1.8313	0.00355	0.0339081	zinc finger protein, putative, expressed
XLOC_025609	Sobic.007G179332	1.04508	1.7933	0.0021	0.0229297	expressed protein
XLOC_025609	Sobic.007G179266	1.04508	1.7933	0.0021	0.0229297	HAD superfamily phosphatase, putative, expressed
XLOC_007736	Sobic.002G421400	1.0447	3.50724	5e-05	0.00127127	no apical meristem protein, putative, expressed
XLOC_023921	Sobic.007G073400	1.04346	1.90481	0.00135	0.0167371	SHR5-receptor-like kinase, putative, expressed
XLOC_007307	Sobic.002G338250	1.04263	1.80416	0.0031	0.0310155	hypothetical protein
XLOC_024542	Sobic.007G180300	1.04258	2.08917	0.0006	0.00923228	HSF-type DNA-binding domain containing protein, expressed
XLOC_022300	Sobic.006G046000	1.0423	2.90547	5e-05	0.00127127
XLOC_002867	Sobic.001G008600	1.04037	2.94358	5e-05	0.00127127	phosphoesterase family protein, putative, expressed
XLOC_024425	Sobic.007G156400	1.04031	2.47805	0.0001	0.00221856	alpha-amylase precursor, putative, expressed
XLOC_010698	Sobic.003G144900	1.03537	1.76931	0.0044	0.0392642	expressed protein
XLOC_028727	Sobic.009G171400	1.03517	3.26648	5e-05	0.00127127	oxidoreductase, aldo/keto reductase family protein, putative, expressed
XLOC_028727	Sobic.009G171300	1.03517	3.26648	5e-05	0.00127127	PX domain containing protein, expressed
XLOC_001833	Sobic.001G347600	1.03359	3.54622	5e-05	0.00127127	paramyosin, putative, expressed
XLOC_015292	Sobic.004G142700	1.03341	2.06093	0.0011	0.014407	PPR repeat domain containing protein, putative, expressed
XLOC_008087	Sobic.002G056500	1.02967	1.81407	0.0024	0.0253918	STE_PAK_Ste20_Slob_Wnk.4 - STE kinases include homologs to sterile 7, sterile 11 and sterile 20 from yeast, expressed
XLOC_025192	Sobic.007G086701	1.02691	1.80574	0.00325	0.0320953
XLOC_024122	Sobic.007G106900	1.02248	2.0702	0.0005	0.00807359	endoribonuclease Dicer, putative, expressed
XLOC_007984	Sobic.002G035800	1.02149	2.12625	0.0004	0.0068017	ZOS10-03 - C2H2 zinc finger protein, expressed
XLOC_010708	Sobic.003G146900	1.0203	3.52616	5e-05	0.00127127	lipase class 3 family protein, putative, expressed
XLOC_024710	Sobic.007G213700	1.01961	3.48604	5e-05	0.00127127	aminotransferase, putative, expressed
XLOC_017231	Sobic.004G166400	1.01908	3.29312	5e-05	0.00127127	expressed protein
XLOC_002595	Sobic.001G499600	1.01771	2.31691	0.0001	0.00221856	thioredoxin, putative, expressed
XLOC_029247	Sobic.009G010000	1.01742	3.10754	5e-05	0.00127127	expressed protein
XLOC_020637	Sobic.006G002100	1.01426	2.02532	0.0012	0.0152311	phosphoglycerate mutase, putative, expressed
XLOC_031892	Sobic.010G265600	1.01408	1.96205	0.00125	0.0157782	DUF581 domain containing protein, expressed
XLOC_000213	Sobic.001G039600	1.01239	3.51748	5e-05	0.00127127	U-box domain-containing protein, putative, expressed
XLOC_000213	Sobic.001G039500	1.01239	3.51748	5e-05	0.00127127	protein kinase domain containing protein, expressed
XLOC_022778	Sobic.006G138400	1.01092	3.38779	5e-05	0.00127127	regulatory subunit, putative, expressed
XLOC_013167	Sobic.003G172400	1.01	2.18027	0.0003	0.00545448	conserved hypothetical protein
XLOC_015577	Sobic.004G196900	1.00964	2.31994	0.0001	0.00221856
XLOC_021243	Sobic.006G124000	1.00874	2.66921	5e-05	0.00127127	BTBZ4 - Bric-a-Brac, Tramtrack, Broad Complex BTB domain with TAZ zinc finger and Calmodulin-binding domains, expressed
XLOC_015294	Sobic.004G142900	1.00808	2.90587	5e-05	0.00127127
XLOC_027878	Sobic.009G004800	1.00758	2.35612	5e-05	0.00127127
XLOC_015164	Sobic.004G118800	1.00744	2.397	5e-05	0.00127127	receptor lectin kinase like protein, putative, expressed
XLOC_022789	Sobic.006G140000	1.00486	3.49721	5e-05	0.00127127	receptor-like protein kinase precursor, putative, expressed
XLOC_012288	Sobic.003G002400	1.00383	2.92269	5e-05	0.00127127	dnaJ domain containing protein, expressed
XLOC_021561	Sobic.006G185500	1.00332	2.61032	0.0001	0.00221856	uncharacterized membrane protein, putative, expressed
XLOC_014715	Sobic.004G034600	1.00228	2.92944	5e-05	0.00127127	hydrolase, alpha/beta fold family domain containing protein, expressed
XLOC_010736	Sobic.003G152000	1.00225	2.13332	0.00055	0.00865413	peroxidase precursor, putative, expressed
XLOC_016897	Sobic.004G094300	1.00156	3.50577	5e-05	0.00127127	protein kinase domain containing protein, expressed
XLOC_004968	Sobic.001G420100	1.00135	3.15079	5e-05	0.00127127	DnaK family protein, putative, expressed
XLOC_024381	Sobic.007G148300	1.00103	2.82027	5e-05	0.00127127	ferric reductase, putative, expressed
XLOC_005819	Sobic.002G041400	-3.36409	-2.82696	0.00015	0.00315315	ATP/GTP binding protein, putative, expressed
XLOC_030277	Sobic.009G215000	-3.19948	-3.18057	0.00095	0.0130283
XLOC_030620	Sobic.010G023600	-3.1804	-2.86099	0.0016	0.0189422	von Willebrand factor type A domain containing protein, putative, expressed
XLOC_021501	Sobic.006G172300	-3.03901	-2.51288	0.0045	0.0398899	MSP domain containing protein, expressed
XLOC_015867	Sobic.004G251500	-3.01777	-3.19324	0.0001	0.00221856	arsenate reductase, putative, expressed
XLOC_022816	Sobic.006G144600	-2.85508	-6.53201	5e-05	0.00127127	ARPC2B, putative, expressed
XLOC_022816	Sobic.006G144500	-2.85508	-6.53201	5e-05	0.00127127	WAX2, putative, expressed
XLOC_018670	Sobic.005G086400	-2.83624	-3.34157	5e-05	0.00127127	hsp20/alpha crystallin family protein, putative, expressed
XLOC_009716	Sobic.002G384400	-2.63611	-2.87128	0.00035	0.00614726	FAD dependent oxidoreductase domain containing protein, expressed
XLOC_013937	Sobic.003G327900	-2.61206	-2.40798	0.00215	0.0233167	auxin-induced protein 5NG4, putative, expressed
XLOC_005783	Sobic.002G032066	-2.55537	-2.54876	0.00115	0.0148434
XLOC_006041	Sobic.002G087500	-2.53443	-4.40281	5e-05	0.00127127
XLOC_000067	Sobic.001G012300	-2.52926	-2.91439	0.00055	0.00865413	cytochrome P450, putative, expressed
XLOC_018666	Sobic.005G086000	-2.50566	-2.70131	0.0033	0.0323497	nucleoside-triphosphatase, putative, expressed
XLOC_016402	Sobic.004G354500	-2.45108	-6.96167	5e-05	0.00127127	expressed protein
XLOC_030199	Sobic.009G199100	-2.45	-2.35287	0.00265	0.0274742	gamma-glutamyl hydrolase precursor, putative, expressed
XLOC_008002	Sobic.002G038866	-2.44906	-2.4724	0.0011	0.014407	receptor protein kinase CRINKLY4 precursor, putative, expressed
XLOC_005001	Sobic.001G425300	-2.4275	-2.62511	0.0005	0.00807359	expressed protein
XLOC_014231	Sobic.003G385900	-2.3994	-2.73968	0.0002	0.0039995	lipoxygenase, putative, expressed
XLOC_014978	Sobic.004G085100	-2.31828	-7.76191	5e-05	0.00127127	mitochondrial carrier protein, putative, expressed
XLOC_016577	Sobic.004G029800	-2.29305	-1.67863	0.00365	0.0344727	expressed protein
XLOC_023067	Sobic.006G194100	-2.26106	-2.71146	0.00045	0.0074387	DUF581 domain containing protein, expressed
XLOC_007469	Sobic.002G368600	-2.20693	-2.81016	0.0003	0.00545448	alpha-1,4-glucan-protein synthase, putative, expressed
XLOC_031009	Sobic.010G101400	-2.19951	-2.2532	0.00165	0.0193624	glycosyl transferase 8 domain containing protein, putative, expressed
XLOC_016602	Sobic.004G035800	-2.18124	-4.55525	5e-05	0.00127127	retrotransposon protein, putative, unclassified, expressed
XLOC_015884	Sobic.004G254400	-2.12019	-2.29183	0.0047	0.0411167	histone-like transcription factor and archaeal histone, putative, expressed
XLOC_011945	Sobic.003G378700	-2.07799	-4.23165	5e-05	0.00127127	DnaK family protein, putative, expressed
XLOC_024552	Sobic.007G182101	-2.07456	-2.32724	0.00165	0.0193624	TCP family transcription factor, putative, expressed
XLOC_006886	Sobic.002G252300	-2.04776	-2.42536	0.00035	0.00614726	expressed protein
XLOC_020249	Sobic.005G149300	-2.02484	-2.16541	0.0013	0.0162429	MMP37-like protein, mitochondrial precursor, putative, expressed
XLOC_031729	Sobic.010G233500	-2.01081	-2.61516	0.00035	0.00614726	thiol protease SEN102 precursor, putative, expressed
XLOC_010505	Sobic.003G105000	-1.99685	-4.25738	5e-05	0.00127127	kinase, pfkB family, putative, expressed
XLOC_017821	Sobic.004G280100	-1.96653	-2.08607	0.004	0.0367596	expressed protein
XLOC_022978	Sobic.006G177000	-1.9437	-3.79964	5e-05	0.00127127	cytochrome P450, putative, expressed
XLOC_001901	Sobic.001G362100	-1.94044	-2.72628	0.0003	0.00545448	nodulation protein-related, putative, expressed
XLOC_003471	Sobic.001G125700	-1.93722	-2.97178	5e-05	0.00127127	lipoxygenase, putative, expressed
XLOC_004365	Sobic.001G303300	-1.91599	-2.0357	0.00525	0.0440978	exostosin family domain containing protein, expressed
XLOC_001691	Sobic.001G321100	-1.91324	-1.96175	0.0054	0.0450037	expressed protein
XLOC_009415	Sobic.002G322000	-1.90724	-4.42974	5e-05	0.00127127	transporter family protein, putative, expressed
XLOC_028566	Sobic.009G139500	-1.89572	-3.62364	5e-05	0.00127127
XLOC_024975	Sobic.007G041200	-1.89509	-3.79391	5e-05	0.00127127	cytochrome P450, putative, expressed
XLOC_013882	Sobic.003G317700	-1.89434	-3.14333	5e-05	0.00127127	cyclic nucleotide-gated ion channel 2, putative, expressed
XLOC_026311	Sobic.008G088900	-1.89084	-2.02372	0.00555	0.0458011	expressed protein
XLOC_033031	Sobic.010G215300	-1.88451	-2.0908	0.0044	0.0392642	cyclin-dependent kinase B2-1, putative, expressed
XLOC_006075	Sobic.002G093500	-1.87349	-2.21482	0.002	0.0221396	hydrolase, putative, expressed
XLOC_004204	Sobic.001G266300	-1.86938	-3.1144	5e-05	0.00127127	POEI3 - Pollen Ole e I allergen and extensin family protein precursor, expressed
XLOC_023957	Sobic.007G080200	-1.85743	-2.37069	0.00075	0.0109313	MBTB21 - Bric-a-Brac, Tramtrack, Broad Complex BTB domain with Meprin and TRAF Homology MATH domain, expressed
XLOC_019773	Sobic.005G052100	-1.84583	-2.85787	5e-05	0.00127127	expressed protein
XLOC_027926	Sobic.009G015900	-1.84304	-2.31944	0.0011	0.014407	Core histone H2A/H2B/H3/H4 domain containing protein, putative, expressed
XLOC_016512	Sobic.004G016300	-1.84263	-1.92593	0.00515	0.0436008	PPR repeat containing protein, expressed
XLOC_008970	Sobic.002G234200	-1.82606	-5.85604	5e-05	0.00127127	peroxidase precursor, putative, expressed
XLOC_032138	Sobic.010G036000	-1.81492	-2.17462	0.00215	0.0233167	expressed protein
XLOC_020291	Sobic.005G158100	-1.808	-2.12263	0.00155	0.018556
XLOC_024008	Sobic.007G089900	-1.79865	-4.09435	5e-05	0.00127127	AMP-binding domain containing protein, expressed
XLOC_009230	Sobic.002G282900	-1.79446	-2.53919	0.00035	0.00614726	pyridoxal-dependent decarboxylase protein, putative, expressed
XLOC_017571	Sobic.004G232600	-1.78739	-3.01152	5e-05	0.00127127	expressed protein
XLOC_032492	Sobic.010G103700	-1.77122	-2.15262	0.00215	0.0233167	POLA2 - Putative DNA polymerase alpha complex subunit, expressed
XLOC_019164	Sobic.005G172800	-1.76963	-2.86767	0.0001	0.00221856	expressed protein
XLOC_000347	Sobic.001G067500	-1.76359	-2.20357	0.0016	0.0189422	PLA IIIA/PLP7, putative, expressed
XLOC_016221	Sobic.004G321400	-1.75248	-3.67408	5e-05	0.00127127	BRUSHY 1, putative, expressed
XLOC_016658	Sobic.004G047100	-1.75018	-1.97157	0.00385	0.0358751	EH domain-containing protein 1, putative, expressed
XLOC_009572	Sobic.002G353200	-1.7471	-2.13026	0.00235	0.0250281	BES1/BZR1 homolog protein, putative, expressed
XLOC_032114	Sobic.010G031300	-1.74269	-4.31153	5e-05	0.00127127	auxin-induced protein 5NG4, putative, expressed
XLOC_032114	Sobic.010G031100	-1.74269	-4.31153	5e-05	0.00127127	early nodulin 93 ENOD93 protein, putative, expressed
XLOC_022061	Sobic.006G001000	-1.73794	-3.39248	5e-05	0.00127127	cytochrome P450 93A2, putative, expressed
XLOC_010144	Sobic.003G034600	-1.72784	-2.05545	0.0024	0.0253918	CAMK_CAMK_like_Aur_like.1 - CAMK includes calcium/calmodulin depedent protein kinases, expressed
XLOC_008580	Sobic.002G155200	-1.72686	-2.56047	0.0003	0.00545448	peptidyl-prolyl cis-trans isomerase, FKBP-type, putative, expressed
XLOC_019006	Sobic.005G140001	-1.71812	-4.10005	5e-05	0.00127127	glycosyl hydrolases family 16, putative, expressed
XLOC_004404	Sobic.001G310500	-1.71511	-2.58247	5e-05	0.00127127	strictosidine synthase, putative, expressed
XLOC_016891	Sobic.004G093400	-1.71095	-3.23567	5e-05	0.00127127	beta-galactosidase precursor, putative, expressed
XLOC_005450	Sobic.001G511400	-1.70554	-2.07868	0.00215	0.0233167	BES1/BZR1 homolog protein, putative, expressed
XLOC_002448	Sobic.001G471800	-1.69253	-1.99133	0.00325	0.0320953	auxin-responsive protein-related, putative, expressed
XLOC_000062	Sobic.001G011300	-1.69194	-3.2442	5e-05	0.00127127	expressed protein
XLOC_009359	Sobic.002G309100	-1.68411	-2.11885	0.002	0.0221396	phosphate-induced protein 1 conserved region domain containing protein, expressed
XLOC_013580	Sobic.003G257900	-1.67923	-2.93413	5e-05	0.00127127	auxin-responsive protein, putative, expressed
XLOC_024271	Sobic.007G131100	-1.67311	-3.57576	5e-05	0.00127127	jmjC domain containing protein, expressed
XLOC_012756	Sobic.003G095600	-1.67235	-2.58257	0.0001	0.00221856	glycosyltransferase, putative, expressed
XLOC_007727	Sobic.002G420000	-1.66607	-2.80794	5e-05	0.00127127	helicase conserved C-terminal domain containing protein, expressed
XLOC_013936	Sobic.003G327800	-1.66515	-2.94029	5e-05	0.00127127	cytochrome P450, putative, expressed
XLOC_016805	Sobic.004G078600	-1.66499	-5.64427	5e-05	0.00127127	lipoxygenase, putative, expressed
XLOC_009320	Sobic.002G300900	-1.6639	-3.4947	5e-05	0.00127127
XLOC_025574	Sobic.007G172600	-1.66204	-2.2059	0.00115	0.0148434	dihydroneopterin aldolase, putative, expressed
XLOC_027452	Sobic.008G111500	-1.6584	-1.81452	0.0055	0.0455763	membrane associated DUF588 domain containing protein, putative, expressed
XLOC_017663	Sobic.004G249400	-1.65377	-2.25523	0.00095	0.0130283	3-ketoacyl-CoA synthase, putative, expressed
XLOC_017187	Sobic.004G157100	-1.64212	-5.16796	5e-05	0.00127127	nodulin MtN3 family protein, putative, expressed
XLOC_020978	Sobic.006G066400	-1.64008	-4.64543	5e-05	0.00127127	cytochrome P450, putative, expressed
XLOC_024492	Sobic.007G167300	-1.63471	-2.93541	5e-05	0.00127127	zinc-binding protein, putative, expressed
XLOC_030655	Sobic.010G032700	-1.62981	-3.04313	5e-05	0.00127127	methyltransferase domain containing protein, expressed
XLOC_027983	Sobic.009G025700	-1.62619	-2.1853	0.00105	0.013946	cycloeucalenol cycloisomerase, putative, expressed
XLOC_014228	Sobic.003G385500	-1.62505	-4.34208	5e-05	0.00127127	lipoxygenase, putative, expressed
XLOC_027351	Sobic.008G095633	-1.62406	-2.14086	0.00115	0.0148434	expressed protein
XLOC_031551	Sobic.010G198400	-1.61163	-2.47463	0.0005	0.00807359	expressed protein
XLOC_012072	Sobic.003G404400	-1.5993	-2.17035	0.0011	0.014407	uncharacterized RNA methyltransferase pc1998, putative, expressed
XLOC_002348	Sobic.001G450900	-1.58995	-1.79822	0.00615	0.0491816	UNE2, putative, expressed
XLOC_011739	Sobic.003G338966	-1.58503	-2.25865	0.0009	0.0125467	40S ribosomal protein S25, putative, expressed
XLOC_032115	Sobic.010G031400	-1.58307	-4.56244	5e-05	0.00127127	early nodulin 93 ENOD93 protein, putative, expressed
XLOC_001778	Sobic.001G336200	-1.57972	-3.03934	5e-05	0.00127127	cytochrome P450, putative, expressed
XLOC_010881	Sobic.003G179500	-1.57444	-2.27548	0.00075	0.0109313	expressed protein
XLOC_024259	Sobic.007G129000	-1.57149	-3.22997	5e-05	0.00127127	nucleobase-ascorbate transporter, putative, expressed
XLOC_025683	Sobic.007G194100	-1.56669	-5.21455	5e-05	0.00127127	nucleotide pyrophosphatase/phosphodiesterase, putative, expressed
XLOC_004039	Sobic.001G238900	-1.56416	-2.18573	0.00075	0.0109313	OsFBX386 - F-box domain containing protein, expressed
XLOC_013468	Sobic.003G235700	-1.56219	-2.6703	5e-05	0.00127127	single-stranded DNA-binding protein, putative, expressed
XLOC_000305	Sobic.001G058800	-1.56147	-1.84257	0.006	0.0483684	cysteine proteinase EP-B 1 precursor, putative, expressed
XLOC_020425	Sobic.005G186100	-1.55419	-2.19402	0.00115	0.0148434	patatin, putative, expressed
XLOC_008151	Sobic.002G068600	-1.55248	-1.7742	0.0044	0.0392642	oxidoreductase, putative, expressed
XLOC_022707	Sobic.006G124300	-1.55028	-1.70659	0.00625	0.0496836	metalloprotease ATP23, putative, expressed
XLOC_023665	Sobic.007G025600	-1.55004	-2.23722	0.00065	0.0098131	amino acid transporter, putative, expressed
XLOC_010712	Sobic.003G147600	-1.54691	-3.01356	5e-05	0.00127127	expressed protein
XLOC_022865	Sobic.006G154300	-1.54056	-4.63619	5e-05	0.00127127	KUN1 - Kunitz-type trypsin inhibitor precursor, expressed
XLOC_007772	Sobic.002G428700	-1.5401	-3.30169	5e-05	0.00127127	helicase conserved C-terminal domain containing protein, expressed
XLOC_025734	Sobic.007G204600	-1.53983	-4.98441	5e-05	0.00127127	Alpha amylase, catalytic domain containing protein, expressed
XLOC_033177	Sobic.010G241200	-1.53369	-2.49414	0.0001	0.00221856	peptidase, putative, expressed
XLOC_029983	Sobic.009G156600	-1.53079	-2.58437	0.0001	0.00221856	transmembrane amino acid transporter protein, putative, expressed
XLOC_016759	Sobic.004G071000	-1.52893	-2.48185	0.0001	0.00221856	dehydrogenase, putative, expressed
XLOC_026156	Sobic.008G060300	-1.5269	-2.92858	5e-05	0.00127127	WRKY45, expressed
XLOC_031110	Sobic.010G118900	-1.51567	-3.97335	5e-05	0.00127127	fasciclin-like arabinogalactan protein 8 precursor, putative, expressed
XLOC_002168	Sobic.001G417200	-1.51467	-2.3812	0.00035	0.00614726	ATP synthase B chain, chloroplast precursor, putative, expressed
XLOC_005694	Sobic.002G013200	-1.51098	-2.05298	0.0015	0.0181747	OsFBX234 - F-box domain containing protein, expressed
XLOC_006818	Sobic.002G237000	-1.50577	-3.08866	5e-05	0.00127127	fasciclin domain containing protein, expressed
XLOC_005023	Sobic.001G429000	-1.49712	-2.18706	0.0008	0.0114312	harpin-induced protein 1 domain containing protein, expressed
XLOC_018067	Sobic.004G325200	-1.49634	-2.32452	0.00075	0.0109313	60S ribosome subunit biogenesis protein NIP7, putative, expressed
XLOC_002882	Sobic.001G012200	-1.49134	-3.3234	5e-05	0.00127127	cytochrome P450, putative, expressed
XLOC_012314	Sobic.003G007200	-1.48719	-1.78369	0.00555	0.0458011	aquaporin protein, putative, expressed
XLOC_007158	Sobic.002G308400	-1.48703	-2.9613	5e-05	0.00127127	MYB family transcription factor, putative, expressed
XLOC_003202	Sobic.001G077200	-1.48448	-1.70041	0.0047	0.0411167	BTBN10 - Bric-a-Brac, Tramtrack, Broad Complex BTB domain with non-phototropic hypocotyl 3 NPH3 and coiled-coil domains, expressed
XLOC_029865	Sobic.009G132900	-1.47723	-2.96621	5e-05	0.00127127	pyruvate, phosphate dikinase, chloroplast precursor, putative, expressed
XLOC_003596	Sobic.001G151400	-1.46355	-2.25606	0.001	0.0134718	nicotianamine synthase, putative, expressed
XLOC_007454	Sobic.002G366000	-1.45621	-4.0453	5e-05	0.00127127	X8 domain containing protein, expressed
XLOC_016220	Sobic.004G321200	-1.45146	-3.56671	5e-05	0.00127127	tRNA synthetase class I, putative, expressed
XLOC_017339	Sobic.004G187200	-1.4436	-2.45485	0.00025	0.0047503	ICE-like protease p20 domain containing protein, putative, expressed
XLOC_019269	Sobic.005G192200	-1.43984	-2.25185	0.00055	0.00865413	cytokinin-O-glucosyltransferase 3, putative, expressed
XLOC_029049	Sobic.009G232200	-1.43734	-3.95865	5e-05	0.00127127	fasciclin domain containing protein, expressed
XLOC_009769	Sobic.002G394100	-1.43334	-2.16055	0.00145	0.0177163	GDSL-like lipase/acylhydrolase, putative, expressed
XLOC_001560	Sobic.001G295900	-1.43094	-2.60985	0.0001	0.00221856	AGC_PVPK_like_kin82y.17 - ACG kinases include homologs to PKA, PKG and PKC, expressed
XLOC_008934	Sobic.002G224800	-1.43024	-2.58955	5e-05	0.00127127	gibberellin receptor GID1L2, putative, expressed
XLOC_020237	Sobic.005G147400	-1.42868	-3.44415	5e-05	0.00127127
XLOC_007124	Sobic.002G302000	-1.4199	-2.11974	0.0012	0.0152311	glycosyl hydrolases family 16, putative, expressed
XLOC_016035	Sobic.004G283800	-1.41757	-2.34039	0.0008	0.0114312	dehydration response related protein, putative, expressed
XLOC_007824	Sobic.002G007300	-1.41004	-2.04892	0.0019	0.0213723	WD domain, G-beta repeat domain containing protein, expressed
XLOC_011023	Sobic.003G205600	-1.40586	-2.52587	0.00025	0.0047503	uncharacterized protein At4g06744 precursor, putative, expressed
XLOC_032504	Sobic.010G105000	-1.40199	-2.5829	0.00015	0.00315315	caleosin related protein, putative, expressed
XLOC_009188	Sobic.002G276000	-1.40061	-1.92293	0.003	0.0302226	Core histone H2A/H2B/H3/H4 domain containing protein, putative, expressed
XLOC_005538	Sobic.001G529400	-1.4005	-3.69273	5e-05	0.00127127	Core histone H2A/H2B/H3/H4 domain containing protein, putative, expressed
XLOC_009591	Sobic.002G357400	-1.40042	-2.00106	0.00205	0.0225219	transcription repressor HOTR, putative, expressed
XLOC_026617	Sobic.008G150400	-1.40013	-2.2473	0.0004	0.0068017	WD-40 repeat family protein, putative, expressed
XLOC_028708	Sobic.009G168300	-1.39802	-2.23718	0.001	0.0134718	expressed protein
XLOC_020538	Sobic.005G210500	-1.39686	-1.72873	0.00545	0.0453261	DEAD-box ATP-dependent RNA helicase, putative, expressed
XLOC_012053	Sobic.003G400400	-1.39626	-2.09522	0.0012	0.0152311	cysteine proteinase inhibitor precursor protein, putative, expressed
XLOC_011938	Sobic.003G377100	-1.39618	-3.23434	5e-05	0.00127127	acyl-desaturase, chloroplast precursor, putative, expressed
XLOC_022516	Sobic.006G089700	-1.39127	-1.77953	0.00625	0.0496836	LTPL94 - Protease inhibitor/seed storage/LTP family protein precursor, expressed
XLOC_031451	Sobic.010G181500	-1.3897	-2.8674	5e-05	0.00127127	3-ketoacyl-CoA synthase, putative, expressed
XLOC_025018	Sobic.007G049800	-1.38245	-1.76422	0.0054	0.0450037	nucleolar GTP-binding protein 1, putative, expressed
XLOC_004841	Sobic.001G396300	-1.38074	-1.81293	0.0044	0.0392642	calvin cycle protein CP12, putative, expressed
XLOC_014422	Sobic.003G422000	-1.3787	-2.4752	0.00035	0.00614726	glycosyl hydrolases family 17, putative, expressed
XLOC_018393	Sobic.005G033700	-1.37553	-3.73656	5e-05	0.00127127	heavy-metal-associated domain-containing protein, putative, expressed
XLOC_012427	Sobic.003G030700	-1.36828	-2.58073	0.0001	0.00221856	ectonucleotide pyrophosphatase/phosphodiesterase family member 1, putative, expressed
XLOC_028984	Sobic.009G220200	-1.36611	-3.51278	5e-05	0.00127127	exostosin family domain containing protein, expressed
XLOC_024427	Sobic.007G156600	-1.3621	-1.86042	0.0043	0.0386952	gibberellin receptor GID1L2, putative, expressed
XLOC_027101	Sobic.008G049200	-1.35983	-4.55116	5e-05	0.00127127	abscisic stress-ripening, putative, expressed
XLOC_017666	Sobic.004G250200	-1.35833	-1.84942	0.00455	0.0401332	RNA recognition motif family protein, expressed
XLOC_025463	Sobic.007G149600	-1.35689	-3.52745	5e-05	0.00127127	Core histone H2A/H2B/H3/H4 domain containing protein, putative, expressed
XLOC_021355	Sobic.006G143300	-1.35288	-3.69425	5e-05	0.00127127	nuclear transport factor 2, putative, expressed
XLOC_023581	Sobic.007G008300	-1.35099	-1.95979	0.0028	0.0286584	WD domain, G-beta repeat domain containing protein, expressed
XLOC_010072	Sobic.003G022400	-1.3498	-1.9719	0.00135	0.0167371	hydrolase, acting on carbon-nitrogen, putative, expressed
XLOC_010072	Sobic.003G022300	-1.3498	-1.9719	0.00135	0.0167371	SOUL heme-binding protein, putative, expressed
XLOC_025666	Sobic.007G191600	-1.34866	-1.90727	0.00295	0.0298127	exosome complex exonuclease, putative, expressed
XLOC_026735	Sobic.008G171100	-1.34825	-2.5911	5e-05	0.00127127	GDSL-like lipase/acylhydrolase, putative, expressed
XLOC_021782	Sobic.006G227500	-1.34813	-2.67404	5e-05	0.00127127
XLOC_013422	Sobic.003G224200	-1.34156	-2.0336	0.00105	0.013946	protein kinase family protein, putative, expressed
XLOC_003065	Sobic.001G050300	-1.34068	-2.18111	0.0004	0.0068017	LTPL83 - Protease inhibitor/seed storage/LTP family protein precursor, putative, expressed
XLOC_013828	Sobic.003G307200	-1.3395	-2.39984	0.00045	0.0074387	expressed protein
XLOC_003684	Sobic.001G169800	-1.33784	-2.05315	0.00155	0.018556	cyclin, putative, expressed
XLOC_004800	Sobic.001G389500	-1.33597	-2.77561	5e-05	0.00127127	guanylate kinase, putative, expressed
XLOC_025829	Sobic.007G221800	-1.33527	-3.39174	5e-05	0.00127127	Core histone H2A/H2B/H3/H4 domain containing protein, putative, expressed
XLOC_012897	Sobic.003G122200	-1.33385	-3.23055	5e-05	0.00127127	ADP-ribosylation factor, putative, expressed
XLOC_002982	Sobic.001G033900	-1.33337	-1.59709	0.0055	0.0455763	mTERF family protein, expressed
XLOC_021536	Sobic.006G180900	-1.33276	-4.5724	5e-05	0.00127127	ZOS4-11 - C2H2 zinc finger protein, expressed
XLOC_008348	Sobic.002G108300	-1.32214	-1.9084	0.00295	0.0298127	PIF-like orf1, putative, expressed
XLOC_021196	Sobic.006G111100	-1.32069	-4.32695	5e-05	0.00127127	pathogenesis-related Bet v I family protein, putative, expressed
XLOC_006574	Sobic.002G189900	-1.32056	-1.8911	0.0035	0.0335305	expressed protein
XLOC_028303	Sobic.009G087000	-1.31902	-3.31958	5e-05	0.00127127	MCM6 - Putative minichromosome maintenance MCM complex subunit 6, expressed
XLOC_022419	Sobic.006G070564	-1.30839	-2.66609	5e-05	0.00127127	glycosyl hydrolases, putative, expressed
XLOC_011160	Sobic.003G230500	-1.30269	-4.19951	5e-05	0.00127127	glucose-1-phosphate adenylyltransferase large subunit, chloroplast precursor, putative, expressed
XLOC_026267	Sobic.008G082900	-1.30125	-1.87175	0.0036	0.0342224	histidine triad family protein, putative, expressed
XLOC_000068	Sobic.001G012400	-1.29146	-3.93867	5e-05	0.00127127	cytokinin-O-glucosyltransferase 2, putative, expressed
XLOC_015385	Sobic.004G158000	-1.28979	-1.94336	0.0029	0.0294561	major ampullate spidroin 2-2, putative, expressed
XLOC_025066	Sobic.007G060100	-1.28127	-1.76766	0.0059	0.047924	expressed protein
XLOC_025218	Sobic.007G090537	-1.27993	-2.12711	0.00065	0.0098131	preprotein translocase subunit secY, putative, expressed
XLOC_010504	Sobic.003G104600	-1.27923	-4.00089	5e-05	0.00127127	isoflavone reductase, putative, expressed
XLOC_004851	Sobic.001G398400	-1.27864	-2.34472	0.0003	0.00545448	expressed protein
XLOC_032967	Sobic.010G201388	-1.27864	-1.73845	0.00485	0.0420841	MYB transcription factor TaMYB1, putative, expressed
XLOC_004423	Sobic.001G313100	-1.27833	-4.35162	5e-05	0.00127127	CAMK_CAMK_like.8 - CAMK includes calcium/calmodulin depedent protein kinases, expressed
XLOC_022698	Sobic.006G123300	-1.27657	-2.40951	5e-05	0.00127127	peptide methionine sulfoxide reductase, putative, expressed
XLOC_017994	Sobic.004G311000	-1.27472	-2.68813	5e-05	0.00127127	integral membrane protein DUF6 containing protein, expressed
XLOC_009580	Sobic.002G354700	-1.26282	-1.88003	0.00305	0.03063	zinc finger family protein, putative, expressed
XLOC_008374	Sobic.002G113400	-1.25666	-2.66899	5e-05	0.00127127	dnaJ domain containing protein, expressed
XLOC_006306	Sobic.002G139900	-1.25083	-2.97724	5e-05	0.00127127	CSLA9 - cellulose synthase-like family A, expressed
XLOC_019123	Sobic.005G164700	-1.25033	-1.78377	0.005	0.0427375	h/ACA ribonucleoprotein complex subunit 1-like protein 1, putative, expressed
XLOC_000773	Sobic.001G151200	-1.24474	-2.01092	0.00095	0.0130283	anthranilate phosphoribosyltransferase, putative, expressed
XLOC_019687	Sobic.005G036000	-1.2424	-2.63405	5e-05	0.00127127	POEI17 - Pollen Ole e I allergen and extensin family protein precursor, expressed
XLOC_026191	Sobic.008G068200	-1.23514	-2.28792	0.0003	0.00545448	amino acid transporter, putative, expressed
XLOC_005278	Sobic.001G478700	-1.23492	-1.78951	0.00485	0.0420841	THION26 - Plant thionin family protein precursor, expressed
XLOC_024756	Sobic.007G224300	-1.23445	-1.95501	0.00175	0.0201956	RING finger protein, putative, expressed
XLOC_029536	Sobic.009G066200	-1.23199	-2.2247	0.00065	0.0098131	uncharacterized protein At4g06744 precursor, putative, expressed
XLOC_004341	Sobic.001G297700	-1.22988	-3.45356	5e-05	0.00127127	expressed protein
XLOC_006133	Sobic.002G104900	-1.22976	-2.6493	5e-05	0.00127127	B12D protein, putative, expressed
XLOC_003495	Sobic.001G129900	-1.22736	-3.12864	5e-05	0.00127127	indole-3-acetate beta-glucosyltransferase, putative, expressed
XLOC_019921	Sobic.005G082300	-1.22565	-2.51853	5e-05	0.00127127	retrotransposon protein, putative, unclassified, expressed
XLOC_008499	Sobic.002G138700	-1.22539	-2.60783	5e-05	0.00127127	C2 domain containing protein, putative, expressed
XLOC_000715	Sobic.001G141200	-1.22505	-1.66576	0.00495	0.042446	ADP-ribosylation factor, putative, expressed
XLOC_023025	Sobic.006G186300	-1.22437	-3.55387	5e-05	0.00127127	fasciclin-like arabinogalactan protein, putative, expressed
XLOC_012550	Sobic.003G057366	-1.21722	-1.81128	0.00395	0.0365096	Core histone H2A/H2B/H3/H4 domain containing protein, putative, expressed
XLOC_018890	Sobic.005G120500	-1.21675	-2.1885	0.0012	0.0152311	expressed protein
XLOC_027761	Sobic.008G176600	-1.21597	-2.50031	5e-05	0.00127127	expressed protein
XLOC_000395	Sobic.001G076500	-1.2086	-1.76135	0.0054	0.0450037	ribosomal protein, putative, expressed
XLOC_033134	Sobic.010G232700	-1.20713	-1.84803	0.00105	0.013946	pentatricopeptide, putative, expressed
XLOC_015974	Sobic.004G272600	-1.20611	-1.96159	0.00175	0.0201956	pentatricopeptide, putative, expressed
XLOC_026418	Sobic.008G112300	-1.20511	-2.82218	5e-05	0.00127127	2-oxoglutarate/malate translocator, chloroplast precursor, putative, expressed
XLOC_013445	Sobic.003G230400	-1.20463	-2.46223	0.0001	0.00221856	50S ribosomal protein L31, putative, expressed
XLOC_022586	Sobic.006G105300	-1.20214	-1.96666	0.00185	0.0209868	expressed protein
XLOC_018499	Sobic.005G055300	-1.20185	-1.93785	0.0016	0.0189422	oxidoreductase, short chain dehydrogenase/reductase family domain containing protein, expressed
XLOC_007487	Sobic.002G371400	-1.20116	-2.33824	0.0001	0.00221856	stress responsive A/B Barrel domain containing protein, expressed
XLOC_016088	Sobic.004G294300	-1.20075	-3.6775	5e-05	0.00127127	expansin precursor, putative, expressed
XLOC_022418	Sobic.006G070298	-1.20001	-3.11717	5e-05	0.00127127	glycosyl hydrolases, putative, expressed
XLOC_000205	Sobic.001G038300	-1.19753	-2.65448	5e-05	0.00127127	leaf senescence related protein, putative, expressed
XLOC_006695	Sobic.002G217000	-1.19423	-3.87404	5e-05	0.00127127	expressed protein
XLOC_028302	Sobic.009G086800	-1.19248	-3.98763	5e-05	0.00127127	no apical meristem protein, putative, expressed
XLOC_001203	Sobic.001G233800	-1.19129	-1.65189	0.00615	0.0491816	expressed protein
XLOC_002267	Sobic.001G435100	-1.19009	-2.05251	0.0011	0.014407	transcription initiation factor IIF, alpha subunit domain containing protein, expressed
XLOC_019047	Sobic.005G150200	-1.18995	-1.93571	0.0019	0.0213723	OsFBX1 - F-box domain containing protein, expressed
XLOC_024507	Sobic.007G171200	-1.18691	-2.71687	5e-05	0.00127127	dihydrodipicolinate reductase, putative, expressed
XLOC_005990	Sobic.002G075800	-1.18656	-3.63615	5e-05	0.00127127	uncharacterized glycosyltransferase, putative, expressed
XLOC_032152	Sobic.010G038200	-1.18627	-1.97678	0.00195	0.0217666	CDT1A - Putative DNA replication initiation protein, expressed
XLOC_028951	Sobic.009G214200	-1.18307	-2.59392	5e-05	0.00127127	phosphoribosylamine--glycine ligase, putative, expressed
XLOC_018391	Sobic.005G033400	-1.17686	-1.72869	0.00585	0.0476387	heavy-metal-associated domain-containing protein, putative, expressed
XLOC_026894	Sobic.008G011400	-1.17407	-1.93269	0.00195	0.0217666	ASH-like SPRY domain containing protein, putative, expressed
XLOC_013049	Sobic.003G149600	-1.16675	-2.69976	5e-05	0.00127127	FAD dependent oxidoreductase domain containing protein, expressed
XLOC_008921	Sobic.002G221900	-1.16436	-2.24888	0.0002	0.0039995	1-aminocyclopropane-1-carboxylate oxidase protein, putative, expressed
XLOC_020937	Sobic.006G058000	-1.16288	-2.42191	0.00025	0.0047503	OsSCP24 - Putative Serine Carboxypeptidase homologue, expressed
XLOC_014181	Sobic.003G376900	-1.16204	-2.08649	0.00085	0.0120277	pectinesterase, putative, expressed
XLOC_000851	Sobic.001G166300	-1.16122	-2.59716	5e-05	0.00127127	gibberellin 20 oxidase 2, putative, expressed
XLOC_000851	Sobic.001G166200	-1.16122	-2.59716	5e-05	0.00127127	dof zinc finger domain containing protein, putative, expressed
XLOC_007140	Sobic.002G304500	-1.16091	-2.0594	0.0009	0.0125467	mutS family domain IV containing protein, expressed
XLOC_019899	Sobic.005G077900	-1.15638	-2.17352	0.00055	0.00865413	OsFBX411 - F-box domain containing protein, expressed
XLOC_021531	Sobic.006G179700	-1.15463	-2.00933	0.00195	0.0217666	Ser/Thr-rich protein T10 in DGCR region, putative, expressed
XLOC_013702	Sobic.003G284200	-1.15324	-2.05242	0.00135	0.0167371	expressed protein
XLOC_006092	Sobic.002G097100	-1.15247	-2.19662	0.0006	0.00923228	OsFBLD6 - F-box, LRR and FBD domain containing protein, expressed
XLOC_002175	Sobic.001G418500	-1.15164	-1.85332	0.00325	0.0320953	glyoxalase family protein, putative, expressed
XLOC_003865	Sobic.001G207600	-1.15123	-2.01314	0.00145	0.0177163	white-brown complex homolog protein 11, putative, expressed
XLOC_006113	Sobic.002G101200	-1.15107	-2.24129	0.00045	0.0074387	zinc finger, C3HC4 type domain containing protein, expressed
XLOC_024090	Sobic.007G101500	-1.14938	-3.67021	5e-05	0.00127127	glucose-1-phosphate adenylyltransferase large subunit, chloroplast precursor, putative, expressed
XLOC_009518	Sobic.002G341700	-1.14741	-2.94662	5e-05	0.00127127	expressed protein
XLOC_009518	Sobic.002G341600	-1.14741	-2.94662	5e-05	0.00127127	lipase, putative, expressed
XLOC_009265	Sobic.002G290100	-1.14606	-2.73396	5e-05	0.00127127	expressed protein
XLOC_032117	Sobic.010G031600	-1.14292	-3.43785	5e-05	0.00127127	early nodulin 93 ENOD93 protein, putative, expressed
XLOC_000815	Sobic.001G158300	-1.14061	-2.26656	0.00025	0.0047503	SNF7 domain containing protein, putative, expressed
XLOC_032057	Sobic.010G021000	-1.1298	-1.73326	0.0042	0.0382683	expressed protein
XLOC_014877	Sobic.004G064800	-1.12932	-1.78307	0.0047	0.0411167	haemolysin-III, putative, expressed
XLOC_001711	Sobic.001G324800	-1.12911	-3.75756	5e-05	0.00127127	cysteine proteinase inhibitor 8 precursor, putative, expressed
XLOC_015563	Sobic.004G193000	-1.12904	-2.2372	0.00035	0.00614726	peptide transporter PTR2, putative, expressed
XLOC_007938	Sobic.002G027600	-1.12869	-3.6223	5e-05	0.00127127	receptor protein kinase CLAVATA1 precursor, putative, expressed
XLOC_002554	Sobic.001G493400	-1.1281	-2.23534	0.0003	0.00545448	nucleic acid binding protein, putative, expressed
XLOC_006678	Sobic.002G213400	-1.12409	-1.7533	0.00295	0.0298127	expressed protein
XLOC_005709	Sobic.002G015800	-1.12318	-2.21475	0.0004	0.0068017	OsFBD13 - F-box and FBD domain containing protein, expressed
XLOC_025439	Sobic.007G142100	-1.12234	-1.94809	0.0015	0.0181747	transferase family protein, putative, expressed
XLOC_006958	Sobic.002G266600	-1.11973	-2.48592	5e-05	0.00127127	retrotransposon protein, putative, unclassified, expressed
XLOC_000423	Sobic.001G082500	-1.1196	-1.89446	0.00225	0.0242208	cytochrome P450, putative, expressed
XLOC_018101	Sobic.004G331600	-1.11476	-2.53049	5e-05	0.00127127	MCM5 - Putative minichromosome maintenance MCM complex subunit 5, expressed
XLOC_032113	Sobic.010G030900	-1.1145	-2.00278	0.00155	0.018556	glycosyltransferase, putative, expressed
XLOC_001305	Sobic.001G254800	-1.11447	-3.83989	5e-05	0.00127127	cytochrome P450, putative, expressed
XLOC_002829	Sobic.001G544500	-1.11374	-1.71129	0.0062	0.0494334	expressed protein
XLOC_000415	Sobic.001G081100	-1.11063	-3.77976	5e-05	0.00127127	OsSub31 - Putative Subtilisin homologue, expressed
XLOC_010984	Sobic.003G198300	-1.10919	-1.86727	0.00265	0.0274742	ZOS1-11 - C2H2 zinc finger protein, expressed
XLOC_005963	Sobic.002G070200	-1.10647	-2.3649	5e-05	0.00127127	LTPL84 - Protease inhibitor/seed storage/LTP family protein precursor, expressed
XLOC_006316	Sobic.002G141200	-1.10435	-1.9612	0.00095	0.0130283	expressed protein
XLOC_011090	Sobic.003G217632	-1.10325	-2.27285	0.0003	0.00545448	expressed protein
XLOC_031393	Sobic.010G171800	-1.10167	-1.77301	0.0032	0.0317188	L-ascorbate oxidase precursor, putative, expressed
XLOC_012452	Sobic.003G035700	-1.10081	-1.86828	0.00225	0.0242208	OsIAA16 - Auxin-responsive Aux/IAA gene family member, expressed
XLOC_008252	Sobic.002G088000	-1.09663	-3.07632	5e-05	0.00127127	cytokinin-N-glucosyltransferase 1, putative, expressed
XLOC_006422	Sobic.002G161600	-1.09597	-2.86749	5e-05	0.00127127	B3 DNA binding domain containing protein, expressed
XLOC_012940	Sobic.003G130000	-1.09479	-2.79962	5e-05	0.00127127	outer mitochondrial membrane porin, putative, expressed
XLOC_019784	Sobic.005G055600	-1.09308	-2.26477	0.0005	0.00807359	myosin heavy chain-related, putative, expressed
XLOC_002948	Sobic.001G025500	-1.09195	-2.49164	5e-05	0.00127127	calreticulin precursor, putative, expressed
XLOC_027140	Sobic.008G058000	-1.08877	-2.7401	0.0001	0.00221856	dynamin family protein, putative, expressed
XLOC_012162	Sobic.003G423900	-1.08722	-1.80442	0.00285	0.0290403	GRAS family transcription factor containing protein, expressed
XLOC_012822	Sobic.003G108500	-1.08288	-2.30639	0.00015	0.00315315	glycosyltransferase, putative, expressed
XLOC_023744	Sobic.007G040200	-1.08012	-1.88488	0.00205	0.0225219
XLOC_008670	Sobic.002G172100	-1.07964	-3.44673	5e-05	0.00127127	receptor-like protein kinase 5 precursor, putative, expressed
XLOC_017557	Sobic.004G229200	-1.07902	-1.66538	0.00585	0.0476387	phosphate-induced protein 1 conserved region domain containing protein, expressed
XLOC_027839	Sobic.008G190000	-1.07754	-2.48634	5e-05	0.00127127	leucine-rich repeat family protein, putative, expressed
XLOC_010302	Sobic.003G062200	-1.07749	-3.58114	5e-05	0.00127127	transcription factor HBP-1b, putative, expressed
XLOC_007105	Sobic.002G298300	-1.07704	-1.73156	0.0043	0.0386952	ubiquitin-related modifier 1, putative, expressed
XLOC_008609	Sobic.002G160800	-1.0753	-2.28355	0.00025	0.0047503	zinc finger, C3HC4 type domain containing protein, expressed
XLOC_023051	Sobic.006G191800	-1.07491	-1.91475	0.00235	0.0250281	Core histone H2A/H2B/H3/H4 domain containing protein, putative, expressed
XLOC_007728	Sobic.002G420100	-1.07484	-2.68876	5e-05	0.00127127	glycosyl transferase, family 8, putative, expressed
XLOC_017396	Sobic.004G198300	-1.07309	-2.28696	0.00045	0.0074387	expressed protein
XLOC_031486	Sobic.010G187100	-1.07198	-1.99251	0.0009	0.0125467	expressed protein
XLOC_011987	Sobic.003G387600	-1.06889	-1.92136	0.00155	0.018556	expressed protein
XLOC_004020	Sobic.001G235700	-1.06756	-2.10156	0.0008	0.0114312	translin, putative, expressed
XLOC_000420	Sobic.001G081800	-1.06086	-2.24773	0.0003	0.00545448	GASR3 - Gibberellin-regulated GASA/GAST/Snakin family protein precursor, expressed
XLOC_009530	Sobic.002G343600	-1.06014	-3.25332	5e-05	0.00127127	polygalacturonase inhibitor 1 precursor, putative, expressed
XLOC_022374	Sobic.006G062600	-1.05793	-2.19251	0.0004	0.0068017	TUDOR protein with multiple SNc domains, putative, expressed
XLOC_032471	Sobic.010G100000	-1.05654	-2.3185	0.0002	0.0039995	S4 domain containing protein, putative, expressed
XLOC_019510	Sobic.005G003200	-1.0561	-3.53268	5e-05	0.00127127	asparagine synthetase, putative, expressed
XLOC_017220	Sobic.004G163700	-1.05385	-3.04458	5e-05	0.00127127	1,4-alpha-glucan-branching enzyme, chloroplast precursor, putative, expressed
XLOC_017904	Sobic.004G294500	-1.05344	-2.68726	5e-05	0.00127127	expansin precursor, putative, expressed
XLOC_028524	Sobic.009G131400	-1.05134	-2.08223	0.00075	0.0109313	basic 7S globulin precursor, putative, expressed
XLOC_029981	Sobic.009G156200	-1.05107	-3.2755	5e-05	0.00127127	starch binding domain containing protein, putative, expressed
XLOC_032123	Sobic.010G032600	-1.05075	-2.0612	0.00075	0.0109313	cytochrome c oxidase subunit 5B, mitochondrial precursor, putative, expressed
XLOC_015796	Sobic.004G238600	-1.04991	-2.02745	0.00135	0.0167371	starch synthase, putative, expressed
XLOC_033153	Sobic.010G235700	-1.04988	-1.73942	0.0043	0.0386952	OsFBLD1 - F-box, LRR and FBD domain containing protein, expressed
XLOC_013260	Sobic.003G191000	-1.04929	-2.9984	5e-05	0.00127127	FAD dependent oxidoreductase domain containing protein, expressed
XLOC_025545	Sobic.007G167800	-1.04915	-3.31186	5e-05	0.00127127	dihydroxy-acid dehydratase, putative, expressed
XLOC_023615	Sobic.007G014700	-1.04616	-3.59643	5e-05	0.00127127	kinase, pfkB family, putative, expressed
XLOC_002598	Sobic.001G500800	-1.04472	-2.32302	0.0001	0.00221856	4-coumarate--CoA ligase-like 7, putative, expressed
XLOC_009734	Sobic.002G387500	-1.04389	-1.71122	0.005	0.0427375	DEAD-box ATP-dependent RNA helicase, putative, expressed
XLOC_008965	Sobic.002G232400	-1.04198	-1.9572	0.0009	0.0125467	clathrin adaptor complex small chain domain containing protein, expressed
XLOC_030338	Sobic.009G228900	-1.04071	-1.92778	0.0019	0.0213723	exosome complex exonuclease, putative, expressed
XLOC_029352	Sobic.009G032100	-1.04065	-1.64563	0.0062	0.0494334	nitrogen regulatory protein P-II, putative, expressed
XLOC_004692	Sobic.001G368900	-1.0393	-2.15963	0.00025	0.0047503	IQ calmodulin-binding motif family protein, putative, expressed
XLOC_010158	Sobic.003G036700	-1.03844	-2.28083	0.0001	0.00221856	cytokinin dehydrogenase precursor, putative, expressed
XLOC_009183	Sobic.002G275100	-1.0377	-3.25163	5e-05	0.00127127	response regulator receiver domain containing protein, expressed
XLOC_016180	Sobic.004G313100	-1.03395	-3.49622	5e-05	0.00127127	1-aminocyclopropane-1-carboxylate oxidase protein, putative, expressed
XLOC_010381	Sobic.003G079100	-1.03253	-2.46935	0.0002	0.0039995	muconate cycloisomerase, putative, expressed
XLOC_011691	Sobic.003G329900	-1.03214	-2.3642	0.0001	0.00221856	FAD dependent oxidoreductase domain containing protein, expressed
XLOC_003418	Sobic.001G115100	-1.03177	-1.8461	0.0027	0.0278843	expressed protein
XLOC_029497	Sobic.009G057700	-1.03092	-1.65174	0.0061	0.0488793	metal cation transporter, putative, expressed
XLOC_003473	Sobic.001G125900	-1.02951	-3.54536	5e-05	0.00127127	lipoxygenase, putative, expressed
XLOC_014287	Sobic.003G396600	-1.0268	-2.24612	0.00025	0.0047503	ZOS5-12 - C2H2 zinc finger protein, expressed
XLOC_019868	Sobic.005G071300	-1.02476	-3.13098	5e-05	0.00127127	UDP-glucoronosyl and UDP-glucosyl transferase domain containing protein, expressed
XLOC_004955	Sobic.001G417700	-1.02347	-2.45002	5e-05	0.00127127	polyadenylate-binding protein, putative, expressed
XLOC_011205	Sobic.003G238500	-1.02214	-3.29251	5e-05	0.00127127	lactate/malate dehydrogenase, putative, expressed
XLOC_012871	Sobic.003G117100	-1.02073	-2.44976	5e-05	0.00127127	h/ACA ribonucleoprotein complex subunit 4, putative, expressed
XLOC_000427	Sobic.001G083900	-1.02059	-3.18439	5e-05	0.00127127	alpha-glucan phosphorylast isozyme, putative, expressed
XLOC_022627	Sobic.006G112600	-1.0116	-2.45593	5e-05	0.00127127	indole-3-glycerol phosphate synthase, chloroplast precursor, putative, expressed
XLOC_021397	Sobic.006G153200	-1.01031	-1.84512	0.0034	0.0328673	OsClp7 - Putative Clp protease homologue, expressed
XLOC_011577	Sobic.003G306500	-1.00957	-3.05983	5e-05	0.00127127	OsGH3.2 - Probable indole-3-acetic acid-amido synthetase, expressed
XLOC_002555	Sobic.001G493500	-1.00833	-3.10481	5e-05	0.00127127	tetratricopeptide repeat domain containing protein, expressed
XLOC_013921	Sobic.003G324300	-1.00787	-2.322	0.00015	0.00315315	zinc finger C3HC4 type family protein, putative, expressed
XLOC_012660	Sobic.003G078400	-1.00737	-3.056	5e-05	0.00127127	aspartic proteinase, putative, expressed
XLOC_032168	Sobic.010G042000	-1.00592	-1.73748	0.00405	0.0371339	OsFBX9 - F-box domain containing protein, expressed
XLOC_002156	Sobic.001G414650	-1.00541	-1.95861	0.0018	0.0205799	NAD dependent epimerase/dehydratase family domain containing protein, expressed
XLOC_005161	Sobic.001G456800	-1.00459	-2.40919	0.0001	0.00221856	nucleotide pyrophosphatase/phosphodiesterase, putative, expressed
XLOC_016460	Sobic.004G007700	-1.00389	-2.15101	0.0003	0.00545448	pentatricopeptide, putative, expressed
XLOC_016991	Sobic.004G116200	-1.00251	-2.0898	0.001	0.0134718	expressed protein
XLOC_001483	Sobic.001G282200	-1.00157	-2.26403	0.0001	0.00221856	ribosomal protein L35, putative, expressed
XLOC_022919	Sobic.006G166000	-1.00059	-2.43939	5e-05	0.00127127	PPR repeat domain containing protein, putative, expressed
Note: hpi = hours post innoculation; log2_fold_change values correspond to that at 24 hpi compared to 0 hpi
