# Supplementary material for: Transcriptome analysis of early stages of sorghum grain mold disease reveals defense regulators and metabolic pathways associated with resistance
Source: BMC Genomics. 2021 Apr 22;22:295. doi: 10.1186/s12864-021-07609-y (PMC8063297; doi:10.1186/s12864-021-07609-y)
Supplement: Supplementary file 9 — Additional file 9 Table S6. List of primers used for qRT-PCR [file 12864_2021_7609_MOESM9_ESM.xlsx]

## Sheet: Sheet1
Transcriptome analysis of early stages of sorghum grain mold disease reveals defense regulators and metabolic pathways associated with resistance
Habte Nida, Sanghun Lee, Ying Li, Tesfaye Mengiste
Table S6. List of primers used for qRT-PCR
Gene	Name	Forward	Reverse
Sobic.007G075250	SbDFN7.1	TACCTGGGGCCCTTGGTTAT	ATGGTACTCGGCCAGTTGTG
Sobic.008G082300	SbDFN8.1	CGGAACCCTTGGACAAACCT	GCTTACAACATCATAACTACAGGTG
Sobic.003G415300	SbDFN3.2	CGTGGCCCCTTTGGAAGAAT	ATACTTCTGCCCTAGGCGTG
Sobic.001G482700	SbJAZ1.1	GGACAGCAAGACACCTACTCC	ATTCCCCTGAAGCAACCAGT
